# Supplementary material for: Transcriptome-Wide Study of mRNAs and lncRNAs Modified by m6A RNA Methylation in the Longissimus Dorsi Muscle Development of Cattle-Yak
Source: Cells. 2022 Nov 17;11(22):3654. doi: 10.3390/cells11223654 (PMC9688506; doi:10.3390/cells11223654)
Supplement: Supplementary file 1 [file cells-11-03654-s001.zip]

Archive with 7 entries (7 files):
- Supplementary Table S1.xlsx
- Supplementary Table S2.xlsx
- Supplementary Table S3.xlsx
- Supplementary Table S4.xlsx
- Supplementary Table S5.xlsx
- Supplementary Table S6.xlsx
- Supplementary Figure S1.pdf
