# Supplementary material for: Transcriptome-Wide Study of mRNAs and lncRNAs Modified by m6A RNA Methylation in the Longissimus Dorsi Muscle Development of Cattle-Yak
Source: Cells. 2022 Nov 17;11(22):3654. doi: 10.3390/cells11223654 (PMC9688506; doi:10.3390/cells11223654)
Supplement: Supplementary file 1 [file cells-11-03654-s001.zip › Supplementary Table S1.xlsx]

## Sheet: Sheet1
	Supplementary Table S1 The details of all the primer sequences in this study
No	Target gene	Primer sequence (5'-3')
1	Myf5	Forward	GGCATGCCTGAATGTAACAG
		Reverse	TTGCTCTGAGTTGGTGATCC
2	MyoG	Forward	ACTACCTGCCTGTCCACCTC
		Reverse	ACCTTCTTGAGTCTGCGCTT
3	MSTN	Forward	CATCAAACCCATGAAAGACG
		Reverse	GCAATAATCCAATCCCATCC
4	FAR2	Forward	AGCCCAGGATGACAAAGCTC
		Reverse	GGACTCAGCTCGGACATCAG
	SLC16A11	Forward	TCCCCTGTCAGGCTTCCTAA
		Reverse	CTTGGGCAGCCCCAAATAGA
	PFKFB3	Forward	ACCCAGAACCCCCTGAAGAA
		Reverse	AGCCCCACCATGACAATGAG
	CKM	Forward	GTGGCTGGTGATGAGGAGTC
		Reverse	TTTCCCCTTGAACTCACCCG
	MYH3	Forward	AAATGAGGGATGACCGCCTG
		Reverse	GCACTCTTGAGAAGGGGCTT
	MYOD1	Forward	AACCCCAACCCGATTTACC
		Reverse	CACAACAGTTCCTTCGCCTCT
	MRF4	Forward	GTGATAACTGCCAAGGAAGGAG
		Reverse	CGAGGAAATGCTGTCCACGA
	PALM2	Forward	GAGATAGAAGGCAAGCGCCA
		Reverse	AACAGAGGATTGGCAGGTCG
	MYO16	Forward	ATGACAAGGAAGTGCTGCGA
		Reverse	GTCCTGGAGAAGGACGTTGG
	SCD	Forward	TGGTGTCCTGTTGTTGTGCT
		Reverse	AAGTTGATGTGCCAGCGGTA
	SIX2	Forward	CAACTCTAACAGCCACAACCC
		Reverse	AGGCTATGCAAGGACGGGAG
	IGFBP4	Forward	AGGGACTTATCTGGGGTGCT
		Reverse	AAAAATGCCCAGGGGTAGGG
	TCONS_00030815	Forward	GTGGCGGTAGGAAAGTGTGA
		Reverse	TTACCCTTTAGCGCGTTGGT
	TCONS_00061574	Forward	AGGGTGGGATCTTGGCTTTG
		Reverse	AAAGGCATCTACGCTGTCCC
	TCONS_00057199	Forward	TTGTAGAGTGCCTCCCGACT
		Reverse	GACGCCCAGCAGTTCCATAA
	TCONS_0003107	Forward	CCGTCTCTTCTGCCAGTCAA
		Reverse	AGACGAAGAGTGGGTTTGGG
	TCONS_00043812	Forward	TTTCCTATCGGTTTGTCTGCTCT
		Reverse	TAGCCATACCCTCTGTCCCCA
	METTL3	Forward	TAGCCAAGGAGCCAACCAAG
		Reverse	TCTTGAACTTGAGCCCGACC
	METTL14	Forward	TCTGGGGAAGGATTGGACCT
		Reverse	CCCGTCTGTGCTACGCTTTA
	WTAP	Forward	GTCTGGATTTCACAGGGAGGG
		Reverse	CAGGTTTCTCCTCTTGCGGG
	FTO	Forward	GCACAAGCACGGCTGTTTAT
		Reverse	TTGACAGGCGGCAGCTATTT
	ALKBH5	Forward	ACGAGATTAGATGCACCCCG
		Reverse	CTGTTGTTTCCCGACAGACG
	YTHDF1	Forward	GTCACCACCTCTGCAGTCAA
		Reverse	TGTTTAATAGGTGGCGGGGG
	YTHDF2	Forward	CTGCGAAACAGCAACCCAAG
		Reverse	TGCCACAGGACCCTTGTTATC
	YTHDF3	Forward	CAGAGGAAACAGGCGAAGAA
		Reverse	CTGCTTCCCCAAGCGAATATG
	YTHDC1	Forward	GAAGCTCTGCATCGGAGTCA
		Reverse	CTTTTCGGACAGCACGAACG
	YTHDC2	Forward	AGTGGAAGTGATCTCAGTGCAG
		Reverse	GTGCATTTTCAGCAAACCGC
	RBM15	Forward	GAGTTTGACCGGTTTGGCAC
		Reverse	TGAGTTAACGGCAGAGGCTG
	ZC3H13	Forward	CCCCAGGGATTCTCGGTCTA
		Reverse	CTACTTCTGCCCATCCGGTC
	VIRMA	Forward	ACTACTGCCTTGCGTGTTCT
		Reverse	AGCGAGCCATCGAAATGGTA
