# Supplementary material for: Transcriptome-Wide Study of mRNAs and lncRNAs Modified by m6A RNA Methylation in the Longissimus Dorsi Muscle Development of Cattle-Yak
Source: Cells. 2022 Nov 17;11(22):3654. doi: 10.3390/cells11223654 (PMC9688506; doi:10.3390/cells11223654)
Supplement: Supplementary file 1 [file cells-11-03654-s001.zip › Supplementary Table S2.xlsx]

## Sheet: Sheet1
Supplementary Table S2. Summary of Sequencing Reads and Mapping to the Reference Gonome
Sample	RawReads	RawBases	CleanReads	CleanBases	ValidBases	Q301	GC	Total_reads	Total_mapped
CY18_1	91.71M	13.76G	88.03M	13.20G	0.9598	0.9275	0.5589	87153310	79827084(91.59%)
CY18_1_input	109.69M	16.45G	92.72M	13.91G	0.8453	0.9011	0.5904	90298294	80333908(88.96%)
CY18_2	89.76M	13.46G	85.84M	12.88G	0.9563	0.926	0.5694	84962970	78235396(92.08%)
CY18_2_input	109.74M	16.46G	91.55M	13.73G	0.8342	0.9026	0.5952	89287472	79722309(89.28%)
CY18_3	85.48M	12.82G	81.62M	12.24G	0.9548	0.9254	0.5664	80733918	74557113(92.34%)
CY18_3_input	165.38M	24.81G	95.41M	14.31G	0.5769	0.9083	0.5883	92781278	83541574(90.04%)
CY6_1	89.69M	13.45G	85.73M	12.86G	0.9559	0.9261	0.5632	84854216	77805100(91.69%)
CY6_1_input	126.42M	18.96G	95.29M	14.29G	0.7538	0.8991	0.5999	92422820	82329212(89.07%)
CY6_2	83.42M	12.51G	80.29M	12.04G	0.9625	0.9266	0.5695	79524038	72871959(91.63%)
CY6_2_input	102.62M	15.39G	90.76M	13.61G	0.8844	0.9014	0.596	88563132	79346735(89.59%)
CY6_3	87.23M	13.09G	84.50M	12.68G	0.9687	0.9255	0.5527	83686780	73176197(87.44%)
CY6_3_input	106.31M	15.95G	88.32M	13.25G	0.8308	0.9001	0.5978	86093864	76931542(89.35%)
Note: “1” The percentage of the number of bases with a Phred value greater than 30 in the raw data to the total number of bases.
