# Supplementary material for: Transcriptome-Wide Study of mRNAs and lncRNAs Modified by m6A RNA Methylation in the Longissimus Dorsi Muscle Development of Cattle-Yak
Source: Cells. 2022 Nov 17;11(22):3654. doi: 10.3390/cells11223654 (PMC9688506; doi:10.3390/cells11223654)
Supplement: Supplementary file 1 [file cells-11-03654-s001.zip › Supplementary Table S3.xlsx]

## Sheet: Sheet1
Chr	ChromStart	ChromEnd	Name	Score	Strand	ThickStart	ThickEnd	lg.p	lg.fdr	Fold_enrchment	Diff.lg.fdr	Diff.lg.p	Diff.log2.fc
1	78163836	78485474	NA	5.6e-07	+	78163836	78485474	-6.25	-6.01	3.35	-0.922	-1.63	1.01
1	10770929	10777225	ENSBGRG00000000014	3.2e-07	+	10770929	10777225	-6.49	-6.23	2.1	-0.993	-1.74	1.02
1	16124223	16127323	ENSBGRG00000000031	0.011	+	16124223	16127323	-1.97	-1.82	1.9	-1.68	-2.8	-0.65
1	16186589	16187193	ENSBGRG00000000031	0.00045	+	16186589	16187193	-3.35	-3.18	3.06	-1.08	-1.87	-0.588
1	18868446	18868596	ENSBGRG00000000043	0.0042	+	18868446	18868596	-2.38	-1.88	2.67	-1.61	-2.69	2.17
1	31440330	31451337	ENSBGRG00000000077	3.5e-10	+	31440330	31451337	-9.46	-9.02	6	-2.5	-4.01	-0.678
1	36825339	36826325	ENSBGRG00000000131	3.2e-13	+	36825339	36826325	-12.5	-11.8	10.8	-2.5	-4.02	-0.773
1	36857225	36863430	ENSBGRG00000000132	1e-109	+	36857225	36863430	-109	-106	2.43	-1.57	-2.63	-1.63
1	36967176	36967325	ENSBGRG00000000133	2.3e-07	+	36967176	36967325	-6.63	-6.37	6.33	-0.934	-1.65	-2.14
1	37365834	37465753	ENSBGRG00000000143	9.1e-10	+	37365834	37465753	-9.04	-8.62	4.05	-2.5	-4.01	-0.639
1	38733513	38733662	ENSBGRG00000000166	6.9e-05	+	38733513	38733662	-4.16	-3.98	1.41	-0.926	-1.63	-0.954
1	48044058	48045031	ENSBGRG00000002818	1.8e-07	+	48044058	48045031	-6.74	-6.48	2	-1.09	-1.88	-1.54
1	48489848	48491265	ENSBGRG00000003081	1	+	48489848	48491265	-0.000272	0	1.45	-1.34	-2.28	1.76
1	62664620	62665495	ENSBGRG00000000972	4e-11	+	62664620	62665495	-10.4	-9.88	1.77	-0.898	-1.59	-1.18
1	69459512	69468042	ENSBGRG00000002180	1	+	69459512	69468042	-0.000919	0	1.82	-0.883	-1.57	-0.585
1	69494837	69495927	ENSBGRG00000002180	5.4e-08	+	69494837	69495927	-7.27	-6.98	10.4	-4.87	-7.41	-0.803
1	69496025	69496669	ENSBGRG00000002180	0.00016	+	69496025	69496669	-3.79	-3.62	7.12	-1.87	-3.07	-0.669
1	74896039	74901807	ENSBGRG00000009282	5.1e-10	+	74896039	74901807	-9.29	-8.86	1.93	-2.08	-3.39	0.755
1	77161883	77172230	ENSBGRG00000018893	3.6e-05	+	77161883	77172230	-4.44	-4.25	7.65	-3.22	-5.1	-0.969
1	77386642	77402102	ENSBGRG00000019104	1.6e-16	+	77386642	77402102	-15.8	-14.9	2.39	-0.976	-1.71	-0.789
1	77405184	77413269	ENSBGRG00000019104	1.6e-16	+	77405184	77413269	-15.8	-14.9	4.27	-1.09	-1.89	-0.777
1	86549653	86549802	ENSBGRG00000001201	0.012	+	86549653	86549802	-1.93	-1.77	1.61	-1.7	-2.83	-0.844
1	88706554	88724149	ENSBGRG00000002494	1	+	88706554	88724149	-1.07e-05	0	2.73	-2.37	-3.82	-1.49
1	90281574	90281817	ENSBGRG00000000258	1.8e-06	+	90281574	90281817	-5.74	-5.12	2.44	-1.07	-1.86	1.33
1	91534239	91535148	ENSBGRG00000001763	9.5e-05	+	91534239	91535148	-4.02	-3.84	6.39	-0.729	-1.31	-0.884
1	97890484	97907122	ENSBGRG00000003307	4.5e-06	+	97890484	97907122	-5.35	-5.14	1.77	-1.39	-2.36	-1.25
1	97938288	97950926	ENSBGRG00000003307	6.5e-09	+	97938288	97950926	-8.19	-7.84	1.96	-4.13	-6.38	-0.924
1	97983176	97983723	ENSBGRG00000003307	2.6e-07	+	97983176	97983723	-6.58	-6.32	4.25	-0.809	-1.44	-0.701
1	104230524	104309051	ENSBGRG00000004430	4.4e-06	+	104230524	104309051	-5.36	-5.15	9.2	-1.85	-3.05	-1.18
1	104764441	104809535	ENSBGRG00000004855	4.3e-08	+	104764441	104809535	-7.37	-7.07	4.06	-0.816	-1.46	-0.581
1	105718572	105719119	ENSBGRG00000006509	1.9e-10	+	105718572	105719119	-9.71	-9.25	4.39	-2	-3.27	-1.34
1	116411065	116418162	ENSBGRG00000011942	1.2e-08	+	116411065	116418162	-7.93	-7.6	1.41	-1.71	-2.85	-0.624
1	129029733	129205045	ENSBGRG00000016273	4e-11	+	129029733	129205045	-10.4	-9.86	3.2	-5.35	-8.01	-0.646
1	133096714	133096912	ENSBGRG00000020343	5e-16	+	133096714	133096912	-15.3	-14.4	2.21	-1.34	-2.28	1.74
1	137943037	137953274	ENSBGRG00000000705	0.00021	+	137943037	137953274	-3.67	-3.5	2.41	-1.57	-2.62	-1.34
1	137954069	137959536	ENSBGRG00000000705	0.00021	+	137954069	137959536	-3.67	-3.5	1.37	-0.751	-1.35	-0.87
1	146849993	146857077	ENSBGRG00000003194	1.6e-16	+	146849993	146857077	-15.8	-14.9	3.37	-1.37	-2.32	0.626
1	146963538	146968610	ENSBGRG00000003311	1.6e-11	+	146963538	146968610	-10.8	-10.2	4.07	-3.65	-5.7	-0.941
1	147315779	147352212	ENSBGRG00000003356	1.1e-09	+	147315779	147352212	-8.95	-8.55	4.22	-2.13	-3.47	-0.625
1	155985172	156011560	ENSBGRG00000019109	1.6e-09	+	155985172	156011560	-8.79	-8.4	2.12	-1.14	-1.96	1.11
1	156024135	156028108	ENSBGRG00000019109	8.7e-09	+	156024135	156028108	-8.06	-7.29	1.87	-2.52	-4.04	2.57
1	156894408	156899441	ENSBGRG00000021296	4e-13	+	156894408	156899441	-12.4	-11.7	2	-1.65	-2.75	-0.98
1	157246970	157247120	ENSBGRG00000021882	8.9e-08	+	157246970	157247120	-7.05	-6.76	2.5	-0.913	-1.61	-1.34
1	157272281	157272842	ENSBGRG00000021882	2e-11	+	157272281	157272842	-10.7	-10.2	1.82	-1.36	-2.31	-0.696
1	157496460	157497460	ENSBGRG00000022853	1	+	157496460	157497460	-1.54e-06	0	1.38	-1.21	-2.07	-0.593
1	158319036	158319285	ENSBGRG00000000280	0.98	+	158319036	158319285	-0.00719	0	2.07	-2.04	-3.33	-1.57
1	163173227	163173472	ENSBGRG00000003246	1.6e-06	+	163173227	163173472	-5.8	-5.58	4.14	-1.25	-2.14	-1.34
1	165245314	165247850	ENSBGRG00000003739	3.2e-16	+	165245314	165247850	-15.5	-14.6	1.81	-1.29	-2.21	-0.775
1	165612258	165630660	ENSBGRG00000003866	3.2e-11	+	165612258	165630660	-10.5	-9.97	6.24	-4.3	-6.59	-0.684
1	166479974	166480710	ENSBGRG00000004003	1.3e-15	+	166479974	166480710	-14.9	-14.1	8.43	-1.89	-3.1	-0.946
1	172175058	172194843	ENSBGRG00000001845	4e-15	+	172175058	172194843	-14.4	-13.5	3.61	-3.79	-5.93	-0.835
1	172196184	172200877	ENSBGRG00000001845	8.9e-06	+	172196184	172200877	-5.05	-4.85	6	-2.44	-3.93	-0.97
1	31403651	31406416	ENSBGRG00000000076	4e-26	-	31403651	31406416	-25.4	-24	3.92	-1.07	-1.85	-0.585
1	35126484	35132468	ENSBGRG00000000118	0.00017	-	35126484	35132468	-3.76	-3.59	2.26	-1.42	-2.4	-0.937
1	35132566	35136682	ENSBGRG00000000118	0.00017	-	35132566	35136682	-3.76	-3.59	2	-0.794	-1.42	-1.05
1	37231774	37232937	ENSBGRG00000000141	1.6e-12	-	37231774	37232937	-11.8	-11.1	1.71	-0.853	-1.52	0.709
1	37242376	37242874	ENSBGRG00000000141	1.6e-12	-	37242376	37242874	-11.8	-11.1	4	-1.66	-2.76	-1.11
1	48705883	48716589	ENSBGRG00000003226	7.8e-09	-	48705883	48716589	-8.11	-7.77	2.12	-1.67	-2.77	-1.17
1	48745836	48806893	ENSBGRG00000003226	7.8e-09	-	48745836	48806893	-8.11	-7.77	3.12	-1.19	-2.04	-1.22
1	54408052	54505778	ENSBGRG00000004626	8.3e-06	-	54408052	54505778	-5.08	-4.88	2.88	-0.729	-1.31	-0.587
1	63067622	63073990	ENSBGRG00000001394	3.5e-10	-	63067622	63073990	-9.45	-9.01	8.66	-6.08	-8.95	-0.645
1	69712579	69727792	ENSBGRG00000002360	6.5e-05	-	69712579	69727792	-4.19	-4.01	4.46	-3.11	-4.93	-0.746
1	69732859	69733256	ENSBGRG00000002360	0.0028	-	69732859	69733256	-2.55	-2.39	2.16	-1.21	-2.07	-0.606
1	70148325	70226000	ENSBGRG00000002466	3.2e-16	-	70148325	70226000	-15.5	-14.6	1.6	-1.66	-2.76	-0.919
1	71663082	71666062	ENSBGRG00000003446	1.3e-06	-	71663082	71666062	-5.9	-5.67	1.81	-1.15	-1.98	-1.33
1	71696488	71697888	ENSBGRG00000003446	2.6e-08	-	71696488	71697888	-7.59	-7.28	5.32	-0.841	-1.5	-0.655
1	71715463	71718054	ENSBGRG00000003446	7.8e-07	-	71715463	71718054	-6.11	-5.87	3.23	-2.34	-3.78	-0.943
1	72396667	72404583	ENSBGRG00000007217	4.3e-08	-	72396667	72404583	-7.37	-7.07	3.03	-4.03	-6.24	-1.09
1	72519404	72519554	ENSBGRG00000007330	0.00052	-	72519404	72519554	-3.28	-3.12	1.42	-1.15	-1.97	-0.881
1	75037902	75039129	ENSBGRG00000011141	8.5e-09	-	75037902	75039129	-8.07	-7.73	3.69	-2.63	-4.2	-0.59
1	75883006	75899642	ENSBGRG00000012716	6.3e-13	-	75883006	75899642	-12.2	-11.5	8.15	-0.866	-1.54	-0.59
1	76176772	76190054	ENSBGRG00000013795	8.9e-05	-	76176772	76190054	-4.05	-3.87	5.17	-1.35	-2.3	-0.839
1	76978678	76984973	ENSBGRG00000018000	1.6e-12	-	76978678	76984973	-11.8	-11.2	6.8	-1.59	-2.65	-0.833
1	76867137	76868216	ENSBGRG00000018458	8.5e-06	-	76867137	76868216	-5.07	-4.87	2.92	-1.53	-2.57	-0.662
1	77739598	77815817	ENSBGRG00000020056	2.5e-12	-	77739598	77815817	-11.6	-11	2.68	-1.62	-2.71	-1.03
1	78123266	78133208	ENSBGRG00000022869	0.98	-	78123266	78133208	-0.0107	0	3.4	-1.73	-2.86	-1.33
1	82566526	82588203	ENSBGRG00000000499	6.3e-11	-	82566526	82588203	-10.2	-9.74	3.67	-1.64	-2.73	-1.18
1	84221281	84241748	ENSBGRG00000000889	4e-12	-	84221281	84241748	-11.4	-10.8	2.87	-1.47	-2.48	-1.17
1	87706634	87712363	ENSBGRG00000001887	1.1e-09	-	87706634	87712363	-8.95	-8.54	1.73	-1.56	-2.6	-0.795
1	89919117	89920601	ENSBGRG00000003058	3.2e-12	-	89919117	89920601	-11.5	-10.4	2.13	-1.15	-1.98	-1.68
1	90182730	90185737	ENSBGRG00000003599	7.1e-06	-	90182730	90185737	-5.15	-4.95	4.46	-1.09	-1.88	-0.65
1	90319632	90321614	ENSBGRG00000000581	1.2e-07	-	90319632	90321614	-6.91	-6.64	1.93	-4.16	-6.42	-0.595
1	90344244	90346686	ENSBGRG00000000862	5e-16	-	90344244	90346686	-15.3	-14.4	2.22	-2.32	-3.74	-0.605
1	90348135	90353976	ENSBGRG00000000862	2.5e-08	-	90348135	90353976	-7.61	-7.3	1.75	-1.55	-2.59	-0.863
1	90717795	90718478	ENSBGRG00000001414	3.1e-06	-	90717795	90718478	-5.51	-4.91	1.86	-0.927	-1.63	-1.7
1	95499404	95505233	ENSBGRG00000003142	2.6e-05	-	95499404	95505233	-4.58	-4.39	2.31	-1.72	-2.86	-0.826
1	95512283	95514422	ENSBGRG00000003142	0.019	-	95512283	95514422	-1.72	-1.57	1.56	-1.39	-2.35	-0.997
1	95537615	95557831	ENSBGRG00000003142	0.96	-	95537615	95557831	-0.0164	0	6.33	-1.01	-1.76	2.4
1	103391985	103403553	ENSBGRG00000003929	8.1e-06	-	103391985	103403553	-5.09	-4.89	3.84	-0.935	-1.65	-0.859
1	103548805	103575325	ENSBGRG00000003929	0.011	-	103548805	103575325	-1.96	-1.81	3.13	-1.03	-1.79	-0.741
1	105493976	105499100	ENSBGRG00000006204	8.9e-05	-	105493976	105499100	-4.05	-3.87	5.22	-2.41	-3.88	-0.894
1	105513143	105513639	ENSBGRG00000006204	0.99	-	105513143	105513639	-0.00322	0	5	-1.9	-3.13	-1.03
1	121648645	121655766	ENSBGRG00000007144	4.2e-07	-	121648645	121655766	-6.38	-6.13	1.67	-1.38	-2.34	-0.676
1	128013215	128020701	ENSBGRG00000014873	7.9e-11	-	128013215	128020701	-10.1	-9.65	3.04	-1.01	-1.76	-0.966
1	128740026	128740763	ENSBGRG00000015971	2e-15	-	128740026	128740763	-14.7	-13.9	4.65	-0.757	-1.36	-0.847
1	129769333	129769482	ENSBGRG00000019043	4e-15	-	129769333	129769482	-14.4	-13.5	2.28	-3.59	-5.63	-1.48
1	137136719	137147666	ENSBGRG00000000223	3.6e-09	-	137136719	137147666	-8.44	-8.07	2.43	-1.51	-2.54	-0.603
1	137165947	137167309	ENSBGRG00000000223	6.2e-06	-	137165947	137167309	-5.21	-5.01	2.32	-0.758	-1.36	-1.21
1	137171772	137174934	ENSBGRG00000000223	7.6e-09	-	137171772	137174934	-8.12	-7.78	2.29	-1.63	-2.72	-0.593
1	137481869	137483092	ENSBGRG00000000286	1	-	137481869	137483092	-1.06e-06	0	1.24	-1.1	-1.9	-1.94
1	139447997	139448884	ENSBGRG00000001317	1	-	139447997	139448884	-5.33e-05	0	3.12	-2.06	-3.36	-1.25
1	142426406	142435264	ENSBGRG00000001941	4e-12	-	142426406	142435264	-11.4	-10.8	5.36	-0.842	-1.5	-0.714
1	142436151	142511689	ENSBGRG00000001941	2.5e-11	-	142436151	142511689	-10.6	-10.1	2.09	-0.94	-1.65	-0.717
1	142685327	142685478	ENSBGRG00000002029	1	-	142685327	142685478	-2.86e-07	0	1.77	-0.862	-1.53	0.757
1	145256654	145257502	ENSBGRG00000003074	9.1e-08	-	145256654	145257502	-7.04	-6.75	6.87	-1.19	-2.04	-0.679
1	151336919	151337219	ENSBGRG00000008500	4.2e-09	-	151336919	151337219	-8.38	-8.02	8.65	-0.838	-1.49	-1.31
1	151804144	151815028	ENSBGRG00000009216	6.8e-05	-	151804144	151815028	-4.17	-4	1.83	-1	-1.75	-0.58
1	157946193	157948050	ENSBGRG00000000193	0.0004	-	157946193	157948050	-3.4	-2.88	2.33	-1.03	-1.8	1.27
1	157991222	157991753	ENSBGRG00000000208	1	-	157991222	157991753	-7.57e-08	0	1.6	-0.731	-1.32	-1.04
1	159376786	159385853	ENSBGRG00000001560	2.5e-14	-	159376786	159385853	-13.6	-12.8	4.43	-3.67	-5.75	-0.581
1	165717342	165717842	ENSBGRG00000003893	2.7e-05	-	165717342	165717842	-4.57	-4.38	5.14	-1.01	-1.77	-0.784
1	170126522	170131993	ENSBGRG00000001708	4.6e-08	-	170126522	170131993	-7.34	-7.05	2.71	-1.37	-2.33	-0.84
1	171908428	171916355	ENSBGRG00000001764	4e-14	-	171908428	171916355	-13.4	-12.7	3.15	-0.758	-1.36	-0.876
2	535419	542197	ENSBGRG00000002425	4.5e-08	+	535419	542197	-7.35	-7.06	7.7	-0.73	-1.32	-0.642
2	6704755	6719923	ENSBGRG00000003315	0.0032	+	6704755	6719923	-2.5	-2.34	3.87	-1.91	-3.14	-0.752
2	8075236	8075757	ENSBGRG00000004874	2.5e-25	+	8075236	8075757	-24.6	-23.2	1.71	-3.84	-5.99	-1.65
2	8281382	8284144	ENSBGRG00000005344	2.1e-07	+	8281382	8284144	-6.67	-6.4	6.21	-1.03	-1.79	-0.774
2	9198053	9216500	ENSBGRG00000007301	3.2e-09	+	9198053	9216500	-8.5	-8.13	3.41	-3.15	-4.99	-0.606
2	10218729	10227535	ENSBGRG00000008577	6.3e-25	+	10218729	10227535	-24.2	-22.8	7.96	-2.09	-3.41	-0.615
2	10583325	10584000	ENSBGRG00000005708	6.3e-40	+	10583325	10584000	-39.2	-37.4	3.28	-3.04	-4.81	-0.915
2	10599075	10599823	ENSBGRG00000005760	3.3e-10	+	10599075	10599823	-9.48	-9.04	1.9	-1.06	-1.83	-1
2	10689568	10689868	ENSBGRG00000006005	2.6e-06	+	10689568	10689868	-5.59	-5.37	2.23	-1.36	-2.31	-1.1
2	11203362	11223122	ENSBGRG00000008689	9.1e-10	+	11203362	11223122	-9.04	-8.63	1.54	-1.01	-1.76	-0.767
2	11664503	11665338	ENSBGRG00000009375	4.8e-05	+	11664503	11665338	-4.32	-4.14	2.08	-0.746	-1.34	-0.599
2	11695988	11697474	ENSBGRG00000009602	1e-11	+	11695988	11697474	-11	-10.4	3.46	-2.71	-4.32	1.05
2	12088215	12091188	ENSBGRG00000012076	2e-14	+	12088215	12091188	-13.7	-13	2.54	-2.25	-3.66	-1.51
2	12818313	12829028	ENSBGRG00000014359	1.9e-07	+	12818313	12829028	-6.71	-6.44	3.47	-3.2	-5.06	-1.23
2	12832731	12835044	ENSBGRG00000014359	3.2e-08	+	12832731	12835044	-7.5	-7.19	3.47	-0.782	-1.4	-0.963
2	13426472	13427319	ENSBGRG00000016000	2.1e-09	+	13426472	13427319	-8.67	-8.29	4.38	-3.03	-4.8	-0.891
2	16520446	16523255	ENSBGRG00000010825	2.5e-34	+	16520446	16523255	-33.6	-32	1.7	-1.25	-2.14	-0.651
2	17053064	17056540	ENSBGRG00000013759	7.4e-06	+	17053064	17056540	-5.13	-4.92	1.85	-1.74	-2.88	-0.85
2	20190967	20200443	ENSBGRG00000008249	5.4e-09	+	20190967	20200443	-8.27	-7.92	1.93	-1.16	-2	-0.895
2	20210685	20212700	ENSBGRG00000008249	4.6e-05	+	20210685	20212700	-4.34	-4.16	2.31	-0.793	-1.42	-0.943
2	20327445	20341655	ENSBGRG00000008685	4e-12	+	20327445	20341655	-11.4	-10.8	8.09	-1.98	-3.24	0.704
2	21539183	21539472	ENSBGRG00000009672	1.6e-20	+	21539183	21539472	-19.8	-18.7	7.39	-1.23	-2.1	-0.758
2	26352401	26356577	ENSBGRG00000015353	1e-11	+	26352401	26356577	-11	-10.4	1.74	-2.94	-4.66	-0.875
2	28373148	28376546	ENSBGRG00000017053	3.3e-05	+	28373148	28376546	-4.48	-4.29	2.51	-1.39	-2.36	-0.617
2	32030797	32030948	ENSBGRG00000018601	7.9e-14	+	32030797	32030948	-13.1	-12.4	2.27	-0.721	-1.3	-0.899
2	32477119	32478295	ENSBGRG00000000275	1e-07	+	32477119	32478295	-6.98	-6.7	1.52	-0.984	-1.72	-0.984
2	33403892	33405298	ENSBGRG00000001746	9.1e-07	+	33403892	33405298	-6.04	-5.8	2.67	-2.45	-3.94	0.71
2	35237645	35237794	ENSBGRG00000002228	8.7e-09	+	35237645	35237794	-8.06	-7.72	1.44	-2.46	-3.97	-0.664
2	42577090	42605653	ENSBGRG00000004930	6.3e-20	+	42577090	42605653	-19.2	-18.1	8.36	-3.77	-5.89	-1.01
2	44148244	44153609	ENSBGRG00000006637	2.5e-15	+	44148244	44153609	-14.6	-13.8	1.9	-1.92	-3.16	-0.886
2	46483276	46483975	ENSBGRG00000009960	5e-12	+	46483276	46483975	-11.3	-10.7	5.17	-0.965	-1.69	-0.704
2	46532063	46549265	ENSBGRG00000009960	5.6e-09	+	46532063	46549265	-8.25	-7.9	6.32	-1.05	-1.83	-0.719
2	50523449	50565008	ENSBGRG00000017875	7.9e-16	+	50523449	50565008	-15.1	-14.2	1.82	-1.13	-1.95	-0.78
2	51384214	51402824	ENSBGRG00000022201	0.98	+	51384214	51402824	-0.0107	0	2.56	-1.04	-1.81	-0.781
2	55541055	55543765	ENSBGRG00000000406	7.9e-14	+	55541055	55543765	-13.1	-12.4	2.57	-1.16	-1.99	-0.865
2	57122033	57124663	ENSBGRG00000001329	2.6e-09	+	57122033	57124663	-8.58	-8.2	5.94	-1.16	-1.99	-1.26
2	78784725	78785106	ENSBGRG00000000269	0.045	+	78784725	78785106	-1.35	-1.2	4.81	-1.58	-2.64	1.5
2	81029632	81100279	ENSBGRG00000000528	0.0001	+	81029632	81100279	-4	-3.83	2.16	-1.34	-2.27	-1.39
2	81680034	81681431	ENSBGRG00000000712	3.2e-17	+	81680034	81681431	-16.5	-15.5	8.3	-1.76	-2.91	-0.667
2	82370841	82379935	ENSBGRG00000000982	8.1e-09	+	82370841	82379935	-8.09	-7.75	1.58	-1.02	-1.78	-1.09
2	82380034	82399099	ENSBGRG00000000982	8.1e-09	+	82380034	82399099	-8.09	-7.75	2.33	-2.43	-3.92	-0.924
2	82460364	82468863	ENSBGRG00000001196	1.1e-07	+	82460364	82468863	-6.95	-6.67	4.75	-1.05	-1.83	-0.898
2	97597017	97598163	ENSBGRG00000005195	1e-09	+	97597017	97598163	-8.98	-8.57	8.27	-1.6	-2.67	-0.809
2	97947881	97948129	ENSBGRG00000005242	0.012	+	97947881	97948129	-1.93	-1.78	5.36	-1.4	-2.36	-1.26
2	100998848	100999999	ENSBGRG00000005974	2.2e-07	+	100998848	100999999	-6.65	-6.39	6.07	-0.768	-1.38	-0.724
2	101000147	101000598	ENSBGRG00000005974	1.4e-07	+	101000147	101000598	-6.86	-6.59	3	-1.14	-1.97	-0.798
2	101000697	101001145	ENSBGRG00000005974	1.4e-07	+	101000697	101001145	-6.86	-6.59	5.73	-0.738	-1.33	-0.946
2	101010380	101011144	ENSBGRG00000005974	0.026	+	101010380	101011144	-1.59	-1.1	3.5	-1.35	-2.3	-1.58
2	108683498	108705199	ENSBGRG00000010064	1e-10	+	108683498	108705199	-10	-9.55	5.14	-0.9	-1.59	-0.709
2	108748059	108751797	ENSBGRG00000010064	1e-10	+	108748059	108751797	-10	-9.55	6.22	-0.904	-1.6	-1.39
2	109309520	109312783	ENSBGRG00000010534	1.6e-11	+	109309520	109312783	-10.8	-10.2	7	-1.92	-3.16	-0.74
2	118977888	118978820	ENSBGRG00000023526	0.81	+	118977888	118978820	-0.0891	0	7.06	-2.14	-3.48	-0.974
2	120865871	120868646	ENSBGRG00000006691	3.2e-12	+	120865871	120868646	-11.5	-10.9	12.6	-1.06	-1.84	-0.852
2	120941859	120948632	ENSBGRG00000006739	6.6e-10	+	120941859	120948632	-9.18	-8.76	5.58	-1.94	-3.19	-0.665
2	121095441	121121583	ENSBGRG00000006942	6.3e-13	+	121095441	121121583	-12.2	-11.5	6.12	-2.25	-3.64	-0.904
2	122862491	122895730	ENSBGRG00000009556	1.6e-17	+	122862491	122895730	-16.8	-15.8	2.29	-0.992	-1.73	-0.599
2	123746151	123752118	ENSBGRG00000011803	2.9e-05	+	123746151	123752118	-4.54	-4.35	2.54	-1.12	-1.94	-1.19
2	125594439	125597237	ENSBGRG00000014271	7.9e-12	+	125594439	125597237	-11.1	-10.5	1.5	-0.788	-1.41	-0.786
2	129623467	129630467	ENSBGRG00000000341	1e-10	+	129623467	129630467	-10	-9.52	1.7	-0.966	-1.69	-1.06
2	134954960	134958636	ENSBGRG00000002186	1.9e-09	+	134954960	134958636	-8.72	-8.34	6.34	-1.28	-2.19	-0.836
2	135299154	135299446	ENSBGRG00000002566	1.1e-08	+	135299154	135299446	-7.94	-7.6	2.07	-2.76	-4.39	-0.907
2	139318663	139319500	ENSBGRG00000002787	0.00043	+	139318663	139319500	-3.37	-3.21	2.5	-0.794	-1.42	-1.45
2	148188550	148213454	ENSBGRG00000004226	0.96	+	148188550	148213454	-0.0176	0	1.7	-4.75	-7.18	-1.41
2	148905370	148906548	ENSBGRG00000004808	3e-05	+	148905370	148906548	-4.52	-3.96	1.7	-1.14	-1.97	-1.52
2	149236811	149283089	ENSBGRG00000005595	9.1e-08	+	149236811	149283089	-7.04	-6.76	3.41	-0.984	-1.72	-0.862
2	149289374	149289621	ENSBGRG00000005595	6.2e-07	+	149289374	149289621	-6.21	-5.97	1.89	-0.818	-1.46	0.636
2	149474334	149475129	ENSBGRG00000005631	2e-14	+	149474334	149475129	-13.7	-13	1.66	-1.25	-2.14	-1.05
2	300686	304127	ENSBGRG00000002305	1.4e-09	-	300686	304127	-8.86	-8.46	4.06	-1.65	-2.75	0.632
2	319576	319776	ENSBGRG00000002321	1	-	319576	319776	-2.26e-05	0	1.92	-1.44	-2.44	1
2	322708	332746	ENSBGRG00000002321	4e-14	-	322708	332746	-13.4	-12.7	7.23	-2.14	-3.49	-0.849
2	17652561	17652912	NA	9.1e-07	-	17652561	17652912	-6.04	-5.81	1.8	-0.941	-1.66	-0.815
2	81147881	81148032	NA	5e-12	-	81147881	81148032	-11.3	-10.2	1.62	-0.913	-1.61	-2.14
2	441190	441490	ENSBGRG00000002342	0.00047	-	441190	441490	-3.33	-3.17	3.18	-1.4	-2.37	-1.23
2	3171410	3174145	ENSBGRG00000003889	3.2e-06	-	3171410	3174145	-5.5	-5.29	3.36	-2	-3.28	-0.615
2	3761444	3776808	ENSBGRG00000004751	0.0045	-	3761444	3776808	-2.35	-1.85	1.54	-1.27	-2.16	-1.68
2	4631143	4631342	ENSBGRG00000005394	1.8e-08	-	4631143	4631342	-7.75	-7.43	1.61	-0.982	-1.72	0.834
2	5117882	5127768	ENSBGRG00000000420	5.6e-09	-	5117882	5127768	-8.25	-7.9	5.67	-3.06	-4.85	-0.662
2	10692339	10692589	ENSBGRG00000006137	7.9e-12	-	10692339	10692589	-11.1	-10.5	3.12	-3.08	-4.88	-1.14
2	10771010	10771159	ENSBGRG00000006631	1	-	10771010	10771159	-9.39e-14	0	2.33	-1.1	-1.9	0.635
2	11771455	11775614	ENSBGRG00000011448	1e-10	-	11771455	11775614	-10	-9.53	4.17	-5.08	-7.7	-0.629
2	13465285	13472413	ENSBGRG00000021699	2.5e-16	-	13465285	13472413	-15.6	-14.7	4.76	-2.5	-4.02	-0.647
2	13502782	13510947	ENSBGRG00000021789	5e-15	-	13502782	13510947	-14.3	-13.5	1.93	-2.83	-4.48	-0.965
2	15239053	15241708	ENSBGRG00000022099	1	-	15239053	15241708	-6.88e-07	0	1.36	-2.34	-3.78	-0.642
2	15831835	15831984	ENSBGRG00000007849	7.9e-16	-	15831835	15831984	-15.1	-14.2	1.35	-3.25	-5.13	-0.586
2	17259776	17262527	ENSBGRG00000014793	2e-18	-	17259776	17262527	-17.7	-16.7	3.7	-0.884	-1.57	-0.99
2	17343495	17347847	ENSBGRG00000015458	1.1e-10	-	17343495	17347847	-9.94	-9.47	5.28	-1.99	-3.25	-0.609
2	17352509	17355724	ENSBGRG00000015458	0.99	-	17352509	17355724	-0.00307	0	1.74	-3.16	-5.01	-1.39
2	18538158	18538825	ENSBGRG00000019933	1.5e-08	-	18538158	18538825	-7.82	-7.5	2.08	-1	-1.75	-1
2	18726771	18727294	ENSBGRG00000020160	1.6e-14	-	18726771	18727294	-13.8	-13	2.09	-1.45	-2.44	1.01
2	19681526	19684598	ENSBGRG00000007373	2.5e-12	-	19681526	19684598	-11.6	-11	1.55	-2.1	-3.42	-0.783
2	23193838	23194926	ENSBGRG00000010966	2e-21	-	23193838	23194926	-20.7	-19.5	1.78	-1.26	-2.16	-0.749
2	26938273	26945938	ENSBGRG00000015993	7.9e-12	-	26938273	26945938	-11.1	-10.6	10.3	-1.41	-2.38	-0.627
2	28039000	28049142	ENSBGRG00000016568	1.1e-06	-	28039000	28049142	-5.97	-5.74	2.6	-0.921	-1.62	-0.97
2	32027140	32029469	ENSBGRG00000018527	0.93	-	32027140	32029469	-0.0323	0	2.72	-1.5	-2.52	-0.593
2	32106522	32108041	ENSBGRG00000019472	1.4e-09	-	32106522	32108041	-8.84	-8.44	1.63	-1.35	-2.29	-1.33
2	33072043	33079811	ENSBGRG00000001098	3.5e-09	-	33072043	33079811	-8.45	-8.09	2.41	-1.16	-2	-0.652
2	33090063	33090212	ENSBGRG00000001098	1	-	33090063	33090212	-1.01e-08	0	2.24	-1.38	-2.34	-2.33
2	45774300	45778117	ENSBGRG00000008051	2.6e-09	-	45774300	45778117	-8.58	-8.21	8.81	-1.09	-1.88	-0.682
2	47519760	47577265	ENSBGRG00000011721	3.9e-06	-	47519760	47577265	-5.41	-5.2	2.05	-2.09	-3.4	0.881
2	51319890	51321691	ENSBGRG00000022109	0.00032	-	51319890	51321691	-3.49	-3.32	3.4	-2.35	-3.79	-1.05
2	52447855	52495946	ENSBGRG00000026684	1.5e-06	-	52447855	52495946	-5.81	-5.58	2.51	-2.79	-4.44	-1
2	62808976	62810143	ENSBGRG00000001930	1	-	62808976	62810143	-8.15e-07	0	2.05	-1.13	-1.94	0.931
2	72034915	72053348	ENSBGRG00000003034	0.00017	-	72034915	72053348	-3.77	-3.6	2.83	-0.813	-1.45	-0.791
2	78784685	78785080	ENSBGRG00000000260	1.6e-05	-	78784685	78785080	-4.8	-4.6	5.55	-2.5	-4.02	1.68
2	101232831	101237833	ENSBGRG00000006143	5.5e-05	-	101232831	101237833	-4.26	-4.08	1.89	-3.99	-6.17	-0.746
2	101698285	101701123	ENSBGRG00000015223	1.6e-11	-	101698285	101701123	-10.8	-9.84	1.08	-0.874	-1.55	-1.58
2	102273698	102275495	ENSBGRG00000015929	9.3e-10	-	102273698	102275495	-9.03	-8.62	3.55	-1.54	-2.57	-1.11
2	102288142	102292431	ENSBGRG00000015929	9.8e-07	-	102288142	102292431	-6.01	-5.78	2.42	-3.49	-5.46	-1.22
2	107737227	107780493	ENSBGRG00000009529	5.9e-05	-	107737227	107780493	-4.23	-4.05	2.06	-2.71	-4.32	-0.951
2	109485990	109502256	ENSBGRG00000010962	0.00023	-	109485990	109502256	-3.64	-3.47	2.27	-1.32	-2.25	-1.47
2	112594358	112598373	ENSBGRG00000017350	0.0021	-	112594358	112598373	-2.68	-2.52	2.92	-1.17	-2.01	-0.632
2	116684041	116688012	ENSBGRG00000022141	4.4e-08	-	116684041	116688012	-7.36	-7.06	3	-1.48	-2.49	-1.91
2	120760742	120761041	ENSBGRG00000006547	0.00031	-	120760742	120761041	-3.51	-2.98	2.87	-1.87	-3.08	-1.74
2	120957219	120959120	ENSBGRG00000006819	1.6e-11	-	120957219	120959120	-10.8	-10.3	1.59	-2.09	-3.4	-0.618
2	125103149	125105999	ENSBGRG00000013570	6.3e-18	-	125103149	125105999	-17.2	-16.2	4.96	-1.33	-2.26	-0.732
2	125111390	125152786	ENSBGRG00000013570	6.3e-18	-	125111390	125152786	-17.2	-16.2	12.6	-0.783	-1.4	-0.724
2	125909423	125909574	ENSBGRG00000014839	1e-69	-	125909423	125909574	-69	-66.8	2.23	-1.5	-2.52	-1.02
2	125909971	125910122	ENSBGRG00000014839	1e-69	-	125909971	125910122	-69	-66.8	1.31	-3.86	-6.01	-1.62
2	125910270	125911473	ENSBGRG00000014839	1e-69	-	125910270	125911473	-69	-66.8	2.43	-4.98	-7.55	-0.873
2	125912986	125916928	ENSBGRG00000014839	1e-69	-	125912986	125916928	-69	-66.8	1.35	-1.7	-2.82	-0.765
2	125919624	125929455	ENSBGRG00000014839	1e-69	-	125919624	125929455	-69	-66.8	1.93	-1.88	-3.09	-0.694
2	126277538	126304343	ENSBGRG00000015648	2.5e-16	-	126277538	126304343	-15.6	-14.7	2.43	-3.49	-5.48	-1.09
2	127106956	127112541	ENSBGRG00000016182	7.9e-16	-	127106956	127112541	-15.1	-14.2	4.04	-3.03	-4.79	-0.717
2	127126810	127158584	ENSBGRG00000016182	1.9e-08	-	127126810	127158584	-7.72	-7.41	1.6	-1.54	-2.58	-0.79
2	128624876	128627689	ENSBGRG00000000213	5e-20	-	128624876	128627689	-19.3	-18.1	5.43	-4.47	-6.83	-0.727
2	130340439	130348605	ENSBGRG00000000967	0.67	-	130340439	130348605	-0.171	-0.0267	2.48	-1.87	-3.08	-0.58
2	130386223	130387859	ENSBGRG00000000967	9.1e-10	-	130386223	130387859	-9.04	-8.63	2.76	-2.53	-4.05	-1.03
2	142951633	142951783	ENSBGRG00000004022	7.9e-13	-	142951633	142951783	-12.1	-11.5	2.82	-0.94	-1.66	-1.51
2	143289069	143293679	ENSBGRG00000000205	0.074	-	143289069	143293679	-1.13	-0.982	9.46	-1.98	-3.25	-0.728
2	143293825	143293974	ENSBGRG00000000205	1	-	143293825	143293974	-1.2e-05	0	4.42	-0.797	-1.42	-0.967
2	144980916	144996892	ENSBGRG00000003322	2e-21	-	144980916	144996892	-20.7	-19.5	5.37	-6.87	-10.1	-0.648
2	145599832	145644255	ENSBGRG00000004084	6.3e-11	-	145599832	145644255	-10.2	-9.7	4.87	-1.3	-2.22	-0.625
3	228632	231278	ENSBGRG00000006334	1.6e-13	+	228632	231278	-12.8	-12.1	1.53	-2.38	-3.84	-1.56
3	291077	292238	ENSBGRG00000006669	1	+	291077	292238	-0.00021	0	2.61	-1.23	-2.11	0.933
3	367899	368457	ENSBGRG00000006876	1	+	367899	368457	-0.00214	0	1.68	-1.16	-1.99	-1.14
3	89138902	89724903	NA	3.2e-17	+	89138902	89724903	-16.5	-15.5	4.93	-1.71	-2.84	-0.635
3	109411512	109411913	NA	5e-15	+	109411512	109411913	-14.3	-13.5	1.62	-0.884	-1.57	-0.729
3	902746	906827	ENSBGRG00000008129	1	+	902746	906827	-0.000572	0	2.07	-1.31	-2.23	-1.06
3	1616451	1619977	ENSBGRG00000010008	5e-13	+	1616451	1619977	-12.3	-11.6	2.02	-0.875	-1.55	-0.885
3	1887300	1887448	ENSBGRG00000020272	6.3e-12	+	1887300	1887448	-11.2	-10.6	1.87	-1.22	-2.1	-0.886
3	2168472	2171396	ENSBGRG00000020857	1.2e-05	+	2168472	2171396	-4.93	-4.73	3.96	-1.73	-2.87	-0.641
3	2171493	2172527	ENSBGRG00000020857	0.0095	+	2171493	2172527	-2.02	-1.86	4.98	-1.62	-2.7	-0.67
3	2711392	2713143	ENSBGRG00000023141	7.8e-05	+	2711392	2713143	-4.11	-3.94	4.11	-2.5	-4.02	-1.06
3	5281390	5282290	ENSBGRG00000009611	0.0029	+	5281390	5282290	-2.54	-2.38	1.78	-0.846	-1.5	-0.86
3	6731209	6734285	ENSBGRG00000012170	1.3e-09	+	6731209	6734285	-8.89	-8.49	2.4	-1.28	-2.18	-1.2
3	6734811	6739388	ENSBGRG00000012170	1.3e-09	+	6734811	6739388	-8.89	-8.49	3.27	-1.05	-1.83	-0.636
3	6743955	6745325	ENSBGRG00000012260	3.6e-08	+	6743955	6745325	-7.44	-7.13	4.33	-1.09	-1.89	0.667
3	7939652	7941195	ENSBGRG00000015431	2.9e-05	+	7939652	7941195	-4.54	-4.35	1.43	-2.83	-4.48	-0.592
3	8082861	8085178	ENSBGRG00000017046	5e-15	+	8082861	8085178	-14.3	-13.5	4.18	-2.23	-3.61	-0.945
3	9223695	9224074	ENSBGRG00000001378	0.0027	+	9223695	9224074	-2.57	-2.41	1.75	-1.86	-3.07	-1.03
3	9541609	9542452	ENSBGRG00000001856	2.1e-07	+	9541609	9542452	-6.67	-6.4	5.09	-1.96	-3.21	0.797
3	16892454	16935680	ENSBGRG00000006721	1.3e-16	+	16892454	16935680	-15.9	-14.5	1.81	-1.87	-3.07	-1.97
3	16940245	16948201	ENSBGRG00000006721	1.3e-16	+	16940245	16948201	-15.9	-14.5	2	-1.01	-1.77	-2.2
3	17783323	17783770	ENSBGRG00000008070	2e-15	+	17783323	17783770	-14.7	-13.9	7.74	-2.16	-3.52	-1.25
3	19759000	19762282	ENSBGRG00000013465	2.5e-49	+	19759000	19762282	-48.6	-46.7	1.88	-1.18	-2.03	-0.678
3	19903566	19908009	ENSBGRG00000015249	8.3e-07	+	19903566	19908009	-6.08	-5.84	3.27	-0.82	-1.46	-0.936
3	20818136	20818960	ENSBGRG00000000360	1.4e-09	+	20818136	20818960	-8.86	-8.46	1.74	-0.771	-1.38	-1.13
3	21016194	21017256	ENSBGRG00000000934	8.3e-07	+	21016194	21017256	-6.08	-5.85	1.86	-1.12	-1.93	-0.718
3	21415603	21418962	ENSBGRG00000001377	8.5e-06	+	21415603	21418962	-5.07	-4.87	6.5	-1.19	-2.05	-0.793
3	21664854	21669950	ENSBGRG00000001811	4.3e-08	+	21664854	21669950	-7.37	-7.07	2.54	-2.83	-4.48	-0.878
3	22233135	22233285	ENSBGRG00000002390	1	+	22233135	22233285	-1.04e-11	0	2.38	-1.25	-2.14	-1.64
3	28377524	28378338	ENSBGRG00000007344	2e-16	+	28377524	28378338	-15.7	-14.8	5.68	-0.767	-1.37	-0.975
3	28809949	28810381	ENSBGRG00000008363	0.2	+	28809949	28810381	-0.698	-0.211	3.38	-0.804	-1.44	0.857
3	35826450	35827480	ENSBGRG00000015640	8.5e-06	+	35826450	35827480	-5.07	-4.87	5.82	-3.76	-5.86	-0.827
3	37573586	37580916	ENSBGRG00000000377	6.3e-07	+	37573586	37580916	-6.2	-5.96	4.16	-1.55	-2.59	-0.704
3	38214687	38214937	ENSBGRG00000001203	0.0085	+	38214687	38214937	-2.07	-1.92	1.96	-1.17	-2.01	0.99
3	42186529	42186768	ENSBGRG00000005173	1	+	42186529	42186768	-1.37e-12	0	1.6	-3.3	-5.23	-1.83
3	42187264	42187663	ENSBGRG00000005173	3.2e-17	+	42187264	42187663	-16.5	-15.5	2.58	-1.44	-2.43	-0.618
3	43144658	43177397	ENSBGRG00000004622	1.7e-08	+	43144658	43177397	-7.76	-7.44	7	-0.729	-1.31	-1.08
3	43547935	43553707	ENSBGRG00000005851	1	+	43547935	43553707	-9.97e-10	0	2.1	-1.93	-3.17	-1.66
3	43566000	43566398	ENSBGRG00000005851	5.1e-06	+	43566000	43566398	-5.29	-5.08	3.08	-1.33	-2.26	-0.801
3	44538882	44539129	ENSBGRG00000006936	0.00048	+	44538882	44539129	-3.32	-3.15	2.5	-1.22	-2.09	-1.33
3	46320116	46320645	ENSBGRG00000008222	1	+	46320116	46320645	-4.55e-06	0	1.27	-0.814	-1.45	-0.672
3	48159178	48159458	ENSBGRG00000010398	4.2e-09	+	48159178	48159458	-8.38	-8.02	1.36	-1.26	-2.15	-1.42
3	48159824	48172416	ENSBGRG00000010398	4.2e-09	+	48159824	48172416	-8.38	-8.02	2.22	-1.41	-2.39	-0.877
3	50007119	50016796	ENSBGRG00000012503	4e-16	+	50007119	50016796	-15.4	-14.5	2.62	-0.982	-1.72	1.11
3	50035920	50036567	ENSBGRG00000012503	4.9e-06	+	50035920	50036567	-5.31	-5.1	2.18	-1.5	-2.52	3.1
3	52886843	52888617	ENSBGRG00000016412	7.9e-18	+	52886843	52888617	-17.1	-16.1	1.85	-1.25	-2.13	-0.671
3	52888765	53027239	ENSBGRG00000016412	7.9e-18	+	52888765	53027239	-17.1	-16.1	2.38	-0.794	-1.42	-0.89
3	55094801	55096573	ENSBGRG00000001056	4e-11	+	55094801	55096573	-10.4	-9.93	9.66	-1.22	-2.09	-0.634
3	56263309	56263508	ENSBGRG00000001978	1.9e-07	+	56263309	56263508	-6.73	-6.46	1.64	-1.09	-1.88	-0.677
3	56950030	56951608	ENSBGRG00000002234	4e-24	+	56950030	56951608	-23.4	-22	7.27	-3.2	-5.07	-0.917
3	59086364	59088027	ENSBGRG00000002936	9.1e-05	+	59086364	59088027	-4.04	-3.5	1.47	-0.846	-1.5	-1.29
3	62294301	62301380	ENSBGRG00000006729	3.3e-05	+	62294301	62301380	-4.48	-3.92	2.14	-1.82	-3	-2.11
3	63317072	63317369	ENSBGRG00000000347	5e-12	+	63317072	63317369	-11.3	-10.7	2.28	-0.875	-1.55	-0.678
3	64228413	64230451	ENSBGRG00000000833	7.9e-12	+	64228413	64230451	-11.1	-10.1	1.94	-0.772	-1.38	-1.09
3	72136285	72142956	ENSBGRG00000002312	1e-12	+	72136285	72142956	-12	-11.4	1.32	-0.959	-1.68	-0.942
3	72470333	72522743	ENSBGRG00000002986	4e-14	+	72470333	72522743	-13.4	-12.6	12	-3.13	-4.96	-0.778
3	72526567	72529464	ENSBGRG00000002986	1	+	72526567	72529464	-4.65e-08	0	2.27	-1.41	-2.38	-1.29
3	84722817	84723871	ENSBGRG00000009631	1.7e-08	+	84722817	84723871	-7.76	-7.44	1.43	-0.98	-1.71	-0.769
3	89925507	89925751	ENSBGRG00000018618	8.7e-07	+	89925507	89925751	-6.06	-5.82	1.74	-1.64	-2.72	-1.37
3	90912447	90912781	ENSBGRG00000022922	4e-12	+	90912447	90912781	-11.4	-10.8	6.06	-1.38	-2.34	-0.852
3	101226454	101228634	ENSBGRG00000002851	2.5e-12	+	101226454	101228634	-11.6	-11	2.02	-2.43	-3.91	-1.01
3	101934885	101952413	ENSBGRG00000003348	4e-93	+	101934885	101952413	-92.4	-89.8	8.5	-0.767	-1.37	-0.721
3	102137147	102155283	ENSBGRG00000003417	1.2e-09	+	102137147	102155283	-8.91	-8.51	9.12	-3.04	-4.82	-0.615
3	102187709	102190881	ENSBGRG00000003417	5e-11	+	102187709	102190881	-10.3	-9.82	2.81	-1.19	-2.04	-0.706
3	103356820	103359669	ENSBGRG00000006427	9.1e-05	+	103356820	103359669	-4.04	-3.87	4.42	-2.37	-3.82	-0.833
3	104015593	104091922	ENSBGRG00000007790	4e-15	+	104015593	104091922	-14.4	-13.5	1.29	-1.14	-1.96	-0.585
3	108340754	108350500	ENSBGRG00000001550	1.4e-08	+	108340754	108350500	-7.86	-7.53	3.17	-2.93	-4.65	-1
3	108435704	108436759	ENSBGRG00000001742	3.2e-15	+	108435704	108436759	-14.5	-13.7	2.34	-0.74	-1.33	-0.912
3	109321282	109330082	ENSBGRG00000002507	1.6e-12	+	109321282	109330082	-11.8	-11.1	5	-0.859	-1.53	-0.601
3	109356124	109357839	ENSBGRG00000002507	3.5e-10	+	109356124	109357839	-9.45	-9.01	2.41	-0.899	-1.59	-0.784
3	109433324	109442624	ENSBGRG00000002587	7.1e-09	+	109433324	109442624	-8.15	-7.81	3.14	-1.59	-2.65	-0.633
3	111847010	111847911	ENSBGRG00000009657	4e-36	+	111847010	111847911	-35.4	-33.7	2.7	-1.31	-2.23	-0.842
3	111869482	111871357	ENSBGRG00000009797	4.1e-10	+	111869482	111871357	-9.39	-8.96	6.5	-1.42	-2.4	-0.58
3	112614621	112615366	ENSBGRG00000011665	1	+	112614621	112615366	-3.84e-06	0	2.55	-1.61	-2.68	-1.2
3	112720221	112727491	ENSBGRG00000011987	1.3e-22	+	112720221	112727491	-21.9	-20.6	6.29	-1.31	-2.23	-0.909
3	112790477	112792292	ENSBGRG00000012203	1.4e-09	+	112790477	112792292	-8.86	-8.46	4.88	-2.19	-3.57	-0.79
3	113267887	113285082	ENSBGRG00000013409	2.2e-05	+	113267887	113285082	-4.66	-4.47	3.44	-3.36	-5.31	-0.867
3	113339940	113341520	ENSBGRG00000013409	1	+	113339940	113341520	-3.51e-07	0	2.46	-3.03	-4.81	-0.641
3	113352118	113352592	ENSBGRG00000013409	1	+	113352118	113352592	-0.000677	0	2.12	-2.43	-3.91	-0.988
3	114053347	114053547	ENSBGRG00000014136	7.6e-07	+	114053347	114053547	-6.12	-5.48	2.09	-1.41	-2.39	2.15
3	114108263	114110747	ENSBGRG00000014136	1.7e-07	+	114108263	114110747	-6.78	-6.1	2.73	-0.739	-1.33	0.615
3	114647309	114647459	ENSBGRG00000014563	2.1e-10	+	114647309	114647459	-9.67	-9.22	1.31	-1.7	-2.82	-0.848
3	115872167	115875825	ENSBGRG00000000546	1.3e-10	+	115872167	115875825	-9.89	-9.42	2.48	-1.49	-2.5	-1.32
3	116827888	116830923	ENSBGRG00000005276	4e-06	+	116827888	116830923	-5.4	-5.19	3.07	-0.832	-1.48	-0.686
3	118204960	118208929	ENSBGRG00000006437	1	+	118204960	118208929	-0.000191	0	1.95	-1.18	-2.03	-1.22
3	118276391	118285347	ENSBGRG00000006583	7.2e-07	+	118276391	118285347	-6.14	-5.9	1.8	-1.6	-2.66	-1.68
3	119592902	119596464	ENSBGRG00000007897	0.0001	+	119592902	119596464	-4	-3.82	1.59	-1.67	-2.78	-1.24
3	123108632	123108782	ENSBGRG00000009551	1	+	123108632	123108782	-4.14e-08	0	1.52	-2.44	-3.92	-2.22
3	123464873	123467701	ENSBGRG00000010422	2.5e-13	+	123464873	123467701	-12.6	-11.5	2.82	-1.01	-1.76	0.864
3	123591681	123596787	ENSBGRG00000010889	0.0011	+	123591681	123596787	-2.94	-2.78	2.35	-3.66	-5.72	-1.57
3	123767812	123769708	ENSBGRG00000011771	4e-14	+	123767812	123769708	-13.4	-12.6	1.81	-1.53	-2.56	-0.79
3	123772089	123781797	ENSBGRG00000011771	4e-14	+	123772089	123781797	-13.4	-12.6	2.1	-2.29	-3.71	-0.599
3	128648000	128669670	ENSBGRG00000021145	6.3e-15	+	128648000	128669670	-14.2	-13.4	4.67	-1.35	-2.3	-0.82
3	128744586	128746260	ENSBGRG00000021447	1	+	128744586	128746260	-0.00106	0	2	-1.3	-2.21	1.68
3	128923881	128967809	ENSBGRG00000022082	1e-10	+	128923881	128967809	-9.99	-9.51	2.46	-1.61	-2.68	-1.07
3	128969681	128970774	ENSBGRG00000022082	2e-13	+	128969681	128970774	-12.7	-12	4.15	-0.926	-1.63	-0.872
3	128993727	129000147	ENSBGRG00000022378	3.2e-13	+	128993727	129000147	-12.5	-11.8	2.12	-1.61	-2.68	-1.56
3	131102205	131102402	ENSBGRG00000000259	1	+	131102205	131102402	-6.38e-06	0	1.87	-1.32	-2.25	-1.54
3	131632718	131640771	ENSBGRG00000001494	1.8e-08	+	131632718	131640771	-7.75	-7.43	2.91	-2.46	-3.95	-0.835
3	131787523	131787673	ENSBGRG00000001628	5.4e-10	+	131787523	131787673	-9.27	-8.84	1.37	-0.91	-1.61	-0.58
3	131947073	131947224	ENSBGRG00000001796	5.6e-10	+	131947073	131947224	-9.25	-8.82	2.06	-0.723	-1.3	-1.15
3	132033993	132035438	ENSBGRG00000001839	3e-09	+	132033993	132035438	-8.53	-8.16	3.52	-2.28	-3.7	-0.612
3	263441	264967	ENSBGRG00000006500	7.1e-08	-	263441	264967	-7.15	-6.86	18.9	-3.25	-5.14	-0.717
3	428698	429575	ENSBGRG00000007224	3.2e-22	-	428698	429575	-21.5	-20.2	1.38	-1.34	-2.27	-1.11
3	519995	521139	ENSBGRG00000007443	4e-12	-	519995	521139	-11.4	-10.8	1.82	-0.805	-1.44	-1.13
3	1339011	1394590	ENSBGRG00000008715	6.3e-16	-	1339011	1394590	-15.2	-14.3	7	-1.98	-3.25	-0.627
3	1455008	1465585	ENSBGRG00000008918	8.3e-07	-	1455008	1465585	-6.08	-5.85	2.09	-0.836	-1.49	-0.74
3	1499661	1500587	ENSBGRG00000009080	1.6e-12	-	1499661	1500587	-11.8	-11.2	4.83	-1.46	-2.46	-0.601
3	1728243	1729995	ENSBGRG00000017001	1e-13	-	1728243	1729995	-13	-12.3	2.03	-2.62	-4.18	-0.949
3	1777285	1779619	ENSBGRG00000018500	4.3e-06	-	1777285	1779619	-5.37	-5.16	3.89	-2.07	-3.37	-0.799
3	1805392	1807978	ENSBGRG00000019418	1.4e-06	-	1805392	1807978	-5.84	-5.61	5.56	-0.959	-1.68	-0.884
3	1903324	1909330	ENSBGRG00000020526	0.89	-	1903324	1909330	-0.0497	0	2.39	-2.13	-3.48	-0.689
3	1961125	2052620	ENSBGRG00000020526	2.5e-11	-	1961125	2052620	-10.6	-10.1	7.88	-8.1	-11.4	-0.689
3	2053418	2086609	ENSBGRG00000020526	3.2e-12	-	2053418	2086609	-11.5	-10.9	10.5	-4.44	-6.78	-0.725
3	2432916	2435646	ENSBGRG00000022001	1e-10	-	2432916	2435646	-10	-9.54	1.65	-1.9	-3.12	-0.986
3	2512214	2512759	ENSBGRG00000022445	6.3e-12	-	2512214	2512759	-11.2	-10.7	2.57	-0.982	-1.72	-0.921
3	2515805	2517951	ENSBGRG00000022445	6.3e-12	-	2515805	2517951	-11.2	-10.7	2.05	-1.23	-2.11	-0.587
3	2722947	2726531	ENSBGRG00000023244	6e-10	-	2722947	2726531	-9.22	-8.8	1.73	-2.4	-3.87	-1.4
3	3467751	3468052	ENSBGRG00000007713	1.5e-10	-	3467751	3468052	-9.82	-9.35	2.73	-1.2	-2.06	-1.01
3	8990543	8990724	ENSBGRG00000000756	6.3e-15	-	8990543	8990724	-14.2	-13.4	3.53	-1.25	-2.14	-1.2
3	9053148	9054158	ENSBGRG00000000881	1	-	9053148	9054158	-0.000158	0	2.92	-0.814	-1.45	1.96
3	9056237	9066406	ENSBGRG00000000881	0.00013	-	9056237	9066406	-3.9	-3.72	1.75	-0.94	-1.65	0.586
3	14450063	14455502	ENSBGRG00000003237	7.1e-10	-	14450063	14455502	-9.15	-8.73	1.83	-1.05	-1.83	-0.948
3	14924526	14967860	ENSBGRG00000003360	6.3e-18	-	14924526	14967860	-17.2	-16.2	2.4	-0.925	-1.63	-0.91
3	19858937	19866714	ENSBGRG00000015160	1	-	19858937	19866714	-5.63e-11	0	1.39	-1.32	-2.24	-1.11
3	20453544	20457193	ENSBGRG00000016856	0.37	-	20453544	20457193	-0.43	-0.283	2.16	-2.02	-3.3	-0.877
3	21074511	21076279	ENSBGRG00000001008	1.8e-07	-	21074511	21076279	-6.75	-6.48	3.15	-3.06	-4.85	-1.11
3	21093721	21093963	ENSBGRG00000001073	2.5e-07	-	21093721	21093963	-6.6	-6.34	3.11	-1.57	-2.62	-1.5
3	21251944	21252566	ENSBGRG00000001283	1.3e-19	-	21251944	21252566	-18.9	-17.8	2.01	-3.08	-4.88	-1.21
3	21609663	21617559	ENSBGRG00000001785	2.2e-07	-	21609663	21617559	-6.66	-6.4	9.42	-1.03	-1.79	0.952
3	21772498	21781277	ENSBGRG00000001920	3.2e-12	-	21772498	21781277	-11.5	-10.9	8.42	-2.91	-4.61	-0.821
3	21929886	21930786	ENSBGRG00000002163	3.2e-11	-	21929886	21930786	-10.5	-9.94	9.97	-1.38	-2.35	-0.703
3	21931184	21933909	ENSBGRG00000002163	5.6e-08	-	21931184	21933909	-7.25	-6.95	9.66	-2.41	-3.87	-0.76
3	28456345	28469596	ENSBGRG00000007604	5e-19	-	28456345	28469596	-18.3	-17.2	2.32	-0.872	-1.55	-0.958
3	37911944	37918467	ENSBGRG00000000679	1.9e-10	-	37911944	37918467	-9.73	-9.27	6.85	-1.05	-1.83	-0.796
3	37984340	37986641	ENSBGRG00000000773	5e-15	-	37984340	37986641	-14.3	-13.5	8.04	-1.24	-2.12	-0.849
3	38359788	38369973	ENSBGRG00000001369	1	-	38359788	38369973	-1.8e-06	0	2.36	-6.55	-9.69	-2.08
3	38465323	38466756	ENSBGRG00000001535	7.6e-09	-	38465323	38466756	-8.12	-7.78	9.6	-0.85	-1.51	-0.694
3	40830842	40831337	ENSBGRG00000004138	2.5e-14	-	40830842	40831337	-13.6	-12.3	5.88	-1.29	-2.2	0.851
3	42064930	42068929	ENSBGRG00000004608	2.5e-12	-	42064930	42068929	-11.6	-11	3.7	-1.48	-2.49	1.53
3	42449099	42454317	ENSBGRG00000004446	3.2e-15	-	42449099	42454317	-14.5	-13.7	4.82	-4.1	-6.32	-0.707
3	44429163	44429406	ENSBGRG00000006784	6.3e-36	-	44429163	44429406	-35.2	-33.5	2.11	-2.02	-3.3	-0.902
3	44451351	44461645	ENSBGRG00000006823	1	-	44451351	44461645	-4.37e-05	0	3.48	-4.19	-6.45	-0.798
3	47220514	47224766	ENSBGRG00000009569	4.8e-05	-	47220514	47224766	-4.32	-4.14	3.9	-4.27	-6.56	-0.688
3	50271465	50275981	ENSBGRG00000013357	1.4e-08	-	50271465	50275981	-7.86	-7.54	3.7	-2.62	-4.19	-0.671
3	50375330	50457183	ENSBGRG00000013357	1.3e-07	-	50375330	50457183	-6.9	-6.62	1.37	-2.17	-3.54	0.655
3	50573788	50577227	ENSBGRG00000013753	0.0026	-	50573788	50577227	-2.58	-2.42	1.3	-1.69	-2.81	-1.05
3	55592119	55600262	ENSBGRG00000001422	1.4e-09	-	55592119	55600262	-8.85	-8.45	7.07	-1.12	-1.93	-1.25
3	57953475	57967401	ENSBGRG00000002303	1.5e-07	-	57953475	57967401	-6.81	-6.54	1.33	-1.32	-2.24	-1.08
3	64701513	64701760	ENSBGRG00000001167	1.6e-07	-	64701513	64701760	-6.79	-6.52	2.85	-1.12	-1.92	-0.877
3	84804143	84830518	ENSBGRG00000009812	2e-16	-	84804143	84830518	-15.7	-14.8	1.81	-2.71	-4.31	-1.11
3	90865950	90866150	ENSBGRG00000022311	3.2e-07	-	90865950	90866150	-6.49	-6.23	1.97	-1.12	-1.94	1.01
3	99716664	99718223	ENSBGRG00000001259	5e-11	-	99716664	99718223	-10.3	-9.83	3.92	-1	-1.75	0.88
3	101392523	101393899	ENSBGRG00000003011	2.5e-08	-	101392523	101393899	-7.6	-7.29	1.46	-2.34	-3.77	-0.675
3	101394873	101395022	ENSBGRG00000003011	2.3e-05	-	101394873	101395022	-4.63	-4.44	1.64	-0.94	-1.65	-0.71
3	101615693	101632359	ENSBGRG00000003114	0.79	-	101615693	101632359	-0.101	0	1.69	-1.88	-3.1	-0.951
3	101860003	101860652	ENSBGRG00000003300	2e-24	-	101860003	101860652	-23.7	-22.3	9.32	-1.71	-2.85	-0.881
3	102343367	102345075	ENSBGRG00000003793	0.017	-	102343367	102345075	-1.78	-1.62	2.03	-0.929	-1.64	-0.918
3	102606904	102608058	ENSBGRG00000003898	5e-21	-	102606904	102608058	-20.3	-19.1	3.1	-0.819	-1.46	-1.05
3	108198181	108199427	ENSBGRG00000001457	8.5e-10	-	108198181	108199427	-9.07	-8.65	2.76	-1.61	-2.68	-0.596
3	109366169	109367614	ENSBGRG00000002565	1.3e-12	-	109366169	109367614	-11.9	-11.2	3.41	-1.09	-1.89	-0.769
3	109465341	109466576	ENSBGRG00000002640	1.7e-10	-	109465341	109466576	-9.76	-9.3	2.72	-0.929	-1.64	-1.28
3	110958497	110958696	ENSBGRG00000007314	2.5e-13	-	110958497	110958696	-12.6	-11.9	2.29	-1.15	-1.98	-0.828
3	111197644	111198235	ENSBGRG00000007597	4e-29	-	111197644	111198235	-28.4	-26.9	1.96	-1.15	-1.97	-0.604
3	111212077	111212317	ENSBGRG00000007939	5.6e-07	-	111212077	111212317	-6.25	-6.01	1.42	-1.71	-2.84	-0.622
3	111842855	111843055	ENSBGRG00000009249	0.0026	-	111842855	111843055	-2.59	-2.08	1.67	-1.15	-1.97	1.47
3	111927689	111931935	ENSBGRG00000010328	0.0001	-	111927689	111931935	-4	-3.82	2.44	-0.786	-1.41	-1.05
3	115426880	115445929	ENSBGRG00000017914	2e-08	-	115426880	115445929	-7.7	-7.38	2.29	-0.866	-1.54	-1.12
3	115498417	115503313	ENSBGRG00000000236	1.6e-11	-	115498417	115503313	-10.8	-10.3	8.31	-2.91	-4.6	-0.583
3	116269197	116273490	ENSBGRG00000001404	0.00089	-	116269197	116273490	-3.05	-2.89	1.37	-1.8	-2.97	0.745
3	116350868	116352339	ENSBGRG00000001404	0.0065	-	116350868	116352339	-2.19	-2.03	1.5	-1.44	-2.43	-0.977
3	116370605	116371955	ENSBGRG00000001404	8.7e-07	-	116370605	116371955	-6.06	-5.82	5.1	-1.04	-1.81	-0.688
3	116380841	116388670	ENSBGRG00000001404	0.00024	-	116380841	116388670	-3.62	-3.45	2.05	-1.83	-3.03	-0.731
3	116394936	116400036	ENSBGRG00000001404	0.0033	-	116394936	116400036	-2.48	-2.33	1.4	-0.794	-1.42	-0.656
3	117775600	117777119	ENSBGRG00000005350	1.3e-06	-	117775600	117777119	-5.9	-5.67	4.73	-2.23	-3.62	-0.633
3	117781421	117782826	ENSBGRG00000005350	5.5e-06	-	117781421	117782826	-5.26	-5.05	1.79	-3.12	-4.94	-1.43
3	118314749	118315866	ENSBGRG00000006725	0.00035	-	118314749	118315866	-3.45	-3.29	3.79	-0.989	-1.73	0.614
3	120096407	120105717	ENSBGRG00000009562	1.1e-10	-	120096407	120105717	-9.95	-9.47	2.11	-0.803	-1.43	-0.613
3	120821079	120823124	ENSBGRG00000011918	6.9e-08	-	120821079	120823124	-7.16	-6.87	6.27	-1.92	-3.15	-0.929
3	124177826	124178023	ENSBGRG00000013914	1	-	124177826	124178023	-3.33e-09	0	2	-0.733	-1.32	-0.885
3	126615103	126644103	ENSBGRG00000016615	2.5e-19	-	126615103	126644103	-18.6	-17.5	2.93	-1.28	-2.19	-0.581
3	128840525	128845355	ENSBGRG00000022027	4e-28	-	128840525	128845355	-27.4	-25.9	1.47	-1.34	-2.28	-0.706
3	131573598	131573999	ENSBGRG00000000960	1e-11	-	131573598	131573999	-11	-10.4	4.41	-1.05	-1.83	-0.602
4	802774	802918	ENSBGRG00000007281	1.6e-34	+	802774	802918	-33.8	-31.7	1.71	-0.747	-1.34	0.938
4	814256	814604	ENSBGRG00000007369	7.4e-05	+	814256	814604	-4.13	-3.95	2	-2.03	-3.32	0.831
4	7642067	7642815	ENSBGRG00000014546	2.5e-17	+	7642067	7642815	-16.6	-15.6	6.28	-1.47	-2.48	-0.821
4	8771490	8772120	ENSBGRG00000004423	1.6e-13	+	8771490	8772120	-12.8	-12.1	1.44	-0.864	-1.54	0.81
4	8820175	8822110	ENSBGRG00000005825	1e-05	+	8820175	8822110	-4.98	-4.79	1.67	-0.859	-1.53	0.824
4	8834594	8835387	ENSBGRG00000005825	1.6e-06	+	8834594	8835387	-5.79	-5.56	2.04	-1.24	-2.12	-0.964
4	9141745	9152554	ENSBGRG00000007414	4.3e-09	+	9141745	9152554	-8.37	-8.01	3.9	-1.31	-2.24	-0.747
4	9908442	9908889	ENSBGRG00000008338	2.5e-11	+	9908442	9908889	-10.6	-10.1	2.48	-2.56	-4.1	-0.828
4	14596049	14600584	ENSBGRG00000013883	3.5e-08	+	14596049	14600584	-7.45	-7.15	11.2	-3.79	-5.92	1.16
4	14611305	14633004	ENSBGRG00000013883	3.5e-08	+	14611305	14633004	-7.45	-7.15	8.85	-0.738	-1.33	-3.71
4	17653511	17654408	ENSBGRG00000000779	6.5e-10	+	17653511	17654408	-9.19	-8.77	5	-1.14	-1.97	-0.95
4	18399876	18413916	ENSBGRG00000001427	0.0014	+	18399876	18413916	-2.85	-2.69	2.36	-1.78	-2.95	-0.793
4	18421760	18437925	ENSBGRG00000001427	3.9e-06	+	18421760	18437925	-5.41	-5.19	2.19	-1.04	-1.81	-0.88
4	18899527	18902187	ENSBGRG00000002656	1e-07	+	18899527	18902187	-7	-6.72	2.54	-2.16	-3.51	-1.87
4	20030902	20031442	ENSBGRG00000003147	1	+	20030902	20031442	-0.00133	0	1.94	-1.37	-2.33	1.04
4	20720373	20838833	ENSBGRG00000003344	5e-83	+	20720373	20838833	-82.3	-79.9	4.64	-3.29	-5.21	-1
4	22677302	22709301	ENSBGRG00000003574	4e-13	+	22677302	22709301	-12.4	-11.8	7.13	-2.22	-3.6	-1.19
4	22807456	22823862	ENSBGRG00000003642	2.7e-10	+	22807456	22823862	-9.57	-9.12	2	-1.72	-2.85	-0.842
4	22900730	22903050	ENSBGRG00000003807	1.1e-10	+	22900730	22903050	-9.94	-9.46	4	-0.882	-1.57	-0.776
4	31019339	31077380	ENSBGRG00000023997	5e-18	+	31019339	31077380	-17.3	-16.3	8.25	-1.87	-3.07	-0.731
4	33833437	33833637	ENSBGRG00000024165	5e-08	+	33833437	33833637	-7.3	-6.59	2.67	-0.917	-1.62	2.55
4	33834035	33834186	ENSBGRG00000024165	5e-08	+	33834035	33834186	-7.3	-6.59	2.67	-1.12	-1.93	1.77
4	33834534	33854200	ENSBGRG00000024165	5e-08	+	33834534	33854200	-7.3	-6.59	2.14	-0.851	-1.51	3.17
4	34967281	34989571	ENSBGRG00000024616	7.9e-14	+	34967281	34989571	-13.1	-12.4	3.68	-1.3	-2.22	-0.779
4	42360273	42364140	ENSBGRG00000009045	5e-69	+	42360273	42364140	-68.3	-66.1	4.4	-1.96	-3.21	-0.735
4	42754490	42771769	ENSBGRG00000009489	2.8e-06	+	42754490	42771769	-5.56	-5.34	2.34	-1.01	-1.76	-1.14
4	53535830	53545625	ENSBGRG00000001147	1.6e-11	+	53535830	53545625	-10.8	-10.3	4.22	-2.18	-3.55	-0.643
4	56678298	56678801	ENSBGRG00000002260	5e-13	+	56678298	56678801	-12.3	-11.7	1.7	-2.96	-4.69	-1.05
4	56681272	56690171	ENSBGRG00000002260	1.8e-09	+	56681272	56690171	-8.75	-8.36	5	-1.95	-3.2	-1.28
4	59251922	59355045	ENSBGRG00000003362	6.3e-15	+	59251922	59355045	-14.2	-13.4	3.88	-2.63	-4.2	-0.647
4	59585153	59607304	ENSBGRG00000003504	5e-06	+	59585153	59607304	-5.3	-5.09	11.2	-0.935	-1.65	-0.636
4	59805901	59810682	ENSBGRG00000003692	8.7e-06	+	59805901	59810682	-5.06	-4.48	3.58	-0.74	-1.33	0.835
4	59937373	59938132	ENSBGRG00000003951	1	+	59937373	59938132	-0.00011	0	1.82	-0.808	-1.44	-1.15
4	59950187	59950337	ENSBGRG00000003951	5.6e-05	+	59950187	59950337	-4.25	-4.07	1.52	-3.18	-5.04	-0.85
4	62945623	62955170	ENSBGRG00000006433	0.00056	+	62945623	62955170	-3.25	-3.08	2.89	-1.63	-2.71	0.707
4	64545672	64575860	ENSBGRG00000000320	2e-18	+	64545672	64575860	-17.7	-16.7	2.46	-1.39	-2.35	-0.649
4	75097709	75129450	ENSBGRG00000002220	1.3e-09	+	75097709	75129450	-8.87	-8.47	9.37	-1.61	-2.68	-0.724
4	75175503	75186235	ENSBGRG00000002220	2e-11	+	75175503	75186235	-10.7	-10.2	10	-1.42	-2.4	-1.11
4	75328500	75329834	ENSBGRG00000002497	5e-12	+	75328500	75329834	-11.3	-10.7	1.76	-2.89	-4.57	-0.644
4	78048801	78053945	ENSBGRG00000005449	7.9e-54	+	78048801	78053945	-53.1	-51.1	1.87	-6.33	-9.32	-0.797
4	80434745	80435144	ENSBGRG00000008420	1e-15	+	80434745	80435144	-15	-14.1	5.29	-1.85	-3.04	-0.959
4	80649288	80660231	ENSBGRG00000008910	3.8e-07	+	80649288	80660231	-6.42	-6.16	1.9	-1.2	-2.06	1.12
4	80763133	80950754	ENSBGRG00000009007	1	+	80763133	80950754	-2.2e-07	0	2.19	-1.75	-2.9	-0.696
4	80995718	81012624	ENSBGRG00000009007	1.3e-10	+	80995718	81012624	-9.87	-9.4	7.04	-0.995	-1.74	-0.628
4	83980194	83980928	ENSBGRG00000014871	1	+	83980194	83980928	-0.00157	0	2	-0.995	-1.74	-1.11
4	84037704	84106510	ENSBGRG00000015320	8.3e-08	+	84037704	84106510	-7.08	-6.79	7.3	-1.46	-2.46	-0.997
4	84287100	84288008	ENSBGRG00000015566	7.8e-10	+	84287100	84288008	-9.11	-8.69	2.2	-1.85	-3.06	-1.37
4	87430521	87452615	ENSBGRG00000019844	3.2e-21	+	87430521	87452615	-20.5	-19.3	1.42	-0.772	-1.38	-0.585
4	95189172	95189617	ENSBGRG00000023340	4e-20	+	95189172	95189617	-19.4	-17.7	1.8	-1.13	-1.95	-2.18
4	95818950	95819543	ENSBGRG00000000299	0.00026	+	95818950	95819543	-3.59	-3.42	1.31	-1.31	-2.24	-0.723
4	99704310	99710411	ENSBGRG00000001608	7.9e-11	+	99704310	99710411	-10.1	-9.61	1.82	-0.833	-1.49	1.11
4	101971098	101977672	ENSBGRG00000002167	2.8e-07	+	101971098	101977672	-6.56	-6.3	5.27	-2.15	-3.49	-1.55
4	103307391	103309938	ENSBGRG00000002430	1	+	103307391	103309938	-3.85e-14	0	2.86	-0.741	-1.33	-1.67
4	114318666	114323501	ENSBGRG00000007541	1	+	114318666	114323501	-3.39e-07	0	2.25	-1.01	-1.76	-0.841
4	114342871	114343021	ENSBGRG00000007541	1	+	114342871	114343021	-4.11e-08	0	2.38	-1.57	-2.62	-1.76
4	117745369	117764502	ENSBGRG00000010402	3.2e-12	+	117745369	117764502	-11.5	-10.9	1.5	-0.862	-1.53	-0.647
4	119189052	119189202	ENSBGRG00000015763	1	+	119189052	119189202	-1.1e-06	0	1.6	-0.964	-1.69	1.14
4	119528109	119529408	ENSBGRG00000016732	0.00015	+	119528109	119529408	-3.83	-3.66	7.86	-3.99	-6.18	-1.15
4	120124675	120128775	ENSBGRG00000017026	2.5e-11	+	120124675	120128775	-10.6	-10.1	3.05	-1.37	-2.33	-0.707
4	120858810	120860093	ENSBGRG00000019825	6.6e-07	+	120858810	120860093	-6.18	-5.94	9.05	-1.19	-2.04	-0.861
4	124991528	124991778	ENSBGRG00000021550	6.3e-09	+	124991528	124991778	-8.2	-7.85	4.05	-1.03	-1.78	0.802
4	1808931	1809081	ENSBGRG00000010546	3.5e-05	-	1808931	1809081	-4.45	-3.89	1.5	-1.61	-2.69	2.02
4	1796824	1797120	ENSBGRG00000010707	0.00017	-	1796824	1797120	-3.76	-3.59	5.29	-0.764	-1.37	-1.37
4	1862412	1862859	ENSBGRG00000010729	1e-08	-	1862412	1862859	-7.98	-7.64	4.31	-1.95	-3.2	-0.667
4	1863827	1893679	ENSBGRG00000010729	4e-11	-	1863827	1893679	-10.4	-9.93	6.29	-3.06	-4.86	-0.781
4	8119581	8119779	ENSBGRG00000017959	0.0066	-	8119581	8119779	-2.18	-2.03	2.08	-1.64	-2.74	-2.43
4	9002763	9003583	ENSBGRG00000006782	8.3e-08	-	9002763	9003583	-7.08	-6.79	1.7	-1.65	-2.75	-0.927
4	16216977	16222308	ENSBGRG00000016274	2.5e-12	-	16216977	16222308	-11.6	-11	3.13	-1.13	-1.95	-0.729
4	16224796	16228589	ENSBGRG00000016274	2.5e-12	-	16224796	16228589	-11.6	-11	2.04	-1.74	-2.9	-1.4
4	23065100	23065350	ENSBGRG00000004004	1.6e-23	-	23065100	23065350	-22.8	-21.4	1.59	-1.73	-2.86	-1.04
4	24118972	24184735	ENSBGRG00000004701	3.2e-12	-	24118972	24184735	-11.5	-10.5	1.5	-0.97	-1.7	-2.25
4	28856829	28889440	ENSBGRG00000008004	2.1e-08	-	28856829	28889440	-7.67	-7.35	2.32	-1.46	-2.47	-1.01
4	29087198	29087841	ENSBGRG00000008318	1.6e-05	-	29087198	29087841	-4.8	-4.61	2	-0.964	-1.69	-0.867
4	29756114	29756514	ENSBGRG00000022337	1.1e-10	-	29756114	29756514	-9.95	-9.48	4.15	-1.22	-2.09	-0.797
4	41412527	41416016	ENSBGRG00000008270	2.5e-19	-	41412527	41416016	-18.6	-17.5	3.17	-0.824	-1.47	-0.715
4	41448922	41490459	ENSBGRG00000008270	1.6e-17	-	41448922	41490459	-16.8	-15.8	2.2	-1.83	-3.02	-0.779
4	47150069	47161223	ENSBGRG00000013980	4e-14	-	47150069	47161223	-13.4	-12.7	1.28	-1.36	-2.31	-0.585
4	47276935	47277881	ENSBGRG00000015262	2e-17	-	47276935	47277881	-16.7	-15.7	4.55	-3.03	-4.8	-0.59
4	47613434	47613684	ENSBGRG00000019261	1.3e-06	-	47613434	47613684	-5.89	-5.67	4.56	-1.15	-1.98	1.1
4	49377466	49404869	ENSBGRG00000020206	0.00085	-	49377466	49404869	-3.07	-2.91	2.52	-1.34	-2.27	0.723
4	49843001	49843150	ENSBGRG00000020411	6.9e-06	-	49843001	49843150	-5.16	-4.57	2.17	-0.799	-1.43	-1.53
4	53661402	53661547	ENSBGRG00000001326	3.2e-18	-	53661402	53661547	-17.5	-16.5	1.77	-1.22	-2.09	0.607
4	56088870	56091686	ENSBGRG00000002048	2.5e-06	-	56088870	56091686	-5.6	-5.39	4.3	-2.25	-3.65	-0.908
4	70864273	70864672	ENSBGRG00000001829	4e-13	-	70864273	70864672	-12.4	-11.7	4.62	-1.4	-2.37	-1.58
4	78287123	78291799	ENSBGRG00000005990	5e-13	-	78287123	78291799	-12.3	-11.7	4.4	-1.45	-2.44	1.26
4	81037004	81054876	ENSBGRG00000009356	0.0012	-	81037004	81054876	-2.92	-2.76	3.73	-1.15	-1.97	-0.644
4	82957300	82959431	ENSBGRG00000010796	3.5e-09	-	82957300	82959431	-8.46	-8.1	1.62	-1.15	-1.98	-0.684
4	83101643	83134520	ENSBGRG00000011123	1	-	83101643	83134520	-0.000827	0	2.15	-0.812	-1.45	-1.93
4	97248933	97250660	ENSBGRG00000001054	1.8e-05	-	97248933	97250660	-4.74	-4.55	2.56	-0.877	-1.56	-0.766
4	97390592	97394657	ENSBGRG00000001054	5.9e-05	-	97390592	97394657	-4.23	-3.68	1.89	-1.14	-1.96	-2.16
4	97670846	97753436	ENSBGRG00000001146	7.4e-07	-	97670846	97753436	-6.13	-5.89	5.91	-0.872	-1.55	-0.769
4	100933205	100955883	ENSBGRG00000001751	1.6e-17	-	100933205	100955883	-16.8	-15.8	4.57	-0.861	-1.53	-0.787
4	108578566	108578761	ENSBGRG00000003262	5e-20	-	108578566	108578761	-19.3	-18.2	2	-0.948	-1.67	-0.63
4	117736114	117737001	ENSBGRG00000010269	3.2e-13	-	117736114	117737001	-12.5	-11.8	2.81	-1.2	-2.06	-0.688
4	120654351	120699687	ENSBGRG00000019580	2.6e-08	-	120654351	120699687	-7.58	-7.27	7.83	-4.05	-6.27	-0.621
4	120710919	120726328	ENSBGRG00000019580	0.0023	-	120710919	120726328	-2.64	-2.48	3.88	-1.68	-2.8	-0.647
4	120754127	120755772	ENSBGRG00000019580	8.9e-07	-	120754127	120755772	-6.05	-5.82	7.33	-2.83	-4.49	-0.863
5	125993689	125994540	NA	2e-15	+	125993689	125994540	-14.7	-13.9	3.81	-1.93	-3.18	0.622
5	978922	982040	ENSBGRG00000011231	0.0006	+	978922	982040	-3.22	-3.05	2	-1.19	-2.04	-1.35
5	992036	992386	ENSBGRG00000011231	5e-15	+	992036	992386	-14.3	-13.5	2.66	-1.05	-1.82	-0.867
5	3806152	3927605	ENSBGRG00000000284	7.2e-05	+	3806152	3927605	-4.14	-3.96	1.67	-1.27	-2.16	0.917
5	3991507	3996589	ENSBGRG00000000284	1.8e-07	+	3991507	3996589	-6.74	-6.47	4	-1.29	-2.2	2
5	5295062	5295262	ENSBGRG00000000937	5.2e-06	+	5295062	5295262	-5.28	-4.68	1.8	-0.754	-1.35	-1.66
5	6832238	6852186	ENSBGRG00000001220	6.8e-08	+	6832238	6852186	-7.17	-6.88	5.91	-1.98	-3.25	-0.705
5	6863023	6866027	ENSBGRG00000001220	0.085	+	6863023	6866027	-1.07	-0.924	3.07	-3.01	-4.78	-1.46
5	6866126	6882808	ENSBGRG00000001220	0.17	+	6866126	6882808	-0.78	-0.633	3.25	-1.87	-3.09	-0.98
5	6885334	6891678	ENSBGRG00000001220	1.5e-06	+	6885334	6891678	-5.82	-5.6	10.3	-0.85	-1.51	-0.811
5	13733487	13744950	ENSBGRG00000003042	6.3e-09	+	13733487	13744950	-8.2	-7.86	7.8	-1.05	-1.83	-0.803
5	14202930	14203227	ENSBGRG00000003299	6.6e-07	+	14202930	14203227	-6.18	-5.94	1.84	-1.06	-1.84	-1.09
5	14251723	14252213	ENSBGRG00000003380	0.00019	+	14251723	14252213	-3.71	-3.53	5.23	-1.01	-1.76	-1.44
5	19463875	19484316	ENSBGRG00000001611	3.1e-10	+	19463875	19484316	-9.51	-9.07	7.93	-1.11	-1.91	-0.621
5	21466413	21483993	ENSBGRG00000002686	2e-09	+	21466413	21483993	-8.69	-8.3	2.27	-1.15	-1.98	-0.594
5	21504192	21520448	ENSBGRG00000002712	5e-15	+	21504192	21520448	-14.3	-13.5	7.88	-1.04	-1.8	-0.735
5	22333354	22406633	ENSBGRG00000002788	2e-11	+	22333354	22406633	-10.7	-10.2	4	-0.783	-1.4	-0.849
5	25990680	25992079	ENSBGRG00000004628	3e-08	+	25990680	25992079	-7.52	-7.21	8.82	-1.27	-2.17	-0.75
5	25992377	25993726	ENSBGRG00000004628	4.1e-06	+	25992377	25993726	-5.39	-5.18	6.12	-0.902	-1.6	-0.641
5	26859996	26860194	ENSBGRG00000005250	4.3e-05	+	26859996	26860194	-4.37	-4.18	2.03	-3.26	-5.15	-2.42
5	28329784	28330132	ENSBGRG00000006310	1	+	28329784	28330132	-1.7e-05	0	4.57	-1.61	-2.68	1.71
5	33624718	33626136	ENSBGRG00000013987	1.5e-07	+	33624718	33626136	-6.82	-6.55	1.33	-1.31	-2.23	-0.887
5	34422843	34423953	ENSBGRG00000015624	8.7e-06	+	34422843	34423953	-5.06	-4.86	8.82	-1.63	-2.71	-0.951
5	36157280	36160089	ENSBGRG00000017564	6.6e-10	+	36157280	36160089	-9.18	-8.33	2.09	-0.831	-1.48	-0.638
5	37545844	37545993	ENSBGRG00000020334	1e-15	+	37545844	37545993	-15	-14.1	1.39	-0.825	-1.47	0.699
5	39400598	39432046	ENSBGRG00000000463	2.5e-11	+	39400598	39432046	-10.6	-10	1.72	-1.46	-2.46	-1.18
5	42786031	42803936	ENSBGRG00000005194	0.00052	+	42786031	42803936	-3.28	-3.12	5.7	-2.3	-3.72	-0.696
5	46556351	46556681	ENSBGRG00000008071	4.4e-05	+	46556351	46556681	-4.36	-4.18	2.22	-2.91	-4.6	-1.39
5	47373458	47375189	ENSBGRG00000000324	5.8e-08	+	47373458	47375189	-7.24	-6.95	5.48	-0.877	-1.56	-0.818
5	47761830	47762673	ENSBGRG00000002100	4e-13	+	47761830	47762673	-12.4	-11.7	1.65	-1.58	-2.64	-0.681
5	47766666	47766816	ENSBGRG00000002136	5e-16	+	47766666	47766816	-15.3	-14.4	3	-1.76	-2.91	-1.25
5	48795206	48796058	ENSBGRG00000005148	1.3e-12	+	48795206	48796058	-11.9	-11.3	2	-1.3	-2.22	-0.627
5	49048002	49048152	ENSBGRG00000006415	6.5e-06	+	49048002	49048152	-5.19	-4.6	1.9	-1.07	-1.86	2.34
5	49063396	49064735	ENSBGRG00000007287	9.5e-06	+	49063396	49064735	-5.02	-4.82	1.74	-1.45	-2.45	-0.966
5	49168481	49169084	ENSBGRG00000009271	2.3e-05	+	49168481	49169084	-4.64	-4.45	2.93	-0.888	-1.57	0.65
5	49185594	49185891	ENSBGRG00000009681	1e-10	+	49185594	49185891	-10	-9.56	2.01	-1.92	-3.15	-1.11
5	49301620	49302999	ENSBGRG00000007048	5e-11	+	49301620	49302999	-10.3	-9.8	1.98	-2.3	-3.72	-0.808
5	49374061	49374448	ENSBGRG00000008745	1.9e-06	+	49374061	49374448	-5.71	-5.49	2.46	-0.769	-1.38	-0.832
5	49602069	49602265	ENSBGRG00000009594	2.5e-14	+	49602069	49602265	-13.6	-12.8	4.67	-0.764	-1.37	-1.29
5	54347917	54349338	ENSBGRG00000009962	9.8e-05	+	54347917	54349338	-4.01	-3.83	1.81	-2.67	-4.27	-0.986
5	54540666	54540817	ENSBGRG00000010558	4.4e-06	+	54540666	54540817	-5.36	-5.15	2.04	-1.09	-1.88	-1.07
5	57494624	57495021	ENSBGRG00000018174	1e-18	+	57494624	57495021	-18	-17	2.77	-1.04	-1.81	-0.667
5	63134244	63144171	ENSBGRG00000009161	5e-17	+	63134244	63144171	-16.3	-15.3	2.4	-0.81	-1.45	-0.626
5	72167061	72168296	ENSBGRG00000021443	2.8e-10	+	72167061	72168296	-9.55	-9.1	1.66	-1.85	-3.05	-1.27
5	72195681	72195832	ENSBGRG00000021443	8.3e-05	+	72195681	72195832	-4.08	-3.53	2.11	-1.46	-2.46	-2.58
5	72779492	72780740	ENSBGRG00000022144	6.9e-06	+	72779492	72780740	-5.16	-4.96	5.85	-0.762	-1.37	-0.916
5	78142043	78147123	ENSBGRG00000003121	2e-18	+	78142043	78147123	-17.7	-16.7	5.22	-1.82	-3	-0.654
5	79556124	79557465	ENSBGRG00000000336	1.3e-72	+	79556124	79557465	-71.9	-69.6	1.76	-3.44	-5.42	-0.58
5	80920269	80923173	ENSBGRG00000002918	4e-35	+	80920269	80923173	-34.4	-32.7	1.27	-1.07	-1.85	-0.666
5	80926143	80932201	ENSBGRG00000002918	1e-16	+	80926143	80932201	-16	-15.1	2.82	-3.16	-5.01	-1.47
5	80926175	80932183	ENSBGRG00000002968	1.8e-08	+	80926175	80932183	-7.74	-7.42	2.27	-3.32	-5.25	-1.43
5	81151798	81154580	ENSBGRG00000003551	4e-06	+	81151798	81154580	-5.4	-5.18	4.22	-1.26	-2.15	-0.58
5	81718453	81721260	ENSBGRG00000003819	7.9e-17	+	81718453	81721260	-16.1	-15.2	5.5	-434	-434	-1.42
5	81695540	81695785	ENSBGRG00000003864	1	+	81695540	81695785	-9.77e-12	0	2.65	-4.53	-6.91	-1.84
5	81729510	81730501	ENSBGRG00000003899	0.88	+	81729510	81730501	-0.0558	0	5.95	-2.24	-3.64	-0.6
5	82011162	82011549	ENSBGRG00000004082	1.3e-87	+	82011162	82011549	-86.9	-84.4	2.21	-0.769	-1.38	-0.664
5	82044851	82045047	ENSBGRG00000004199	7.6e-09	+	82044851	82045047	-8.12	-7.77	2.79	-1.24	-2.12	-0.703
5	82045242	82045442	ENSBGRG00000004199	3.9e-09	+	82045242	82045442	-8.41	-8.04	1.41	-2.04	-3.33	-0.86
5	82078691	82078839	ENSBGRG00000004245	4e-12	+	82078691	82078839	-11.4	-10.8	2.15	-0.848	-1.51	-0.948
5	83032416	83033011	ENSBGRG00000000973	0.0005	+	83032416	83033011	-3.3	-3.14	3	-1.23	-2.11	-1.04
5	85391284	85392879	ENSBGRG00000001904	0.0052	+	85391284	85392879	-2.28	-2.13	2.9	-0.97	-1.7	-1.18
5	85447803	85462926	ENSBGRG00000001904	1e-05	+	85447803	85462926	-4.98	-4.78	7.07	-2.43	-3.92	-1.29
5	87302866	87303062	ENSBGRG00000002309	6.6e-05	+	87302866	87303062	-4.18	-4	4.68	-2.23	-3.63	-0.996
5	87303158	87303355	ENSBGRG00000002309	0.091	+	87303158	87303355	-1.04	-0.893	3.62	-2.66	-4.26	-0.629
5	87349181	87349522	ENSBGRG00000002328	0.011	+	87349181	87349522	-1.95	-1.8	8.45	-1.29	-2.2	-0.628
5	93279164	93279504	ENSBGRG00000003076	7.9e-12	+	93279164	93279504	-11.1	-10.1	4	-1	-1.75	0.985
5	97170400	97173604	ENSBGRG00000003316	0.098	+	97170400	97173604	-1.01	-0.861	4.63	-3.7	-5.79	-1.15
5	99953514	99966856	ENSBGRG00000006560	9.5e-07	+	99953514	99966856	-6.02	-5.79	1.67	-1.03	-1.79	-0.639
5	99976499	99983468	ENSBGRG00000006560	4.7e-06	+	99976499	99983468	-5.33	-5.12	3.41	-2.67	-4.26	-1.43
5	100003000	100029099	ENSBGRG00000006560	6.6e-06	+	100003000	100029099	-5.18	-4.97	3.86	-2.13	-3.46	-1.13
5	103371585	103372740	ENSBGRG00000009376	2.7e-08	+	103371585	103372740	-7.57	-7.26	1.26	-2.16	-3.51	-1.08
5	103835295	103836150	ENSBGRG00000009892	7.9e-11	+	103835295	103836150	-10.1	-9.63	2.4	-1.04	-1.8	-0.846
5	103853288	103865820	ENSBGRG00000009892	1.6e-16	+	103853288	103865820	-15.8	-14.9	4.2	-1.62	-2.7	-0.64
5	104159044	104159290	ENSBGRG00000010374	0.65	+	104159044	104159290	-0.19	-0.0454	4.28	-0.944	-1.66	-0.65
5	110489587	110491241	ENSBGRG00000020472	1e-106	+	110489587	110491241	-106	-103	1.52	-1.3	-2.21	-0.695
5	110831279	110831429	ENSBGRG00000000467	1.3e-07	+	110831279	110831429	-6.87	-6.6	2.58	-1.01	-1.77	-0.689
5	110890759	110895259	ENSBGRG00000000684	0.96	+	110890759	110895259	-0.0187	0	4	-1.67	-2.78	0.949
5	111082085	111082383	ENSBGRG00000001292	4.6e-10	+	111082085	111082383	-9.34	-8.91	2.88	-2.09	-3.4	-1.53
5	114436473	114436721	ENSBGRG00000014124	9.8e-06	+	114436473	114436721	-5.01	-4.82	3.75	-1.07	-1.85	0.928
5	114898356	114898653	ENSBGRG00000016532	5.4e-07	+	114898356	114898653	-6.27	-6.02	4.22	-1.04	-1.8	-2.43
5	115309839	115310340	ENSBGRG00000017585	1.3e-08	+	115309839	115310340	-7.88	-7.55	2.36	-4.69	-7.09	-0.849
5	117399557	117401979	ENSBGRG00000001009	4.9e-10	+	117399557	117401979	-9.31	-8.88	2.39	-2.5	-4.02	-0.883
5	117535675	117536766	ENSBGRG00000001298	3.2e-14	+	117535675	117536766	-13.5	-12.7	1.92	-1.68	-2.79	-0.956
5	117572015	117573736	ENSBGRG00000001562	7.9e-17	+	117572015	117573736	-16.1	-15.1	2.16	-1.24	-2.12	-1.15
5	117575324	117576676	ENSBGRG00000001562	7.9e-17	+	117575324	117576676	-16.1	-15.1	5	-0.824	-1.47	-0.753
5	118427635	118430856	ENSBGRG00000002786	1.7e-08	+	118427635	118430856	-7.77	-7.45	3.48	-1.74	-2.89	-0.908
5	119904422	119915304	ENSBGRG00000007053	0.00052	+	119904422	119915304	-3.28	-3.12	2.37	-3.76	-5.87	-1.23
5	119927414	119931073	ENSBGRG00000007053	0.0018	+	119927414	119931073	-2.74	-2.58	5.03	-1.48	-2.49	-0.788
5	120518427	120518578	ENSBGRG00000006304	8.9e-07	+	120518427	120518578	-6.05	-5.82	1.95	-2.43	-3.91	-1.34
5	120694670	120699503	ENSBGRG00000006401	1e-11	+	120694670	120699503	-11	-10.4	2.53	-1.49	-2.5	-0.765
5	120863944	120864645	ENSBGRG00000007031	1e-06	+	120863944	120864645	-5.99	-5.76	6.44	-3.28	-5.19	-2.65
5	120866700	120867147	ENSBGRG00000007031	4.2e-07	+	120866700	120867147	-6.38	-6.13	2.51	-0.99	-1.73	-0.727
5	121132110	121137799	ENSBGRG00000008781	0.89	+	121132110	121137799	-0.0527	0	2	-0.727	-1.31	0.688
5	121335154	121335304	ENSBGRG00000009606	1	+	121335154	121335304	-2e-06	0	3.41	-0.931	-1.64	-1.52
5	121992717	121993216	ENSBGRG00000012024	1.3e-13	+	121992717	121993216	-12.9	-12.2	5.04	-0.731	-1.32	-0.644
5	124435977	124450514	ENSBGRG00000018554	9.3e-09	+	124435977	124450514	-8.03	-7.69	6.69	-1.19	-2.04	-0.581
5	125119198	125119986	ENSBGRG00000001070	3.2e-12	+	125119198	125119986	-11.5	-10.9	1.97	-1.43	-2.42	-1.06
5	125451075	125500493	ENSBGRG00000001198	2.3e-06	+	125451075	125500493	-5.63	-5.41	1.39	-0.851	-1.51	-0.725
5	125510765	125527207	ENSBGRG00000001198	9.8e-09	+	125510765	125527207	-8.01	-7.68	7.63	-2.23	-3.62	-0.598
5	125982310	125986061	ENSBGRG00000001647	1e-10	+	125982310	125986061	-10	-9.53	2.65	-2.65	-4.23	-1.38
5	129125254	129126104	ENSBGRG00000002485	6.3e-13	+	129125254	129126104	-12.2	-11.5	4.09	-1.46	-2.46	-1.22
5	129426666	129433388	ENSBGRG00000004597	7.9e-11	+	129426666	129433388	-10.1	-9.6	2.44	-0.865	-1.54	-0.617
5	129615984	129618937	ENSBGRG00000005496	2.5e-05	+	129615984	129618937	-4.61	-4.42	1.84	-1.91	-3.14	-1.08
5	317475	323373	ENSBGRG00000009058	0.00011	-	317475	323373	-3.94	-3.76	4.42	-2.1	-3.42	-0.838
5	999117	999561	ENSBGRG00000011531	1.4e-06	-	999117	999561	-5.85	-5.62	7.62	-0.778	-1.4	-0.681
5	1148433	1150763	ENSBGRG00000011872	1	-	1148433	1150763	-1.83e-05	0	1.75	-3.01	-4.76	-0.644
5	2869281	2870075	ENSBGRG00000021591	1.3e-11	-	2869281	2870075	-10.9	-10.4	1.73	-0.804	-1.44	-1.24
5	4293807	4305071	ENSBGRG00000000408	0.00029	-	4293807	4305071	-3.54	-3.37	2.74	-2.08	-3.39	-0.952
5	4323424	4350099	ENSBGRG00000000408	1e-09	-	4323424	4350099	-8.98	-8.58	3.14	-3.18	-5.04	-0.67
5	4535450	4543944	ENSBGRG00000000632	4.2e-09	-	4535450	4543944	-8.38	-8.02	5.38	-0.85	-1.51	0.586
5	4678239	4692312	ENSBGRG00000000723	2.3e-09	-	4678239	4692312	-8.63	-8.25	7.49	-1.16	-1.99	-0.65
5	6903531	6914362	ENSBGRG00000001321	5e-15	-	6903531	6914362	-14.3	-13.5	1.77	-1.22	-2.09	-1.49
5	6914461	6940526	ENSBGRG00000001321	5e-15	-	6914461	6940526	-14.3	-13.5	2.58	-1.42	-2.4	-0.6
5	18441897	18447693	ENSBGRG00000001323	4e-28	-	18441897	18447693	-27.4	-25.5	3.11	-1.52	-2.55	-1.99
5	23646698	23646848	ENSBGRG00000003257	3.2e-07	-	23646698	23646848	-6.5	-6.24	1.48	-1.37	-2.33	-1.15
5	25364588	25515897	ENSBGRG00000004086	7.8e-09	-	25364588	25515897	-8.11	-7.77	3.57	-1.37	-2.32	-1.06
5	28730743	28731785	ENSBGRG00000007676	7.9e-12	-	28730743	28731785	-11.1	-10.5	4.61	-4.12	-6.36	-0.664
5	30644014	30647765	ENSBGRG00000011694	1.3e-08	-	30644014	30647765	-7.88	-7.55	1.88	-1.21	-2.08	-0.792
5	30664378	30667705	ENSBGRG00000011979	2.7e-08	-	30664378	30667705	-7.57	-7.26	3.27	-2.67	-4.26	-0.67
5	30670861	30672212	ENSBGRG00000011979	2.5e-07	-	30670861	30672212	-6.61	-6.35	2.72	-1.78	-2.94	-0.741
5	30797542	30800797	ENSBGRG00000012577	1.4e-06	-	30797542	30800797	-5.86	-5.63	3.21	-0.994	-1.74	-0.781
5	34422793	34449039	ENSBGRG00000015563	1.6e-15	-	34422793	34449039	-14.8	-13.9	9.3	-1.58	-2.64	-0.75
5	34534447	34571280	ENSBGRG00000015662	2.5e-13	-	34534447	34571280	-12.6	-11.9	3.75	-0.935	-1.65	-0.714
5	34890971	34896560	ENSBGRG00000016356	4.3e-09	-	34890971	34896560	-8.37	-8.01	2.91	-0.933	-1.64	0.732
5	37423948	37424420	ENSBGRG00000020036	2.2e-05	-	37423948	37424420	-4.66	-4.48	3.68	-1.37	-2.33	-0.922
5	41162502	41169454	ENSBGRG00000003248	1e-12	-	41162502	41169454	-12	-11.4	9.24	-4.62	-7.01	-0.874
5	42854674	42857479	ENSBGRG00000005328	2e-11	-	42854674	42857479	-10.7	-10.1	5.42	-2.15	-3.49	-0.905
5	42857677	42866808	ENSBGRG00000005328	2e-11	-	42857677	42866808	-10.7	-10.1	1.91	-3.66	-5.73	-1.36
5	42869190	42871460	ENSBGRG00000005328	4.2e-08	-	42869190	42871460	-7.38	-7.08	1.56	-2.9	-4.58	-2.04
5	45248756	45253145	ENSBGRG00000006178	7.9e-15	-	45248756	45253145	-14.1	-13.3	2.82	-0.798	-1.43	-1.04
5	47428343	47429820	ENSBGRG00000000440	2.5e-15	-	47428343	47429820	-14.6	-13.8	6.49	-2.72	-4.33	-0.839
5	47695945	47696676	ENSBGRG00000001491	0.00049	-	47695945	47696676	-3.31	-3.15	1.98	-0.779	-1.4	-0.739
5	47704600	47711906	ENSBGRG00000001491	4.8e-07	-	47704600	47711906	-6.32	-6.07	4.15	-2.79	-4.43	-0.674
5	47731746	47734053	ENSBGRG00000002082	4.5e-06	-	47731746	47734053	-5.35	-5.14	3.61	-1.33	-2.26	-0.669
5	47779866	47780770	ENSBGRG00000002256	6.3e-12	-	47779866	47780770	-11.2	-10.6	2.56	-1.19	-2.04	1.07
5	47783089	47785998	ENSBGRG00000002256	6.3e-12	-	47783089	47785998	-11.2	-10.6	2.25	-1.47	-2.48	-0.728
5	48822463	48832785	ENSBGRG00000005588	3.2e-11	-	48822463	48832785	-10.5	-10	3.14	-2.52	-4.04	-0.677
5	49363610	49369462	ENSBGRG00000008348	1.7e-06	-	49363610	49369462	-5.76	-5.54	7.11	-0.835	-1.49	-0.749
5	50578187	50579853	ENSBGRG00000009679	3e-05	-	50578187	50579853	-4.53	-4.35	4.47	-1.37	-2.33	0.776
5	60689828	60690782	ENSBGRG00000020724	1	-	60689828	60690782	-1.44e-07	0	1.38	-0.737	-1.33	1.5
5	68110027	68113017	ENSBGRG00000017528	3.2e-12	-	68110027	68113017	-11.5	-10.9	6.25	-0.768	-1.38	-1.15
5	68349035	68353398	ENSBGRG00000018534	1	-	68349035	68353398	-1.18e-06	0	3.32	-2.23	-3.62	-0.807
5	69731050	69731343	ENSBGRG00000019212	7.2e-06	-	69731050	69731343	-5.14	-4.94	1.7	-0.872	-1.55	0.824
5	72849966	72851080	ENSBGRG00000022234	1.3e-11	-	72849966	72851080	-10.9	-10.4	5.53	-0.8	-1.43	-0.729
5	75032408	75033608	ENSBGRG00000024422	1	-	75032408	75033608	-1.39e-07	0	1.44	-1.15	-1.98	-1.23
5	76315073	76337310	ENSBGRG00000000624	1.3e-12	-	76315073	76337310	-11.9	-11.3	1.9	-2.7	-4.31	-0.862
5	76397152	76398581	ENSBGRG00000000673	5e-05	-	76397152	76398581	-4.3	-4.12	1.5	-2.22	-3.6	-0.632
5	76401237	76402316	ENSBGRG00000000673	0.65	-	76401237	76402316	-0.187	-0.0419	2.05	-0.982	-1.72	-0.85
5	76535391	76547323	ENSBGRG00000000979	1.3e-08	-	76535391	76547323	-7.9	-7.57	3.05	-0.761	-1.36	-0.694
5	76616127	76617307	ENSBGRG00000001150	7.9e-15	-	76616127	76617307	-14.1	-13.3	3.83	-3.26	-5.15	-1.93
5	76644875	76646069	ENSBGRG00000001218	3.6e-08	-	76644875	76646069	-7.44	-7.14	4.35	-2.91	-4.61	-0.766
5	76793684	76793935	ENSBGRG00000001452	1.3e-16	-	76793684	76793935	-15.9	-14.9	5.79	-0.868	-1.54	-0.809
5	77304385	77306239	ENSBGRG00000002044	1.2e-05	-	77304385	77306239	-4.93	-4.73	1.18	-1.53	-2.56	-2.1
5	78742892	78746053	ENSBGRG00000004209	2.5e-12	-	78742892	78746053	-11.6	-11	2.78	-1.22	-2.09	-0.844
5	78778687	78819950	ENSBGRG00000004241	1e-10	-	78778687	78819950	-9.99	-9.51	2.07	-2.02	-3.31	-0.718
5	78820046	78820243	ENSBGRG00000004241	3.6e-07	-	78820046	78820243	-6.44	-6.19	2.52	-1.13	-1.95	-0.966
5	79782624	79783434	ENSBGRG00000000574	1	-	79782624	79783434	-1.19e-08	0	1.86	-0.887	-1.57	4.47
5	80735666	80737296	ENSBGRG00000002401	1.2e-05	-	80735666	80737296	-4.92	-4.72	1.75	-1.32	-2.24	-1.21
5	81135857	81138258	ENSBGRG00000003502	4.1e-09	-	81135857	81138258	-8.39	-8.03	5.97	-2.73	-4.35	-0.786
5	81175561	81192788	ENSBGRG00000003588	0.002	-	81175561	81192788	-2.7	-2.54	2.81	-1.48	-2.49	-0.61
5	81356829	81357123	ENSBGRG00000003673	1.8e-05	-	81356829	81357123	-4.75	-4.56	2.7	-0.843	-1.5	1.36
5	81977838	81988831	ENSBGRG00000004059	1.5e-05	-	81977838	81988831	-4.83	-4.64	16.5	-1.28	-2.19	-0.63
5	82018294	82019972	ENSBGRG00000004167	1e-20	-	82018294	82019972	-20	-18.3	4.29	-1.38	-2.34	1.02
5	82097536	82097885	ENSBGRG00000004564	1	-	82097536	82097885	-4.35e-10	0	2.89	-1.78	-2.94	-1.27
5	82103945	82113449	ENSBGRG00000004564	1	-	82103945	82113449	-1.34e-08	0	1.6	-1.31	-2.23	-1.4
5	82124229	82128175	ENSBGRG00000004717	2.5e-14	-	82124229	82128175	-13.6	-12.8	6.96	-3.13	-4.97	-0.734
5	82947798	82959922	ENSBGRG00000000945	4e-12	-	82947798	82959922	-11.4	-10.8	8.7	-1.04	-1.81	-0.791
5	82963483	82963730	ENSBGRG00000000945	2.7e-05	-	82963483	82963730	-4.57	-4.38	2.07	-3.03	-4.8	-1.24
5	84555220	84555561	ENSBGRG00000001744	1e-17	-	84555220	84555561	-17	-16	2.44	-0.956	-1.68	-0.743
5	84660871	84664412	ENSBGRG00000001760	1.6e-49	-	84660871	84664412	-48.8	-46.9	8.79	-1.81	-2.99	-1.11
5	90588956	90591681	ENSBGRG00000002830	1.5e-07	-	90588956	90591681	-6.81	-6.54	5.11	-0.872	-1.55	-0.908
5	90748866	90750055	ENSBGRG00000002910	2e-14	-	90748866	90750055	-13.7	-13	1.19	-0.827	-1.47	0.848
5	110964396	110964691	ENSBGRG00000001072	1	-	110964396	110964691	-0.000535	0	1.44	-1.9	-3.12	1.78
5	114347070	114347581	ENSBGRG00000013643	2e-16	-	114347070	114347581	-15.7	-14.8	1.42	-1.21	-2.07	-1.01
5	114349996	114357280	ENSBGRG00000013643	2e-16	-	114349996	114357280	-15.7	-14.8	1.83	-0.787	-1.41	0.835
5	114516902	114517102	ENSBGRG00000015277	0.9	-	114516902	114517102	-0.0479	0	3.22	-0.884	-1.57	-2.03
5	114525958	114526109	ENSBGRG00000015277	2.5e-11	-	114525958	114526109	-10.6	-10.1	2.36	-2.72	-4.34	-1.19
5	116077627	116084915	ENSBGRG00000000297	1	-	116077627	116084915	-1.06e-06	0	1.92	-1.79	-2.96	-2.06
5	118092234	118092831	ENSBGRG00000002435	2e-17	-	118092234	118092831	-16.7	-15.8	4.16	-1.89	-3.11	-0.988
5	118800037	118804570	ENSBGRG00000003093	8.5e-10	-	118800037	118804570	-9.07	-8.66	1.51	-1.49	-2.51	-0.71
5	120042601	120045428	ENSBGRG00000008675	1	-	120042601	120045428	-1.43e-06	0	1.63	-2.21	-3.59	-1.12
5	121094235	121094880	ENSBGRG00000008726	2e-15	-	121094235	121094880	-14.7	-13.9	2.8	-0.799	-1.43	-0.64
5	121517231	121533060	ENSBGRG00000010730	1.6e-09	-	121517231	121533060	-8.79	-8.4	3.12	-2.91	-4.6	-0.987
5	121997721	122001757	ENSBGRG00000012277	1.2e-10	-	121997721	122001757	-9.93	-9.46	2.11	-0.998	-1.74	-1.04
5	123915668	123916339	ENSBGRG00000017648	3.9e-05	-	123915668	123916339	-4.41	-4.23	5.75	-1.25	-2.14	-0.794
5	124462952	124463662	ENSBGRG00000018624	2.5e-16	-	124462952	124463662	-15.6	-14.7	3.2	-1.65	-2.75	-0.934
5	125558069	125558220	ENSBGRG00000001224	1	-	125558069	125558220	-1.01e-05	0	1.43	-1.3	-2.22	2.85
5	128823981	128825632	ENSBGRG00000002140	2.2e-08	-	128823981	128825632	-7.65	-7.34	2.14	-2.05	-3.35	1.23
5	129527849	129528100	ENSBGRG00000004887	1e-11	-	129527849	129528100	-11	-10.4	2.22	-1.25	-2.14	-0.817
6	297143	297542	ENSBGRG00000006253	0.92	+	297143	297542	-0.0371	0	2.74	-1.09	-1.89	-0.865
6	1712656	1713483	ENSBGRG00000009550	4.8e-07	+	1712656	1713483	-6.32	-5.67	1.73	-0.925	-1.63	1.65
6	1798177	1814504	ENSBGRG00000009786	2.3e-06	+	1798177	1814504	-5.64	-5.42	2.97	-3.76	-5.87	-0.921
6	3865242	3865982	ENSBGRG00000016319	1	+	3865242	3865982	-0.000975	0	2.62	-1.38	-2.35	-1.54
6	4169455	4169654	ENSBGRG00000017020	6.2e-07	+	4169455	4169654	-6.21	-5.97	2.68	-1.61	-2.69	-1.23
6	5340173	5340469	ENSBGRG00000020748	1	+	5340173	5340469	-9.03e-12	0	1.12	-1.32	-2.25	1.25
6	7096513	7112951	ENSBGRG00000022611	1	+	7096513	7112951	-1.19e-09	0	1.82	-1.04	-1.8	1.76
6	7166068	7168410	ENSBGRG00000022611	3.2e-11	+	7166068	7168410	-10.5	-9.99	28.7	-1.32	-2.25	-1.42
6	7797570	7799039	ENSBGRG00000023246	1	+	7797570	7799039	-4.67e-07	0	1.37	-1.86	-3.06	-1.36
6	7801686	7801834	ENSBGRG00000023246	0.11	+	7801686	7801834	-0.948	-0.8	1.8	-1.16	-1.99	-0.808
6	7808750	7823720	ENSBGRG00000023246	1.5e-08	+	7808750	7823720	-7.81	-7.49	4.06	-2.93	-4.64	-0.734
6	10031222	10033129	ENSBGRG00000023995	1.8e-06	+	10031222	10033129	-5.74	-5.51	4.26	-1.03	-1.78	-0.68
6	10266632	10278179	ENSBGRG00000024160	5e-13	+	10266632	10278179	-12.3	-11.6	5.88	-0.802	-1.43	-0.813
6	16046732	16064552	ENSBGRG00000011517	3.2e-14	+	16046732	16064552	-13.5	-12.7	2.29	-1.32	-2.25	-0.895
6	16603678	16616568	ENSBGRG00000013121	6.3e-13	+	16603678	16616568	-12.2	-11.5	1.84	-2.43	-3.92	-1.29
6	17231332	17234988	ENSBGRG00000014840	5e-31	+	17231332	17234988	-30.3	-28.8	2.51	-1.49	-2.51	-0.745
6	20265301	20265452	ENSBGRG00000018444	0.00062	+	20265301	20265452	-3.21	-3.05	1.56	-1.65	-2.75	-1.6
6	20388350	20392000	ENSBGRG00000018444	8.7e-06	+	20388350	20392000	-5.06	-4.86	3.01	-0.772	-1.38	-0.683
6	22290791	22291385	ENSBGRG00000021975	2.3e-08	+	22290791	22291385	-7.64	-7.33	4.61	-0.8	-1.43	-0.664
6	22430601	22448653	ENSBGRG00000022409	4e-13	+	22430601	22448653	-12.4	-11.7	2.42	-1.99	-3.26	-0.615
6	31274329	31276603	ENSBGRG00000019197	1.3e-19	+	31274329	31276603	-18.9	-17.8	1.22	-0.933	-1.64	-0.784
6	32857610	32873300	ENSBGRG00000021574	3.2e-12	+	32857610	32873300	-11.5	-10.9	4.72	-3.78	-5.91	-0.718
6	32879480	32896706	ENSBGRG00000021574	2.2e-05	+	32879480	32896706	-4.65	-4.46	2.73	-1.04	-1.81	-0.615
6	32901215	32904817	ENSBGRG00000021574	7.2e-09	+	32901215	32904817	-8.14	-7.79	6.76	-3.49	-5.46	-0.987
6	49991347	49991991	ENSBGRG00000021223	1.6e-12	+	49991347	49991991	-11.8	-11.2	3.22	-2.04	-3.33	-0.726
6	50497703	50497902	ENSBGRG00000022170	0.0028	+	50497703	50497902	-2.55	-2.39	9.6	-1.94	-3.18	-0.731
6	50539716	50540065	ENSBGRG00000022332	8.3e-07	+	50539716	50540065	-6.08	-5.85	9.46	-1.22	-2.08	-1.08
6	51498712	51507832	ENSBGRG00000023603	2.3e-09	+	51498712	51507832	-8.64	-8.26	3.84	-3.09	-4.9	-0.834
6	51820853	51830589	ENSBGRG00000023842	2.6e-07	+	51820853	51830589	-6.58	-6.32	5.17	-1.71	-2.84	-0.892
6	53406876	53437219	ENSBGRG00000024797	1.9e-07	+	53406876	53437219	-6.71	-6.44	4.05	-1.26	-2.15	-0.87
6	53543529	53544179	ENSBGRG00000024797	1.4e-05	+	53543529	53544179	-4.86	-4.28	1.39	-0.793	-1.42	-1.62
6	55508868	55509583	ENSBGRG00000000771	6.6e-08	+	55508868	55509583	-7.18	-6.89	4.59	-0.896	-1.59	-0.894
6	65069600	65089669	ENSBGRG00000003610	1e-13	+	65069600	65089669	-13	-12.3	1.88	-1.12	-1.94	-1.12
6	80259294	80358732	ENSBGRG00000013831	1.6e-11	+	80259294	80358732	-10.8	-10.3	1.82	-2.21	-3.58	-0.99
6	80686144	80687491	ENSBGRG00000014165	0.99	+	80686144	80687491	-0.00367	0	3.03	-0.911	-1.61	-1.39
6	81478727	81481652	ENSBGRG00000014262	1.1e-05	+	81478727	81481652	-4.94	-4.74	2.54	-0.863	-1.54	-1.13
6	88062915	88063314	ENSBGRG00000018966	7.1e-05	+	88062915	88063314	-4.15	-3.6	3.73	-0.804	-1.44	-1.76
6	88883516	88921569	ENSBGRG00000020518	3.5e-09	+	88883516	88921569	-8.46	-8.1	10	-0.998	-1.74	-0.67
6	88944151	88945675	ENSBGRG00000020518	2.8e-09	+	88944151	88945675	-8.56	-8.19	1.41	-3.32	-5.25	-1.32
6	88950345	88950544	ENSBGRG00000020518	1e-12	+	88950345	88950544	-12	-11.3	2.22	-1.37	-2.32	-0.799
6	96753286	96753483	ENSBGRG00000000658	0.00041	+	96753286	96753483	-3.39	-3.23	1.73	-0.766	-1.37	-1.05
6	100894038	100905465	ENSBGRG00000001645	1.7e-06	+	100894038	100905465	-5.76	-5.54	11.1	-0.789	-1.41	-0.686
6	107054212	107055416	ENSBGRG00000004264	3.8e-06	+	107054212	107055416	-5.42	-5.21	3.17	-1.41	-2.38	-1.06
6	107055515	107056562	ENSBGRG00000004264	2.5e-11	+	107055515	107056562	-10.6	-10.1	10.7	-1.26	-2.15	-0.761
6	108263539	108266056	ENSBGRG00000006343	0.99	+	108263539	108266056	-0.00343	0	1.8	-3.29	-5.21	-1.11
6	110705989	110715995	ENSBGRG00000000413	5.2e-07	+	110705989	110715995	-6.28	-6.04	3	-1.04	-1.8	-1.09
6	122157320	122157511	ENSBGRG00000004836	1	+	122157320	122157511	-1.09e-10	0	1.79	-2.61	-4.17	-0.812
6	122203941	122204538	ENSBGRG00000004871	3.2e-10	+	122203941	122204538	-9.49	-9.04	6.38	-2.11	-3.43	-1.2
6	1878692	1880470	ENSBGRG00000009913	7.9e-15	-	1878692	1880470	-14.1	-13.3	2.62	-0.943	-1.66	0.703
6	3203259	3203555	ENSBGRG00000013724	2.4e-09	-	3203259	3203555	-8.62	-8.25	2.88	-1.41	-2.39	0.991
6	3233257	3249549	ENSBGRG00000014564	5e-37	-	3233257	3249549	-36.3	-34.6	2.56	-3.13	-4.97	-0.904
6	3513750	3514021	ENSBGRG00000015247	6.3e-11	-	3513750	3514021	-10.2	-9.67	1.53	-1.9	-3.12	-0.748
6	3927391	3927882	ENSBGRG00000016598	1.6e-53	-	3927391	3927882	-52.8	-50.8	3.27	-0.897	-1.59	-0.929
6	4995442	4995938	ENSBGRG00000019493	3.3e-09	-	4995442	4995938	-8.48	-8.11	2.48	-2.6	-4.16	-0.898
6	5073361	5074747	ENSBGRG00000020060	3.2e-14	-	5073361	5074747	-13.5	-12.7	4.7	-0.76	-1.36	1.01
6	5235016	5235467	ENSBGRG00000020591	5e-17	-	5235016	5235467	-16.3	-15.4	3.79	-1.4	-2.37	-0.827
6	5265251	5267209	ENSBGRG00000020591	3e-10	-	5265251	5267209	-9.53	-9.08	2.12	-1.68	-2.8	-1.21
6	5270386	5270585	ENSBGRG00000020684	5e-13	-	5270386	5270585	-12.3	-11.7	3	-0.729	-1.31	-0.878
6	5469944	5480447	ENSBGRG00000021520	4.5e-08	-	5469944	5480447	-7.35	-7.05	1.9	-2.39	-3.85	-1.5
6	14455305	14458090	ENSBGRG00000009793	1	-	14455305	14458090	-1.71e-09	0	2.78	-1.26	-2.15	-2.1
6	24445331	24445481	ENSBGRG00000024470	1	-	24445331	24445481	-5.45e-06	0	1.57	-0.772	-1.38	2
6	28034836	28052213	ENSBGRG00000012614	1e-05	-	28034836	28052213	-5	-4.8	1.79	-1.78	-2.94	-0.973
6	28056533	28069876	ENSBGRG00000012614	5.5e-07	-	28056533	28069876	-6.26	-6.01	2.6	-0.805	-1.44	-0.891
6	28849793	28850242	ENSBGRG00000013500	6.3e-05	-	28849793	28850242	-4.2	-4.02	2.21	-0.925	-1.63	0.661
6	28852754	28882271	ENSBGRG00000013500	3e-09	-	28852754	28882271	-8.52	-8.14	3.45	-3.66	-5.72	-0.652
6	35216893	35217042	ENSBGRG00000026434	4e-14	-	35216893	35217042	-13.4	-12.7	1.23	-1.7	-2.82	0.644
6	37403254	37403452	ENSBGRG00000012362	7.9e-16	-	37403254	37403452	-15.1	-14.2	2.04	-2.06	-3.36	-0.873
6	44575684	44655079	ENSBGRG00000015073	2.3e-07	-	44575684	44655079	-6.64	-6.37	5.08	-1.44	-2.43	-1.27
6	49946130	49946329	ENSBGRG00000020295	5e-15	-	49946130	49946329	-14.3	-13.5	2.1	-1.34	-2.28	-0.857
6	50398280	50405083	ENSBGRG00000021740	2.9e-10	-	50398280	50405083	-9.54	-9.1	2.72	-2.72	-4.34	-0.702
6	50419957	50423367	ENSBGRG00000021740	6.3e-12	-	50419957	50423367	-11.2	-10.6	2.31	-2.06	-3.35	-1.01
6	50570764	50570915	ENSBGRG00000022431	0.043	-	50570764	50570915	-1.37	-0.881	2.5	-1.14	-1.96	-2.26
6	55655674	55655823	ENSBGRG00000000952	0.00058	-	55655674	55655823	-3.24	-3.08	1.9	-1.29	-2.2	-1.06
6	65024448	65024646	ENSBGRG00000003576	1	-	65024448	65024646	-5.5e-09	0	2.75	-0.941	-1.66	0.753
6	65644881	65655823	ENSBGRG00000004311	2e-40	-	65644881	65655823	-39.7	-37.9	5.33	-2.37	-3.82	-0.646
6	66559693	66560737	ENSBGRG00000004476	0.037	-	66559693	66560737	-1.43	-1.28	1.33	-1.77	-2.93	-1.32
6	74355339	74355839	ENSBGRG00000010538	3.2e-13	-	74355339	74355839	-12.5	-11.8	5.32	-1.66	-2.77	-0.892
6	88333894	88336442	ENSBGRG00000020079	1.3e-12	-	88333894	88336442	-11.9	-11.3	1.78	-3.21	-5.08	-0.771
6	102889962	102890113	ENSBGRG00000002633	0.015	-	102889962	102890113	-1.81	-1.66	2	-1.53	-2.57	-1.75
6	102891361	102891612	ENSBGRG00000002633	5e-12	-	102891361	102891612	-11.3	-10.7	3.55	-2.93	-4.64	-1.07
6	112642991	112648020	ENSBGRG00000002238	6.3e-15	-	112642991	112648020	-14.2	-13.4	5.23	-6.51	-9.62	-0.866
6	123575093	123592444	ENSBGRG00000005459	4.5e-05	-	123575093	123592444	-4.35	-4.17	3.88	-1.68	-2.79	-1.43
7	4140962	4141112	ENSBGRG00000006557	1.7e-08	+	4140962	4141112	-7.76	-7.44	2.39	-0.868	-1.54	-0.962
7	4251304	4252980	ENSBGRG00000008409	1.7e-07	+	4251304	4252980	-6.77	-6.5	2.92	-1.38	-2.34	-0.743
7	4253474	4254417	ENSBGRG00000008409	1.6e-11	+	4253474	4254417	-10.8	-10.3	3.09	-4.31	-6.6	-0.824
7	4366733	4368692	ENSBGRG00000009629	6.3e-13	+	4366733	4368692	-12.2	-11.6	1.71	-0.906	-1.6	0.66
7	4789517	4790434	ENSBGRG00000011774	1	+	4789517	4790434	-6.8e-06	0	1.6	-1.39	-2.35	-0.6
7	4843923	4844159	ENSBGRG00000012594	1	+	4843923	4844159	-3.81e-08	0	1.66	-1.04	-1.81	-0.587
7	5808909	5814339	ENSBGRG00000014111	1e-17	+	5808909	5814339	-17	-16	5.73	-1.96	-3.21	-0.598
7	9991716	9993075	ENSBGRG00000000804	3.2e-11	+	9991716	9993075	-10.5	-9.55	1.85	-0.722	-1.3	1.36
7	11649237	11650156	ENSBGRG00000002747	3.2e-10	+	11649237	11650156	-9.5	-9.06	2.34	-0.808	-1.44	-0.976
7	18958802	18977853	ENSBGRG00000009781	1.4e-05	+	18958802	18977853	-4.86	-4.66	6.59	-0.835	-1.49	-0.588
7	20847417	20847664	ENSBGRG00000013961	1	+	20847417	20847664	-1.06e-05	0	2.73	-1.08	-1.87	0.969
7	21349230	21360886	ENSBGRG00000015312	1.3e-05	+	21349230	21360886	-4.87	-4.68	2.49	-1.03	-1.79	-0.646
7	21378325	21386621	ENSBGRG00000015312	0.23	+	21378325	21386621	-0.635	-0.488	4.86	-2.18	-3.55	1.02
7	21512743	21515363	ENSBGRG00000015569	1e-13	+	21512743	21515363	-13	-12.2	2.69	-3.27	-5.18	-0.753
7	32766902	32775309	ENSBGRG00000001636	1e-16	+	32766902	32775309	-16	-15.1	5.34	-0.778	-1.4	-0.626
7	32993838	32993987	ENSBGRG00000001913	2.3e-06	+	32993838	32993987	-5.64	-5.42	4.02	-1.24	-2.12	-0.857
7	34256949	34292698	ENSBGRG00000001958	4.1e-06	+	34256949	34292698	-5.39	-5.18	3.19	-0.955	-1.68	-0.741
7	40780972	40783643	ENSBGRG00000005687	2.2e-09	+	40780972	40783643	-8.65	-8.26	8	-1.16	-1.99	-0.731
7	45939901	45940101	ENSBGRG00000010229	5e-14	+	45939901	45940101	-13.3	-12.6	2.51	-0.835	-1.49	1.04
7	50320034	50320235	ENSBGRG00000013932	1	+	50320034	50320235	-5.51e-10	0	3.71	-0.918	-1.62	2.75
7	53778902	53782659	ENSBGRG00000000461	1.4e-05	+	53778902	53782659	-4.84	-4.64	2.34	-2.63	-4.19	-1.3
7	53785652	53786152	ENSBGRG00000000461	1.4e-05	+	53785652	53786152	-4.84	-4.26	4.56	-1.48	-2.5	-0.834
7	53869085	53869428	ENSBGRG00000000507	1	+	53869085	53869428	-2.18e-11	0	1.62	-0.855	-1.52	0.859
7	53923508	53947346	ENSBGRG00000000507	2e-13	+	53923508	53947346	-12.7	-12	7.9	-1.09	-1.88	-0.683
7	54261260	54263165	ENSBGRG00000000646	3.9e-08	+	54261260	54263165	-7.41	-7.1	3.44	-1.1	-1.9	-1.65
7	54263405	54263599	ENSBGRG00000000646	0.00014	+	54263405	54263599	-3.85	-3.31	5	-0.956	-1.68	-1.95
7	55104690	55115048	ENSBGRG00000001144	8.1e-06	+	55104690	55115048	-5.09	-4.89	4.58	-2.5	-4.02	-0.748
7	55345316	55346432	ENSBGRG00000001199	1.6e-11	+	55345316	55346432	-10.8	-10.3	3.41	-1.45	-2.45	-1.42
7	56321905	56322203	ENSBGRG00000001539	9.1e-08	+	56321905	56322203	-7.04	-6.76	3.77	-1.47	-2.48	0.96
7	56464405	56464603	ENSBGRG00000001654	2e-17	+	56464405	56464603	-16.7	-15.7	4.71	-2.33	-3.76	-1.64
7	57840758	57864606	ENSBGRG00000002964	6.3e-12	+	57840758	57864606	-11.2	-10.6	1.7	-3.66	-5.73	-1.59
7	57864804	57875066	ENSBGRG00000002964	6.3e-12	+	57864804	57875066	-11.2	-10.6	2.67	-1.28	-2.18	-0.958
7	57953858	57961562	ENSBGRG00000003060	1.3e-11	+	57953858	57961562	-10.9	-10.4	6.44	-0.762	-1.37	0.719
7	58626322	58627184	ENSBGRG00000003771	1.7e-08	+	58626322	58627184	-7.76	-7.44	2.41	-1.83	-3.02	-0.86
7	59274761	59275161	ENSBGRG00000012916	0.99	+	59274761	59275161	-0.0062	0	2.05	-1.33	-2.26	0.601
7	61244531	61257609	ENSBGRG00000014025	1	+	61244531	61257609	-1.18e-07	0	2.05	-0.864	-1.54	0.607
7	61262712	61267043	ENSBGRG00000014025	1	+	61262712	61267043	-2.7e-08	0	2.49	-2.6	-4.16	-0.79
7	65469858	65477467	ENSBGRG00000018521	0.0015	+	65469858	65477467	-2.83	-2.67	3.39	-1.05	-1.83	-1.1
7	68343022	68351721	ENSBGRG00000021200	1.8e-06	+	68343022	68351721	-5.75	-5.52	2.82	-0.759	-1.36	0.789
7	77719891	77727334	ENSBGRG00000004107	2e-19	+	77719891	77727334	-18.7	-17.6	1.76	-3.78	-5.9	-0.826
7	77769326	77773801	ENSBGRG00000004107	7.9e-12	+	77769326	77773801	-11.1	-10.5	1.52	-1.71	-2.84	-0.766
7	77884155	77884355	ENSBGRG00000004107	1	+	77884155	77884355	-5.29e-08	0	3.12	-1.6	-2.66	-2.38
7	80862881	80866240	ENSBGRG00000005812	6.5e-05	+	80862881	80866240	-4.19	-4.01	5.41	-1.55	-2.6	1
7	81662821	81664152	ENSBGRG00000006377	1.1e-09	+	81662821	81664152	-8.96	-8.56	1.72	-1.12	-1.93	-1.12
7	92692942	92693338	ENSBGRG00000000894	1	+	92692942	92693338	-0.00034	0	1.9	-0.72	-1.3	-0.905
7	105257228	105312661	ENSBGRG00000000512	2e-07	+	105257228	105312661	-6.7	-6.43	3	-1.41	-2.39	-0.835
7	105319208	105320675	ENSBGRG00000000512	0.00063	+	105319208	105320675	-3.2	-2.68	2	-0.933	-1.64	-1.83
7	105354293	105416164	ENSBGRG00000000666	2.2e-10	+	105354293	105416164	-9.65	-9.19	5	-0.863	-1.53	-0.729
7	105446121	105449589	ENSBGRG00000000666	2.1e-05	+	105446121	105449589	-4.67	-4.48	3.65	-1.53	-2.57	-1.69
7	111502843	111503144	ENSBGRG00000001264	6.3e-11	+	111502843	111503144	-10.2	-9.72	3.32	-0.772	-1.38	-0.875
7	112608308	112649133	ENSBGRG00000001836	4.5e-09	+	112608308	112649133	-8.35	-7.99	2.14	-2.13	-3.47	-0.942
7	113462244	113579301	ENSBGRG00000002158	1.6e-13	+	113462244	113579301	-12.8	-12.1	3.9	-2.34	-3.77	-0.676
7	115466302	115473181	ENSBGRG00000002551	1.6e-05	+	115466302	115473181	-4.79	-4.6	4.47	-3.15	-4.99	-1.9
7	121279818	121281541	ENSBGRG00000012811	2.6e-06	+	121279818	121281541	-5.59	-5.37	7.32	-3.03	-4.8	-0.725
7	122633875	122704533	ENSBGRG00000014664	1.3e-06	+	122633875	122704533	-5.87	-5.65	3.65	-3.06	-4.86	-1.01
7	122980521	122981820	ENSBGRG00000015017	2e-13	+	122980521	122981820	-12.7	-12	1.95	-1.14	-1.96	-0.81
7	123079557	123100789	ENSBGRG00000015246	5.1e-08	+	123079557	123100789	-7.29	-7	4.74	-0.773	-1.39	-0.643
7	4847746	4847994	ENSBGRG00000012804	2e-19	-	4847746	4847994	-18.7	-17.6	2.18	-1.06	-1.84	-0.915
7	5361001	5365117	ENSBGRG00000013324	2.5e-09	-	5361001	5365117	-8.61	-8.23	2.92	-1.26	-2.15	-1.24
7	10373377	10374062	ENSBGRG00000001391	0.001	-	10373377	10374062	-2.99	-2.83	4.07	-1.15	-1.98	-0.757
7	10904548	10921368	ENSBGRG00000001893	1.3e-17	-	10904548	10921368	-16.9	-15.9	2.35	-2.12	-3.45	-0.672
7	10922072	10922320	ENSBGRG00000001893	1.3e-17	-	10922072	10922320	-16.9	-15.9	1.6	-4.76	-7.2	-1.33
7	11370270	11371315	ENSBGRG00000002314	2e-14	-	11370270	11371315	-13.7	-12.9	3.71	-5	-7.62	-1.08
7	11372060	11375962	ENSBGRG00000002314	2e-14	-	11372060	11375962	-13.7	-12.9	2.93	-3.42	-5.39	-0.809
7	11376429	11434940	ENSBGRG00000002314	1e-14	-	11376429	11434940	-14	-13.2	1.42	-1.7	-2.82	-1.04
7	11723530	11723874	ENSBGRG00000002952	1.6e-05	-	11723530	11723874	-4.79	-4.59	2.3	-5.26	-7.9	1.51
7	12696732	12698447	ENSBGRG00000003477	4e-15	-	12696732	12698447	-14.4	-13.6	2.71	-0.8	-1.43	-0.805
7	19753784	19755116	ENSBGRG00000011780	0.002	-	19753784	19755116	-2.7	-2.54	2.11	-0.848	-1.51	0.635
7	20187043	20188026	ENSBGRG00000012197	6.8e-09	-	20187043	20188026	-8.17	-7.39	3.43	-0.867	-1.54	-0.957
7	20240384	20241319	ENSBGRG00000012252	5.4e-05	-	20240384	20241319	-4.27	-4.09	1.83	-0.989	-1.73	-0.992
7	20352987	20355067	ENSBGRG00000012947	9.8e-05	-	20352987	20355067	-4.01	-3.83	2.4	-0.898	-1.59	-0.782
7	20440653	20446761	ENSBGRG00000013163	0.00062	-	20440653	20446761	-3.21	-3.05	2.21	-1.68	-2.79	-0.869
7	20454057	20455952	ENSBGRG00000013163	6.2e-08	-	20454057	20455952	-7.21	-6.92	4.39	-2.2	-3.58	-1.31
7	20543976	20547910	ENSBGRG00000013425	1	-	20543976	20547910	-5.11e-06	0	2.36	-0.897	-1.59	-0.754
7	20570294	20570540	ENSBGRG00000013425	3e-08	-	20570294	20570540	-7.52	-7.21	4	-0.974	-1.71	-0.813
7	25420029	25420981	ENSBGRG00000018117	2.5e-11	-	25420029	25420981	-10.6	-10.1	2.62	-0.868	-1.54	-0.617
7	25704812	25712537	ENSBGRG00000018399	1.3e-08	-	25704812	25712537	-7.88	-7.56	3.22	-0.936	-1.65	-0.853
7	25715344	25718202	ENSBGRG00000018399	1	-	25715344	25718202	-0.000283	0	1.73	-1.15	-1.98	-1.58
7	40485078	40485472	ENSBGRG00000005347	1.2e-05	-	40485078	40485472	-4.91	-4.33	3	-1.28	-2.19	-2.64
7	40654238	40665780	ENSBGRG00000005490	4.3e-07	-	40654238	40665780	-6.37	-6.12	2.09	-1.08	-1.87	-0.824
7	40894611	40895178	ENSBGRG00000006110	4e-45	-	40894611	40895178	-44.4	-42.6	6.74	-1.69	-2.81	0.689
7	49101080	49212186	ENSBGRG00000010366	3.2e-05	-	49101080	49212186	-4.49	-4.31	3.26	-2.06	-3.36	-0.76
7	54896515	54896785	ENSBGRG00000001061	0.021	-	54896515	54896785	-1.67	-1.52	2.98	-2.09	-3.4	-0.762
7	55013267	55027265	ENSBGRG00000001110	3.2e-12	-	55013267	55027265	-11.5	-10.9	6.43	-1.64	-2.73	-0.593
7	55030332	55041042	ENSBGRG00000001110	3.4e-08	-	55030332	55041042	-7.47	-7.17	2.09	-0.777	-1.39	-0.861
7	56379281	56380693	ENSBGRG00000001604	1.5e-10	-	56379281	56380693	-9.81	-9.34	5.75	-1.16	-2	-1.01
7	56466695	56473028	ENSBGRG00000001690	1	-	56466695	56473028	-0.00161	0	4.83	-0.857	-1.52	-1.06
7	58003362	58007861	ENSBGRG00000003148	4e-33	-	58003362	58007861	-32.4	-30.8	1.66	-1.9	-3.13	-0.639
7	58626034	58628378	ENSBGRG00000003726	6.3e-16	-	58626034	58628378	-15.2	-14.3	2.61	-2.2	-3.58	-1.34
7	58628723	58630173	ENSBGRG00000003726	6.3e-16	-	58628723	58630173	-15.2	-14.3	2.06	-1.13	-1.94	-1.46
7	58630420	58631373	ENSBGRG00000003726	6.3e-16	-	58630420	58631373	-15.2	-14.3	1.71	-3.85	-6	-1.15
7	58643505	58646660	ENSBGRG00000003843	2e-11	-	58643505	58646660	-10.7	-10.2	2.72	-1.78	-2.94	-0.79
7	65995738	66001416	ENSBGRG00000018767	8.9e-07	-	65995738	66001416	-6.05	-5.81	2	-1.61	-2.69	-0.825
7	73352095	73363488	ENSBGRG00000000389	1.5e-08	-	73352095	73363488	-7.83	-7.51	2.94	-0.739	-1.33	-0.905
7	74780441	74786437	ENSBGRG00000002457	0.0001	-	74780441	74786437	-4	-3.82	3.14	-0.863	-1.53	-0.792
7	75445574	75472761	ENSBGRG00000002775	1e-21	-	75445574	75472761	-21	-19.8	2.16	-0.992	-1.73	-0.672
7	78675990	78680198	ENSBGRG00000004833	0.00028	-	78675990	78680198	-3.56	-3.39	5.33	-0.838	-1.49	-1.08
7	81832381	81832680	ENSBGRG00000006569	0.0055	-	81832381	81832680	-2.26	-1.76	4.2	-0.824	-1.47	-1.65
7	81833027	81833525	ENSBGRG00000006569	0.00049	-	81833027	81833525	-3.31	-3.15	4.45	-1.28	-2.19	-1.13
7	81833872	81835016	ENSBGRG00000006569	0.00078	-	81833872	81835016	-3.11	-2.94	5.92	-0.828	-1.48	-0.586
7	81867427	81946691	ENSBGRG00000006569	6.9e-10	-	81867427	81946691	-9.16	-8.74	4.79	-4.87	-7.38	-0.732
7	91342935	91374753	ENSBGRG00000000469	1e-12	-	91342935	91374753	-12	-11.4	2.35	-0.867	-1.54	-0.596
7	91578616	91578915	ENSBGRG00000000469	2.5e-11	-	91578616	91578915	-10.6	-10.1	2.84	-1.26	-2.15	-0.603
7	96779799	96781052	ENSBGRG00000001854	0.0026	-	96779799	96781052	-2.58	-2.42	2.05	-1.57	-2.62	-0.725
7	111550436	111550986	ENSBGRG00000001303	1	-	111550436	111550986	-0.00101	0	2.14	-1.26	-2.15	-1.49
7	111606703	111610199	ENSBGRG00000001402	1.3e-13	-	111606703	111610199	-12.9	-12.2	1.77	-1.73	-2.86	-1.17
7	112137611	112148645	ENSBGRG00000001516	6.3e-14	-	112137611	112148645	-13.2	-12.5	4.26	-1.34	-2.28	-0.714
7	113251988	113263562	ENSBGRG00000002069	0.0035	-	113251988	113263562	-2.45	-2.3	1.88	-1.77	-2.93	-1.48
7	113707422	113710799	ENSBGRG00000002206	7.9e-12	-	113707422	113710799	-11.1	-10.6	2.54	-0.805	-1.44	-0.879
7	114823778	114830154	ENSBGRG00000002480	1.9e-08	-	114823778	114830154	-7.73	-7.41	7.08	-0.929	-1.64	-0.581
8	106920694	106920895	NA	5e-17	+	106920694	106920895	-16.3	-15.4	4.51	-0.853	-1.52	-0.853
8	1546140	1546957	ENSBGRG00000017591	1	+	1546140	1546957	-7.86e-06	0	3.5	-0.768	-1.38	-1.56
8	3926890	3974179	ENSBGRG00000017208	2.3e-09	+	3926890	3974179	-8.63	-8.25	4.56	-2.06	-3.36	-0.866
8	4075663	4076182	ENSBGRG00000024682	6.3e-31	+	4075663	4076182	-30.2	-28.6	1.84	-1.49	-2.51	-0.896
8	4080777	4081027	ENSBGRG00000024682	3.2e-21	+	4080777	4081027	-20.5	-19.3	2.66	-0.851	-1.51	-1.01
8	4358651	4361023	ENSBGRG00000025278	0.47	+	4358651	4361023	-0.332	-0.186	2.06	-0.805	-1.44	-0.7
8	5351601	5352270	ENSBGRG00000026307	2.7e-06	+	5351601	5352270	-5.57	-5.36	1.57	-1.49	-2.51	-1.28
8	5514168	5514463	ENSBGRG00000026397	2.5e-32	+	5514168	5514463	-31.6	-30	3.81	-1.11	-1.91	-0.625
8	5518253	5519619	ENSBGRG00000026400	0.4	+	5518253	5519619	-0.393	-0.247	2.87	-1.76	-2.92	-0.662
8	5832616	5834155	ENSBGRG00000000885	7.9e-25	+	5832616	5834155	-24.1	-22.8	1.54	-2.76	-4.4	0.857
8	6073585	6083736	ENSBGRG00000001293	1	+	6073585	6083736	-9.47e-06	0	2.78	-3.52	-5.52	-2.21
8	8804655	8833197	ENSBGRG00000003711	1.7e-07	+	8804655	8833197	-6.78	-6.51	4.31	-1.44	-2.44	-0.594
8	9000181	9004957	ENSBGRG00000004268	7.9e-11	+	9000181	9004957	-10.1	-9.65	7.74	-1.29	-2.2	-0.948
8	9990527	10033171	ENSBGRG00000006042	5e-15	+	9990527	10033171	-14.3	-13.5	2.64	-2.03	-3.32	-2.19
8	10052534	10056454	ENSBGRG00000006042	5e-15	+	10052534	10056454	-14.3	-13.5	3.43	-2.05	-3.35	-1.44
8	11534817	11536338	ENSBGRG00000006330	3.9e-09	+	11534817	11536338	-8.41	-8.05	3.11	-2.44	-3.93	-1.27
8	12543911	12545348	ENSBGRG00000021668	1.9e-07	+	12543911	12545348	-6.71	-6.04	2.23	-2.34	-3.77	-1.98
8	12799268	12799419	ENSBGRG00000023291	1.8e-05	+	12799268	12799419	-4.75	-4.56	5.06	-0.895	-1.59	-1.59
8	14529646	14530872	ENSBGRG00000001454	6.3e-08	+	14529646	14530872	-7.2	-6.91	3.5	-0.983	-1.72	-0.871
8	14944944	14947905	ENSBGRG00000002101	5e-16	+	14944944	14947905	-15.3	-14.4	2.61	-1.24	-2.12	-0.764
8	15087578	15087943	ENSBGRG00000002458	7.2e-09	+	15087578	15087943	-8.14	-7.8	2.34	-0.941	-1.66	-0.681
8	15296871	15297818	ENSBGRG00000003241	2e-11	+	15296871	15297818	-10.7	-10.2	1.46	-0.9	-1.59	-0.665
8	15528384	15532784	ENSBGRG00000003981	4e-27	+	15528384	15532784	-26.4	-24.9	3.37	-1.91	-3.14	-0.763
8	15795344	15796155	ENSBGRG00000005681	4e-70	+	15795344	15796155	-69.4	-67.1	5.17	-2.98	-4.71	-0.867
8	15881988	15916031	ENSBGRG00000005725	1.4e-07	+	15881988	15916031	-6.84	-6.56	3.49	-2.06	-3.36	-0.65
8	16397574	16404528	ENSBGRG00000013580	5e-17	+	16397574	16404528	-16.3	-15.4	2.51	-1.21	-2.07	-1.06
8	16925725	16928838	ENSBGRG00000014851	1e-11	+	16925725	16928838	-11	-10.4	2.83	-2.41	-3.88	-0.838
8	16991459	16991609	ENSBGRG00000015800	2.5e-11	+	16991459	16991609	-10.6	-10.1	3.96	-1.65	-2.75	-1.31
8	16991470	16991620	ENSBGRG00000016196	1.1e-08	+	16991470	16991620	-7.95	-7.62	4.74	-1.65	-2.74	-1.17
8	17015227	17016077	ENSBGRG00000016196	1	+	17015227	17016077	-1.36e-09	0	1.84	-0.987	-1.73	-1.12
8	17250492	17257891	ENSBGRG00000019640	5.9e-07	+	17250492	17257891	-6.23	-5.98	5.33	-2.75	-4.37	-0.824
8	17757458	17759732	ENSBGRG00000025151	2.5e-11	+	17757458	17759732	-10.6	-10.1	3.75	-0.9	-1.59	-0.665
8	18489347	18490411	ENSBGRG00000025983	2e-09	+	18489347	18490411	-8.69	-8.31	2.73	-1.51	-2.54	0.731
8	18762260	18772400	ENSBGRG00000000430	1.3e-11	+	18762260	18772400	-10.9	-10.4	1.85	-1.68	-2.79	-0.85
8	18773147	18774246	ENSBGRG00000000430	1e-10	+	18773147	18774246	-9.98	-9.51	3.08	-1.32	-2.25	-0.905
8	18774344	18774545	ENSBGRG00000000430	1e-10	+	18774344	18774545	-9.98	-9.51	2.1	-1.04	-1.81	-1.71
8	19207952	19210934	ENSBGRG00000000923	1.9e-06	+	19207952	19210934	-5.73	-5.11	2.33	-1.46	-2.47	2.94
8	19901887	19915452	ENSBGRG00000003245	1.3e-18	+	19901887	19915452	-17.9	-16.9	2.94	-2.13	-3.47	-0.67
8	20467803	20468302	ENSBGRG00000014194	1e-08	+	20467803	20468302	-8	-7.66	3.7	-1.18	-2.02	-0.737
8	21308713	21308911	ENSBGRG00000019523	1	+	21308713	21308911	-1.26e-07	0	2.54	-1.06	-1.84	0.771
8	21445044	21445393	ENSBGRG00000020942	4.6e-06	+	21445044	21445393	-5.34	-5.13	6.93	-1.42	-2.41	-0.594
8	22743357	22746370	ENSBGRG00000001819	1.6e-14	+	22743357	22746370	-13.8	-13	2.08	-1.22	-2.08	-0.621
8	22915446	22917084	ENSBGRG00000002241	5e-11	+	22915446	22917084	-10.3	-9.82	2.84	-3.29	-5.21	-0.93
8	23011689	23030088	ENSBGRG00000002563	7.9e-11	+	23011689	23030088	-10.1	-9.64	2.77	-1.7	-2.83	-0.807
8	28753070	28753370	ENSBGRG00000008873	1.3e-14	+	28753070	28753370	-13.9	-13.2	3.56	-0.925	-1.63	-1.35
8	41629073	41634603	ENSBGRG00000016194	3.5e-09	+	41629073	41634603	-8.45	-7.66	2.6	-0.992	-1.73	-2.37
8	41801834	41823346	ENSBGRG00000016582	2e-09	+	41801834	41823346	-8.69	-8.31	10.3	-3.62	-5.66	-0.624
8	43691416	43691565	ENSBGRG00000013468	1	+	43691416	43691565	-1.52e-11	0	3.11	-1.12	-1.93	-1.84
8	46895630	46895781	ENSBGRG00000006180	3.2e-08	+	46895630	46895781	-7.5	-7.19	1.54	-2.2	-3.58	-1.94
8	47049978	47052895	ENSBGRG00000008272	3.2e-14	+	47049978	47052895	-13.5	-12.8	2.44	-0.94	-1.66	-0.768
8	50037199	50038452	ENSBGRG00000001631	2.4e-05	+	50037199	50038452	-4.62	-4.44	4.62	-1.54	-2.58	-1.7
8	50065485	50070330	ENSBGRG00000001631	1.6e-08	+	50065485	50070330	-7.79	-7.47	5.5	-0.779	-1.4	-0.793
8	54106661	54110520	ENSBGRG00000003905	4.4e-09	+	54106661	54110520	-8.36	-8	2.29	-1.28	-2.18	-0.615
8	54117777	54118231	ENSBGRG00000003905	8.9e-08	+	54117777	54118231	-7.05	-6.77	1.85	-1.6	-2.66	-0.775
8	54118785	54121062	ENSBGRG00000003905	8.9e-08	+	54118785	54121062	-7.05	-6.77	3.95	-0.828	-1.48	-0.655
8	55188376	55221099	ENSBGRG00000012335	0.32	+	55188376	55221099	-0.491	-0.344	1.85	-1.15	-1.98	-0.642
8	56246969	56247361	ENSBGRG00000018014	1.2e-07	+	56246969	56247361	-6.93	-6.65	7.13	-0.772	-1.38	-0.663
8	56870728	56870878	ENSBGRG00000023237	3e-06	+	56870728	56870878	-5.52	-5.31	2.9	-0.73	-1.32	0.836
8	56883527	56883773	ENSBGRG00000023324	7.1e-08	+	56883527	56883773	-7.15	-6.86	3.77	-1.38	-2.34	1.27
8	57009184	57026961	ENSBGRG00000024033	0.56	+	57009184	57026961	-0.248	0	3.17	-0.808	-1.44	1.3
8	57202802	57207878	ENSBGRG00000024033	3.2e-09	+	57202802	57207878	-8.5	-8.13	1.59	-1.08	-1.87	-0.709
8	57033440	57033639	ENSBGRG00000024767	0.00063	+	57033440	57033639	-3.2	-2.68	2	-1.55	-2.6	2.22
8	59007460	59027166	ENSBGRG00000011144	0.00054	+	59007460	59027166	-3.27	-3.11	1.81	-0.862	-1.53	-0.921
8	62675440	62675801	ENSBGRG00000013279	1	+	62675440	62675801	-1.14e-05	0	1.71	-1.71	-2.84	-1.08
8	62889028	62893427	ENSBGRG00000013462	0.00029	+	62889028	62893427	-3.54	-3.38	2.2	-1.12	-1.93	-1.07
8	62894695	62905558	ENSBGRG00000013462	1e-11	+	62894695	62905558	-11	-10.5	2.65	-1.67	-2.77	-1.22
8	62923785	62927629	ENSBGRG00000013462	2.1e-10	+	62923785	62927629	-9.67	-9.21	6.3	-1.05	-1.82	-0.812
8	65297098	65323020	ENSBGRG00000017630	4e-13	+	65297098	65323020	-12.4	-11.7	6.11	-2.91	-4.61	-0.807
8	65325335	65465307	ENSBGRG00000017630	1	+	65325335	65465307	-0.000284	0	2.36	-1.59	-2.65	-0.936
8	66174422	66190406	ENSBGRG00000018552	4e-11	+	66174422	66190406	-10.4	-9.91	2.52	-2.98	-4.72	-0.792
8	66272255	66287060	ENSBGRG00000018883	4.8e-10	+	66272255	66287060	-9.32	-8.89	2.88	-1.8	-2.97	-0.913
8	66296541	66311236	ENSBGRG00000018883	6.2e-05	+	66296541	66311236	-4.21	-4.03	3	-2.5	-4.01	-1.83
8	66997077	67003018	ENSBGRG00000020613	0.99	+	66997077	67003018	-0.0028	0	2.11	-0.766	-1.37	-0.637
8	67421534	67426871	ENSBGRG00000022016	1e-06	+	67421534	67426871	-6	-5.77	2.3	-1.68	-2.79	-0.692
8	67622173	67645804	ENSBGRG00000022569	3.2e-07	+	67622173	67645804	-6.5	-6.25	6.98	-4.02	-6.22	-0.8
8	71727266	71819351	ENSBGRG00000010337	7.9e-35	+	71727266	71819351	-34.1	-32.4	1.91	-2.08	-3.38	-1.9
8	72213687	72213984	ENSBGRG00000012199	1	+	72213687	72213984	-2.24e-09	0	3.47	-1.39	-2.36	2.62
8	72323535	72368911	ENSBGRG00000013218	1.8e-06	+	72323535	72368911	-5.75	-5.52	4.56	-1.96	-3.22	-0.751
8	81896552	81896893	ENSBGRG00000001300	1.6e-25	+	81896552	81896893	-24.8	-23.4	2.33	-1.33	-2.26	-0.851
8	87721203	87722450	ENSBGRG00000001810	0.00027	+	87721203	87722450	-3.57	-3.4	1.47	-0.965	-1.69	-1.46
8	87810581	87812844	ENSBGRG00000001850	1.1e-10	+	87810581	87812844	-9.97	-9.49	16.2	-1.57	-2.62	-0.842
8	87819718	87824684	ENSBGRG00000001850	1e-05	+	87819718	87824684	-4.98	-4.79	2.79	-1.67	-2.77	-0.867
8	87835846	87838702	ENSBGRG00000001850	0.52	+	87835846	87838702	-0.283	-0.137	1.54	-1.65	-2.75	-1.72
8	87844157	87847797	ENSBGRG00000001850	2.4e-05	+	87844157	87847797	-4.62	-4.43	2.75	-0.724	-1.3	-0.967
8	88246191	88335841	ENSBGRG00000002055	9.5e-10	+	88246191	88335841	-9.02	-8.61	1.6	-0.945	-1.66	-1.52
8	89343174	89503651	ENSBGRG00000002509	1	+	89343174	89503651	-2.65e-14	0	1.2	-1.13	-1.94	-1.43
8	91019976	91020422	ENSBGRG00000002717	4e-11	+	91019976	91020422	-10.4	-9.93	2.54	-1.08	-1.87	-1.34
8	103685282	103685783	ENSBGRG00000010973	6.3e-17	+	103685282	103685783	-16.2	-15.2	2.56	-1.68	-2.8	-0.962
8	104843345	104848488	ENSBGRG00000012119	1e-11	+	104843345	104848488	-11	-10.5	1.99	-1.01	-1.76	-0.727
8	105146621	105152831	ENSBGRG00000015462	1e-15	+	105146621	105152831	-15	-14.2	3.71	-0.992	-1.73	-0.807
8	111263472	111281239	ENSBGRG00000018494	3.7e-07	+	111263472	111281239	-6.43	-6.18	1.83	-1.96	-3.21	-0.813
8	111407970	111408270	ENSBGRG00000019149	8.9e-07	+	111407970	111408270	-6.05	-5.82	5.33	-1.27	-2.17	-1.64
8	1869412	1870569	ENSBGRG00000022240	3.2e-11	-	1869412	1870569	-10.5	-10	2.62	-1.2	-2.06	-1.04
8	106920704	106920905	NA	2.5e-19	-	106920704	106920905	-18.6	-17.5	4.82	-1.06	-1.85	-0.911
8	3130704	3137956	ENSBGRG00000012185	5.6e-09	-	3130704	3137956	-8.25	-7.9	3.02	-1.15	-1.98	-0.632
8	3342999	3346136	ENSBGRG00000013675	0.00014	-	3342999	3346136	-3.84	-3.67	1.9	-1.09	-1.88	-0.857
8	3347398	3354127	ENSBGRG00000013675	1.1e-06	-	3347398	3354127	-5.95	-5.71	1.93	-1.56	-2.61	-0.682
8	3876792	3884558	ENSBGRG00000016901	7.9e-07	-	3876792	3884558	-6.1	-5.86	3.17	-1.17	-2.02	0.726
8	4064056	4068869	ENSBGRG00000024543	1	-	4064056	4068869	-1.34e-05	0	1.56	-0.772	-1.38	0.777
8	4202080	4203579	ENSBGRG00000025149	0.35	-	4202080	4203579	-0.459	0	1.94	-2.75	-4.37	-1.73
8	5361401	5361912	ENSBGRG00000026356	1.2e-06	-	5361401	5361912	-5.92	-5.69	2.22	-1.86	-3.06	-1.26
8	5984835	5986712	ENSBGRG00000001227	3.5e-05	-	5984835	5986712	-4.46	-4.28	4.08	-1.18	-2.02	-0.693
8	5993096	5998763	ENSBGRG00000001227	1.5e-08	-	5993096	5998763	-7.83	-7.51	4	-1.13	-1.94	-0.623
8	6236138	6237593	ENSBGRG00000001817	1.4e-10	-	6236138	6237593	-9.84	-9.38	2.88	-2.29	-3.7	-1.07
8	6584852	6585385	ENSBGRG00000002278	1.6e-19	-	6584852	6585385	-18.8	-17.7	1.48	-0.793	-1.42	-1.62
8	6836009	6839441	ENSBGRG00000002925	7.9e-18	-	6836009	6839441	-17.1	-16	4.06	-1.06	-1.83	-0.766
8	8219797	8226318	ENSBGRG00000003554	1.3e-12	-	8219797	8226318	-11.9	-11.3	3.29	-1.61	-2.69	-1.41
8	8244103	8248224	ENSBGRG00000003554	2.8e-10	-	8244103	8248224	-9.56	-9.11	15	-1.61	-2.69	1.69
8	9048310	9054343	ENSBGRG00000004400	5.2e-05	-	9048310	9054343	-4.28	-4.1	1.75	-1.98	-3.25	-0.954
8	11387254	11387840	ENSBGRG00000005041	1.9e-08	-	11387254	11387840	-7.72	-7.4	2.86	-1.26	-2.15	1.13
8	11451655	11458395	ENSBGRG00000005497	1e-16	-	11451655	11458395	-16	-15.1	3.82	-1.31	-2.23	-0.615
8	11636161	11639099	ENSBGRG00000006949	4e-12	-	11636161	11639099	-11.4	-10.8	3.29	-1.17	-2.01	-0.731
8	11867356	11867740	ENSBGRG00000008914	6.5e-06	-	11867356	11867740	-5.19	-4.98	1.57	-1.58	-2.63	1.24
8	12168004	12222046	ENSBGRG00000009642	4.5e-05	-	12168004	12222046	-4.35	-4.16	2.57	-1.43	-2.42	0.895
8	12836320	12836720	ENSBGRG00000023541	2e-19	-	12836320	12836720	-18.7	-17.6	4.35	-1.34	-2.28	-0.663
8	13195800	13196351	ENSBGRG00000000899	0.0012	-	13195800	13196351	-2.93	-2.41	3	-0.959	-1.68	0.58
8	13206843	13207756	ENSBGRG00000000915	1.3e-07	-	13206843	13207756	-6.87	-6.59	2.08	-1.12	-1.92	-1.38
8	16097965	16098669	ENSBGRG00000010747	5.5e-08	-	16097965	16098669	-7.26	-6.96	2.01	-0.777	-1.39	-0.669
8	16135312	16136553	ENSBGRG00000010747	0.0062	-	16135312	16136553	-2.21	-2.05	2.67	-1.03	-1.8	-1.64
8	16140269	16142124	ENSBGRG00000010747	8.1e-07	-	16140269	16142124	-6.09	-5.85	2.17	-3.8	-5.94	-1.05
8	17644720	17655126	ENSBGRG00000025025	1.1e-09	-	17644720	17655126	-8.96	-8.56	4.84	-2.47	-3.98	-0.854
8	18358668	18360690	ENSBGRG00000025777	3.7e-06	-	18358668	18360690	-5.43	-4.82	2.57	-1.48	-2.5	1.33
8	19510024	19510371	ENSBGRG00000001800	1.9e-09	-	19510024	19510371	-8.71	-8.32	3.73	-1.16	-2	0.613
8	19512280	19517484	ENSBGRG00000002405	1.6e-08	-	19512280	19517484	-7.79	-7.47	5.06	-1.85	-3.05	-0.838
8	20163570	20163918	ENSBGRG00000013371	3e-05	-	20163570	20163918	-4.52	-3.96	2.67	-1.11	-1.92	0.678
8	21054668	21057967	ENSBGRG00000018519	4.5e-06	-	21054668	21057967	-5.35	-5.14	3.65	-1.41	-2.39	-1.25
8	21594344	21605487	ENSBGRG00000000421	6.3e-13	-	21594344	21605487	-12.2	-11.5	2.19	-1.54	-2.58	-0.648
8	22692665	22692903	ENSBGRG00000001668	3.1e-09	-	22692665	22692903	-8.51	-8.14	1.33	-1.33	-2.26	-1.07
8	23524775	23525025	ENSBGRG00000003191	0.012	-	23524775	23525025	-1.91	-1.42	1.83	-2.25	-3.65	0.719
8	23553665	23558265	ENSBGRG00000003303	5e-10	-	23553665	23558265	-9.3	-8.87	1.45	-1.31	-2.23	-0.938
8	26794585	26795032	ENSBGRG00000006456	6.5e-09	-	26794585	26795032	-8.19	-7.42	2.43	-1.1	-1.91	-1.3
8	28200856	28211323	ENSBGRG00000008391	7.9e-14	-	28200856	28211323	-13.1	-12.4	3.37	-0.857	-1.52	-0.71
8	33045650	33046144	ENSBGRG00000010168	5e-30	-	33045650	33046144	-29.3	-27.8	2.38	-0.84	-1.5	-1.05
8	37292265	37297721	ENSBGRG00000013273	0.00063	-	37292265	37297721	-3.2	-3.04	1.87	-0.847	-1.51	-0.681
8	37303503	37304863	ENSBGRG00000013273	3e-07	-	37303503	37304863	-6.52	-6.27	6.73	-0.926	-1.63	-0.689
8	37310621	37312574	ENSBGRG00000013273	2.6e-05	-	37310621	37312574	-4.58	-4.4	1.24	-3.19	-5.05	-2.01
8	37314413	37318676	ENSBGRG00000013273	2.8e-09	-	37314413	37318676	-8.56	-8.19	4.06	-0.934	-1.65	-0.582
8	40831078	40831329	ENSBGRG00000014423	5e-19	-	40831078	40831329	-18.3	-17.2	1.42	-4.19	-6.45	-0.737
8	41953828	41954846	ENSBGRG00000017171	1e-15	-	41953828	41954846	-15	-14.1	2.12	-1.76	-2.92	-0.625
8	42156147	42157292	ENSBGRG00000020022	6.3e-23	-	42156147	42157292	-22.2	-21	2.31	-1.17	-2.02	-0.951
8	42236854	42237226	ENSBGRG00000010266	1.5e-08	-	42236854	42237226	-7.83	-7.09	2.53	-1.61	-2.69	-1.6
8	43269072	43269671	ENSBGRG00000012776	3.9e-05	-	43269072	43269671	-4.41	-4.23	3.75	-0.986	-1.72	-1.11
8	43270567	43271713	ENSBGRG00000012776	1.3e-12	-	43270567	43271713	-11.9	-11.3	5.55	-1.56	-2.61	-0.791
8	43643383	43648394	ENSBGRG00000013210	4.7e-06	-	43643383	43648394	-5.33	-5.12	3.05	-1.61	-2.68	-0.923
8	43726021	43730338	ENSBGRG00000014048	1.3e-11	-	43726021	43730338	-10.9	-10.4	2.35	-1.33	-2.26	-0.846
8	46064938	46074127	ENSBGRG00000004447	1.3e-10	-	46064938	46074127	-9.89	-9.42	3.94	-1.3	-2.21	-0.749
8	46093770	46096593	ENSBGRG00000004523	2e-13	-	46093770	46096593	-12.7	-12	3.04	-1.54	-2.58	-0.581
8	46734973	46735698	ENSBGRG00000005610	8.3e-08	-	46734973	46735698	-7.08	-6.79	1.97	-0.767	-1.37	-0.704
8	46898504	46898743	ENSBGRG00000007167	5.2e-10	-	46898504	46898743	-9.28	-8.42	1.62	-0.799	-1.43	2.21
8	46962085	46963639	ENSBGRG00000007362	1e-18	-	46962085	46963639	-18	-16.9	4.42	-1.67	-2.77	-1
8	47149421	47149668	ENSBGRG00000013602	2.5e-12	-	47149421	47149668	-11.6	-11	1.79	-0.993	-1.74	-1.01
8	47149816	47151530	ENSBGRG00000013602	2.5e-12	-	47149816	47151530	-11.6	-11	2.28	-1.07	-1.85	-0.714
8	47521302	47521502	ENSBGRG00000016801	2.4e-05	-	47521302	47521502	-4.62	-4.43	1.91	-1.35	-2.29	-0.643
8	47574899	47579135	ENSBGRG00000016990	2.6e-07	-	47574899	47579135	-6.59	-6.33	1.98	-0.917	-1.62	0.614
8	47822775	47833529	ENSBGRG00000018212	4e-23	-	47822775	47833529	-22.4	-21.1	5.41	-2.75	-4.38	-0.876
8	48148785	48148986	ENSBGRG00000000504	1	-	48148785	48148986	-2.08e-05	0	1.25	-1.19	-2.05	-1.03
8	48149384	48154789	ENSBGRG00000000504	2e-11	-	48149384	48154789	-10.7	-10.2	7.45	-0.846	-1.51	-0.633
8	48160032	48170683	ENSBGRG00000000504	2e-11	-	48160032	48170683	-10.7	-10.1	4.87	-2.63	-4.19	-0.599
8	48264969	48269777	ENSBGRG00000000580	3.2e-10	-	48264969	48269777	-9.5	-9.05	8.33	-1.14	-1.96	-1.08
8	50754600	50764358	ENSBGRG00000002073	2.5e-10	-	50754600	50764358	-9.61	-9.16	4.11	-1.19	-2.05	-1.33
8	53886636	53891275	ENSBGRG00000003151	6.9e-06	-	53886636	53891275	-5.16	-4.95	2.03	-3	-4.75	-0.71
8	54624465	54719604	ENSBGRG00000004434	6.8e-10	-	54624465	54719604	-9.17	-8.75	8.87	-1.22	-2.09	-0.816
8	55116986	55117614	ENSBGRG00000012126	4e-20	-	55116986	55117614	-19.4	-18.2	1.61	-1.81	-2.99	-0.819
8	56023204	56029501	ENSBGRG00000014467	0.81	-	56023204	56029501	-0.0895	0	1.85	-1.06	-1.83	-0.674
8	56979030	56979180	ENSBGRG00000023914	1e-17	-	56979030	56979180	-17	-16	4	-0.809	-1.45	-0.821
8	56979380	56980029	ENSBGRG00000023914	5e-14	-	56979380	56980029	-13.3	-12.5	6.76	-1	-1.75	-0.609
8	57618333	57621103	ENSBGRG00000025618	1.3e-12	-	57618333	57621103	-11.9	-11.2	10.1	-0.772	-1.38	-0.615
8	57628006	57629658	ENSBGRG00000025618	7.9e-13	-	57628006	57629658	-12.1	-11.5	5.92	-2.83	-4.48	-1.07
8	60211085	60220721	ENSBGRG00000012348	0.0045	-	60211085	60220721	-2.35	-2.19	1.43	-2.11	-3.44	-0.661
8	66449622	66450317	ENSBGRG00000019297	2.8e-09	-	66449622	66450317	-8.56	-8.18	4.17	-1.56	-2.6	-0.779
8	66460246	66469351	ENSBGRG00000019297	0.99	-	66460246	66469351	-0.006	0	4	-1.09	-1.88	-1.34
8	67035927	67036768	ENSBGRG00000020676	1.2e-08	-	67035927	67036768	-7.93	-7.6	4.11	-1.22	-2.09	-0.677
8	67264744	67264943	ENSBGRG00000021420	6.3e-18	-	67264744	67264943	-17.2	-16.2	1.98	-1.78	-2.95	-0.811
8	68772037	68772187	ENSBGRG00000008993	6.3e-11	-	68772037	68772187	-10.2	-9.7	1.95	-3.64	-5.68	-0.757
8	72277109	72279654	ENSBGRG00000012508	1.3e-11	-	72277109	72279654	-10.9	-10.3	4	-0.773	-1.39	-0.998
8	75544749	75548406	ENSBGRG00000015659	5e-13	-	75544749	75548406	-12.3	-11.6	7.87	-2.96	-4.69	-1.05
8	76554414	76631056	ENSBGRG00000015942	2e-18	-	76554414	76631056	-17.7	-16.6	1.38	-1.85	-3.05	-0.599
8	77049298	77049709	ENSBGRG00000016333	3.2e-11	-	77049298	77049709	-10.5	-10	6.21	-0.977	-1.71	-0.962
8	96194185	96194634	ENSBGRG00000003562	0.00038	-	96194185	96194634	-3.42	-3.25	3.08	-2.71	-4.31	-1.03
8	103343274	103354690	ENSBGRG00000010228	1e-08	-	103343274	103354690	-7.99	-7.66	2.6	-0.81	-1.45	-1.2
8	103418260	103430059	ENSBGRG00000010228	8.5e-08	-	103418260	103430059	-7.07	-6.79	2.45	-1.23	-2.11	-0.719
8	104881722	104886241	ENSBGRG00000014665	0.0001	-	104881722	104886241	-4	-3.83	1.65	-0.964	-1.69	-0.902
8	105358083	105359272	ENSBGRG00000016712	5.4e-09	-	105358083	105359272	-8.27	-7.91	3	-0.755	-1.35	-0.724
8	106974675	106974925	ENSBGRG00000017292	7.2e-10	-	106974675	106974925	-9.14	-8.72	4.85	-0.848	-1.51	-0.903
8	107016172	107021067	ENSBGRG00000017292	8.7e-06	-	107016172	107021067	-5.06	-4.86	3.12	-1.25	-2.13	-0.667
9	10527972	10748923	NA	1.8e-07	+	10527972	10748923	-6.75	-6.48	2.25	-2.33	-3.76	0.88
9	4576800	4580437	ENSBGRG00000020149	1	+	4576800	4580437	-1.03e-06	0	2	-0.945	-1.66	-0.824
9	7015488	7019989	ENSBGRG00000005332	1.3e-10	+	7015488	7019989	-9.9	-9.43	2.21	-0.919	-1.62	-0.947
9	7583145	7591693	ENSBGRG00000009415	1.5e-08	+	7583145	7591693	-7.81	-7.49	1.12	-1.2	-2.06	-1.03
9	7979420	7982475	ENSBGRG00000013648	2.5e-14	+	7979420	7982475	-13.6	-12.8	9.44	-1.35	-2.3	0.786
9	8091548	8091698	ENSBGRG00000015041	1	+	8091548	8091698	-5.41e-13	0	1.73	-1.81	-2.98	-1.05
9	9161074	9173257	ENSBGRG00000006274	3.2e-11	+	9161074	9173257	-10.5	-10	3.05	-1.63	-2.72	0.905
9	9616364	9621494	ENSBGRG00000007241	1.1e-06	+	9616364	9621494	-5.97	-5.74	1.7	-1.01	-1.76	0.823
9	9720829	9726628	ENSBGRG00000007241	2.4e-05	+	9720829	9726628	-4.62	-4.43	1.72	-2.51	-4.03	0.969
9	9731455	9734304	ENSBGRG00000007241	0.001	+	9731455	9734304	-3	-2.83	2.03	-1.16	-1.99	-0.649
9	10748043	10748391	ENSBGRG00000012453	1	+	10748043	10748391	-0.000158	0	1.54	-1.17	-2.01	-0.867
9	13944974	13945474	ENSBGRG00000003856	1.6e-20	+	13944974	13945474	-19.8	-18.7	1.84	-2.81	-4.46	0.631
9	14720028	14803308	ENSBGRG00000005191	1.7e-09	+	14720028	14803308	-8.77	-8.38	2.3	-1.61	-2.68	-0.762
9	15403132	15403432	ENSBGRG00000006355	2e-15	+	15403132	15403432	-14.7	-13.8	3.39	-2.65	-4.23	-1.59
9	15854220	15854370	ENSBGRG00000007955	1e-12	+	15854220	15854370	-12	-11.4	2.7	-1.04	-1.81	0.926
9	15896547	15897875	ENSBGRG00000008193	7.9e-20	+	15896547	15897875	-19.1	-17.9	3	-2.02	-3.31	-1.64
9	16016646	16021106	ENSBGRG00000009244	3.7e-09	+	16016646	16021106	-8.43	-8.07	2.77	-1.24	-2.12	1.05
9	16125495	16125694	ENSBGRG00000010372	5e-11	+	16125495	16125694	-10.3	-9.83	1.36	-2.1	-3.41	-0.625
9	17285787	17302031	ENSBGRG00000026742	1.2e-09	+	17285787	17302031	-8.92	-8.52	3.28	-1.02	-1.78	-0.77
9	19995227	19996712	ENSBGRG00000026795	2e-16	+	19995227	19996712	-15.7	-14.3	2.67	-1.24	-2.12	-1.46
9	21330436	21331496	ENSBGRG00000026818	6.3e-21	+	21330436	21331496	-20.2	-19.1	1.59	-0.731	-1.32	-1.39
9	21980714	21986387	ENSBGRG00000026830	1.1e-09	+	21980714	21986387	-8.96	-8.56	4.5	-0.883	-1.57	-0.624
9	24055612	24056077	ENSBGRG00000004100	1.6e-07	+	24055612	24056077	-6.8	-6.53	2.69	-1.7	-2.82	-0.688
9	25474943	25481060	ENSBGRG00000005356	1.3e-19	+	25474943	25481060	-18.9	-17.8	2.41	-0.721	-1.3	-0.988
9	25485833	25487871	ENSBGRG00000005356	1.3e-19	+	25485833	25487871	-18.9	-17.8	5	-2.13	-3.47	-1.28
9	28491316	28491714	ENSBGRG00000006598	1	+	28491316	28491714	-6.79e-12	0	1.9	-0.832	-1.48	1.28
9	28522936	28523326	ENSBGRG00000006913	2.5e-13	+	28522936	28523326	-12.6	-11.9	1.71	-1.58	-2.64	-1.32
9	28942061	28942311	ENSBGRG00000010357	1.6e-13	+	28942061	28942311	-12.8	-12.1	3.31	-2.67	-4.27	-0.997
9	31025974	31028445	ENSBGRG00000014376	1.3e-05	+	31025974	31028445	-4.88	-4.31	1.79	-0.872	-1.55	-1.21
9	32200371	32200798	ENSBGRG00000005392	0.0018	+	32200371	32200798	-2.74	-2.58	2.77	-1.26	-2.15	-1.09
9	34034634	34034935	ENSBGRG00000007523	2.1e-07	+	34034634	34034935	-6.68	-6.42	2.31	-1.12	-1.93	-0.83
9	34342341	34361644	ENSBGRG00000008248	1	+	34342341	34361644	-1.61e-07	0	2.5	-1.19	-2.04	-1.93
9	38512454	38532331	ENSBGRG00000010677	1	+	38512454	38532331	-5.3e-05	0	4.35	-1.34	-2.28	-0.775
9	40614992	40617915	ENSBGRG00000017428	1.6e-12	+	40614992	40617915	-11.8	-11.1	11	-0.788	-1.41	-0.584
9	44550374	44553388	ENSBGRG00000019698	1	+	44550374	44553388	-3.05e-05	0	1.36	-0.763	-1.37	-1.63
9	49168274	49173828	ENSBGRG00000007471	5e-07	+	49168274	49173828	-6.3	-6.06	4.86	-1.41	-2.39	-0.595
9	50403538	50405211	ENSBGRG00000009341	1	+	50403538	50405211	-2.07e-06	0	3	-0.813	-1.45	-2.8
9	51223321	51236774	ENSBGRG00000010690	2.9e-07	+	51223321	51236774	-6.54	-6.29	10.7	-0.803	-1.43	-0.799
9	57346293	57354745	ENSBGRG00000014198	6.8e-05	+	57346293	57354745	-4.17	-3.99	7	-0.867	-1.54	-1.01
9	57373024	57380544	ENSBGRG00000014222	1.6e-11	+	57373024	57380544	-10.8	-10.3	1.38	-1.16	-1.99	-0.807
9	59274316	59289486	ENSBGRG00000018258	9.1e-10	+	59274316	59289486	-9.04	-8.63	2.13	-1.44	-2.43	-0.925
9	59308320	59308704	ENSBGRG00000018258	9.1e-08	+	59308320	59308704	-7.04	-6.76	2	-2.5	-4.01	-1.49
9	66019533	66020790	ENSBGRG00000008553	1	+	66019533	66020790	-1.13e-07	0	2.91	-1.29	-2.2	-1.29
9	66427378	66427719	ENSBGRG00000010096	5e-67	+	66427378	66427719	-66.3	-64.1	3.24	-0.772	-1.38	-0.797
9	68210540	68210736	ENSBGRG00000013449	9.5e-08	+	68210540	68210736	-7.02	-6.74	1.67	-1.7	-2.82	1.47
9	83839966	83840117	ENSBGRG00000009496	2e-12	+	83839966	83840117	-11.7	-11.1	2.64	-1.69	-2.81	1.07
9	84586419	84606827	ENSBGRG00000009676	0.81	+	84586419	84606827	-0.0926	0	2.27	-0.967	-1.7	-1.24
9	84681792	84695372	ENSBGRG00000009676	1.3e-06	+	84681792	84695372	-5.88	-5.66	7.67	-2.63	-4.2	-1.23
9	86339542	86355977	ENSBGRG00000011500	5.1e-10	+	86339542	86355977	-9.29	-8.86	8.68	-0.937	-1.65	-0.668
9	88560660	88561205	ENSBGRG00000012913	4.5e-07	+	88560660	88561205	-6.35	-6.11	9.44	-1.35	-2.29	-0.783
9	89536110	89630789	ENSBGRG00000013146	6.3e-21	+	89536110	89630789	-20.2	-19	7.03	-2.82	-4.46	-0.771
9	90371334	90373885	ENSBGRG00000003558	1.5e-06	+	90371334	90373885	-5.83	-5.6	1.88	-2.18	-3.55	-1.04
9	92614663	92616008	ENSBGRG00000005537	7.9e-19	+	92614663	92616008	-18.1	-17.1	2.35	-0.775	-1.39	-1.38
9	92627668	92629082	ENSBGRG00000005537	1e-35	+	92627668	92629082	-35	-33.3	7.44	-2.03	-3.32	-0.655
9	98283793	98285071	ENSBGRG00000013739	1	+	98283793	98285071	-0.000178	0	2.44	-1.61	-2.68	-1.76
9	98775770	98781384	ENSBGRG00000015176	2.2e-07	+	98775770	98781384	-6.65	-6.39	5.46	-1.04	-1.81	-0.62
9	103927775	103928319	ENSBGRG00000020622	2e-13	+	103927775	103928319	-12.7	-12	4.5	-1.01	-1.76	0.797
9	105630503	105630744	ENSBGRG00000021977	4e-15	+	105630503	105630744	-14.4	-13.6	10.3	-0.878	-1.56	-0.874
9	106438179	106441446	ENSBGRG00000022073	2.1e-08	+	106438179	106441446	-7.67	-7.35	2.13	-0.937	-1.65	-1.25
9	112610990	112619033	ENSBGRG00000024309	6.2e-08	+	112610990	112619033	-7.21	-6.92	2.7	-0.779	-1.4	-0.698
9	112621913	112642636	ENSBGRG00000024309	3.6e-10	+	112621913	112642636	-9.44	-9	6.16	-3.68	-5.77	-1.04
9	112646907	112660375	ENSBGRG00000024309	4.3e-10	+	112646907	112660375	-9.37	-8.93	9.33	-1.45	-2.45	-0.614
9	112959894	112961634	ENSBGRG00000024734	2.6e-10	+	112959894	112961634	-9.58	-9.13	1.91	-3.59	-5.62	-0.645
9	113087825	113120659	ENSBGRG00000024949	0.99	+	113087825	113120659	-0.00242	0	2.23	-0.976	-1.71	-1.91
9	113167613	113168263	ENSBGRG00000024949	1.6e-13	+	113167613	113168263	-12.8	-12.1	6.34	-0.931	-1.64	-0.631
9	114858443	114862126	ENSBGRG00000014341	0.00022	+	114858443	114862126	-3.65	-3.48	1.59	-0.901	-1.6	-0.725
9	114882520	114886053	ENSBGRG00000014341	2.7e-09	+	114882520	114886053	-8.57	-8.19	4.73	-2.96	-4.68	-0.857
9	2134648	2135901	ENSBGRG00000015455	2.6e-10	-	2134648	2135901	-9.59	-9.14	1.7	-1.11	-1.91	-0.722
9	7535673	7536835	NA	5e-07	-	7535673	7536835	-6.3	-6.06	1.59	-2.81	-4.46	-1.26
9	95713689	95713840	NA	3.2e-17	-	95713689	95713840	-16.5	-15.5	1.29	-2.38	-3.84	-1.97
9	4232428	4249056	ENSBGRG00000019407	1.6e-13	-	4232428	4249056	-12.8	-12.1	2.65	-1.64	-2.73	-0.673
9	4718483	4772184	ENSBGRG00000003483	7.9e-11	-	4718483	4772184	-10.1	-9.61	1.53	-1.96	-3.21	-1.39
9	7232501	7232894	ENSBGRG00000007556	1	-	7232501	7232894	-4.13e-07	0	1.92	-3.08	-4.89	-1.11
9	7254402	7254700	ENSBGRG00000007710	7.9e-29	-	7254402	7254700	-28.1	-26.6	7.47	-1.11	-1.92	-0.946
9	7315158	7341872	ENSBGRG00000008097	1.7e-10	-	7315158	7341872	-9.76	-9.3	5.26	-1.85	-3.04	0.789
9	7939231	7955169	ENSBGRG00000013534	1.1e-05	-	7939231	7955169	-4.94	-4.75	1.64	-0.851	-1.51	0.621
9	8006101	8006499	ENSBGRG00000014417	5.1e-09	-	8006101	8006499	-8.29	-7.93	2.24	-0.77	-1.38	-0.894
9	8465096	8465678	ENSBGRG00000018629	5e-13	-	8465096	8465678	-12.3	-11.6	2.76	-3.99	-6.17	-1.02
9	11645731	11648436	ENSBGRG00000014400	6.3e-08	-	11645731	11648436	-7.2	-6.91	4.86	-4.6	-6.98	-1.01
9	12457131	12458330	ENSBGRG00000016946	5.6e-09	-	12457131	12458330	-8.25	-7.9	2.04	-0.819	-1.46	0.675
9	12458479	12461210	ENSBGRG00000016946	5.6e-09	-	12458479	12461210	-8.25	-7.9	1.76	-0.974	-1.71	-0.623
9	13323301	13324132	ENSBGRG00000025118	3.9e-07	-	13323301	13324132	-6.41	-5.75	1.82	-2.27	-3.69	2.05
9	13323267	13323418	ENSBGRG00000025195	1	-	13323267	13323418	-0.000131	0	1.53	-1.51	-2.53	2.81
9	13359659	13359809	ENSBGRG00000025355	8.5e-09	-	13359659	13359809	-8.07	-7.73	2.22	-0.95	-1.67	-1.59
9	13409118	13410914	ENSBGRG00000025640	1	-	13409118	13410914	-1.21e-11	0	2.45	-0.876	-1.56	0.587
9	13478972	13480428	ENSBGRG00000025848	0.0001	-	13478972	13480428	-3.98	-3.81	1.87	-2.58	-4.12	-0.755
9	13485769	13485970	ENSBGRG00000025848	0.81	-	13485769	13485970	-0.0926	0	2.07	-1.04	-1.81	-0.647
9	14220363	14223735	ENSBGRG00000004554	3.6e-10	-	14220363	14223735	-9.44	-9	2.5	-1.24	-2.11	1.04
9	15654994	15659626	ENSBGRG00000006538	1e-34	-	15654994	15659626	-34	-32.4	3.4	-1.14	-1.96	0.597
9	15849527	15849675	ENSBGRG00000007884	1	-	15849527	15849675	-6.06e-07	0	1.76	-2.84	-4.5	-0.961
9	16514169	16517235	ENSBGRG00000010582	4e-12	-	16514169	16517235	-11.4	-10.8	1.57	-1.83	-3.02	-0.824
9	17187127	17192373	ENSBGRG00000026740	3.2e-11	-	17187127	17192373	-10.5	-10	8.28	-0.815	-1.45	-0.675
9	17192892	17193647	ENSBGRG00000026740	4.2e-06	-	17192892	17193647	-5.38	-5.17	5	-0.901	-1.59	-0.64
9	17214082	17266788	ENSBGRG00000026740	1e-06	-	17214082	17266788	-5.99	-5.75	3.96	-1.95	-3.2	-1.03
9	17361919	17379062	ENSBGRG00000026744	1	-	17361919	17379062	-4.67e-08	0	1.74	-1.48	-2.49	1.02
9	19766580	19767944	ENSBGRG00000026788	1	-	19766580	19767944	-3.79e-10	0	1.92	-0.794	-1.42	2.86
9	20287698	20288139	ENSBGRG00000026803	1	-	20287698	20288139	-2.28e-07	0	1.61	-1.49	-2.5	-0.815
9	20618745	20618945	ENSBGRG00000026809	2.9e-08	-	20618745	20618945	-7.54	-7.23	1.61	-1.33	-2.26	-0.631
9	21660108	21660359	ENSBGRG00000026822	1	-	21660108	21660359	-1.32e-07	0	2	-2.16	-3.51	-1.99
9	21661667	21667748	ENSBGRG00000026822	1	-	21661667	21667748	-2.03e-08	0	1.86	-2.13	-3.46	-2.03
9	21880433	21884539	ENSBGRG00000026825	2e-07	-	21880433	21884539	-6.7	-6.02	1.75	-0.846	-1.51	-1.17
9	22093263	22100301	ENSBGRG00000026833	3.8e-07	-	22093263	22100301	-6.42	-6.17	2.53	-1.55	-2.6	-0.748
9	23862568	23863319	ENSBGRG00000004001	1	-	23862568	23863319	-1.66e-06	0	1.92	-2.57	-4.11	1.43
9	27545838	27546187	ENSBGRG00000005800	6.9e-08	-	27545838	27546187	-7.16	-6.88	3	-1.2	-2.05	-0.759
9	28331814	28331963	ENSBGRG00000006275	4.6e-07	-	28331814	28331963	-6.34	-5.69	2.25	-1.23	-2.11	2.3
9	28563543	28564423	ENSBGRG00000007333	5.4e-06	-	28563543	28564423	-5.27	-5.06	3.29	-3.15	-4.99	-0.603
9	28851341	28859142	ENSBGRG00000010160	1	-	28851341	28859142	-1.72e-06	0	1.94	-0.792	-1.42	1.19
9	29476658	29477357	ENSBGRG00000011405	7.4e-05	-	29476658	29477357	-4.13	-3.58	2.5	-0.84	-1.5	-0.95
9	29478203	29479201	ENSBGRG00000011405	7.4e-07	-	29478203	29479201	-6.13	-5.89	3.78	-0.772	-1.38	-0.986
9	30100609	30108136	ENSBGRG00000013480	5.4e-05	-	30100609	30108136	-4.27	-4.09	3.32	-2.98	-4.71	-1.39
9	38893281	38893482	ENSBGRG00000012523	1.7e-08	-	38893281	38893482	-7.76	-7.44	1.59	-1.75	-2.9	-1.23
9	38918665	38922919	ENSBGRG00000012523	1.3e-15	-	38918665	38922919	-14.9	-14.1	2.43	-1.49	-2.51	-0.749
9	39061670	39069675	ENSBGRG00000013689	9.8e-10	-	39061670	39069675	-9.01	-8.6	2.95	-2.13	-3.48	-1.36
9	40833740	40835654	ENSBGRG00000017905	0.00037	-	40833740	40835654	-3.43	-3.27	3.06	-1.31	-2.23	-1.13
9	40847979	40850186	ENSBGRG00000017905	1.8e-07	-	40847979	40850186	-6.74	-6.47	4.92	-1.27	-2.17	-0.836
9	47363449	47363795	ENSBGRG00000006516	5e-16	-	47363449	47363795	-15.3	-14.4	5.34	-2.11	-3.44	-1.09
9	49535206	49535456	ENSBGRG00000007812	1.2e-05	-	49535206	49535456	-4.93	-4.73	3.19	-3.05	-4.83	-1.32
9	50413772	50414828	ENSBGRG00000009485	1.4e-10	-	50413772	50414828	-9.84	-9.37	4.42	-1.09	-1.89	-0.912
9	58777996	58778741	ENSBGRG00000016653	1	-	58777996	58778741	-1.05e-05	0	4.4	-1.26	-2.16	-0.797
9	58778938	58780985	ENSBGRG00000016653	1	-	58778938	58780985	-2.75e-06	0	2.83	-1.64	-2.73	-0.817
9	59054580	59061341	ENSBGRG00000017768	1.4e-09	-	59054580	59061341	-8.84	-8.45	4.67	-0.898	-1.59	-0.995
9	59312689	59321598	ENSBGRG00000018551	5.8e-10	-	59312689	59321598	-9.24	-8.82	4.84	-1.81	-2.99	-0.617
9	66431150	66431800	ENSBGRG00000009160	1.3e-11	-	66431150	66431800	-10.9	-10.3	6.41	-1.92	-3.16	-0.648
9	67708792	67708937	ENSBGRG00000012496	7.2e-07	-	67708792	67708937	-6.14	-5.9	1.74	-1.16	-1.99	-1.38
9	70558517	70559205	ENSBGRG00000018900	1	-	70558517	70559205	-0.000129	0	2.12	-0.91	-1.61	-0.68
9	70570342	70585470	ENSBGRG00000018900	1.9e-07	-	70570342	70585470	-6.72	-6.45	5.71	-1.9	-3.12	-0.786
9	70859277	70862075	ENSBGRG00000003586	7.9e-15	-	70859277	70862075	-14.1	-13.3	2.69	-0.862	-1.53	0.729
9	70944637	70953568	ENSBGRG00000004052	4e-28	-	70944637	70953568	-27.4	-25.9	2.72	-0.925	-1.63	-0.746
9	71578638	71594362	ENSBGRG00000004978	0.00017	-	71578638	71594362	-3.78	-3.61	2.71	-0.991	-1.73	-0.649
9	82978590	82986562	ENSBGRG00000007924	1.3e-08	-	82978590	82986562	-7.89	-7.56	5.91	-1.16	-2	-0.763
9	85718951	85731460	ENSBGRG00000010687	1.1e-07	-	85718951	85731460	-6.95	-6.67	4.3	-0.926	-1.63	-0.726
9	90334587	90334984	ENSBGRG00000013337	4.8e-08	-	90334587	90334984	-7.32	-7.02	6.21	-1.54	-2.58	-1.07
9	91811741	91813469	ENSBGRG00000004732	1e-05	-	91811741	91813469	-4.99	-4.79	2.43	-0.824	-1.47	-0.828
9	94978097	94978295	ENSBGRG00000006303	2.9e-05	-	94978097	94978295	-4.54	-4.35	2.27	-1.19	-2.04	-0.607
9	96511785	96517418	ENSBGRG00000007243	1.1e-10	-	96511785	96517418	-9.97	-9.49	1.63	-0.726	-1.31	-1.3
9	97080156	97080840	ENSBGRG00000012069	1	-	97080156	97080840	-1.74e-05	0	3.1	-3.68	-5.77	-0.739
9	97123704	97125372	ENSBGRG00000012267	3.5e-08	-	97123704	97125372	-7.46	-7.15	3.09	-0.844	-1.5	-0.65
9	97127622	97128515	ENSBGRG00000012267	3.5e-07	-	97127622	97128515	-6.45	-6.2	1.58	-1.07	-1.85	-0.719
9	97862241	97872690	ENSBGRG00000011944	4.9e-10	-	97862241	97872690	-9.31	-8.88	2.5	-1.35	-2.29	-0.938
9	99223542	99260665	ENSBGRG00000017177	8.7e-09	-	99223542	99260665	-8.06	-7.72	4	-3.24	-5.12	-0.789
9	99898258	99899858	ENSBGRG00000019653	2e-17	-	99898258	99899858	-16.7	-15.8	2.79	-1.01	-1.76	-0.762
9	108450287	108455965	ENSBGRG00000022559	1e-16	-	108450287	108455965	-16	-15	4.5	-3.22	-5.09	-0.743
9	112961779	112962178	ENSBGRG00000024848	9.1e-05	-	112961779	112962178	-4.04	-3.87	4.8	-1.08	-1.86	-1.61
9	113342360	113347602	ENSBGRG00000010770	3.2e-15	-	113342360	113347602	-14.5	-13.6	1.75	-0.8	-1.43	-0.915
9	113347698	113347893	ENSBGRG00000010770	3.2e-15	-	113347698	113347893	-14.5	-13.6	1.91	-0.768	-1.38	0.581
9	113729182	113739430	ENSBGRG00000011215	4.4e-08	-	113729182	113739430	-7.36	-7.06	7.94	-0.882	-1.56	-0.589
9	117586914	117587515	ENSBGRG00000015914	1.1e-08	-	117586914	117587515	-7.95	-7.62	3.63	-2.22	-3.6	-1.19
9	117588272	117588673	ENSBGRG00000015914	3.2e-11	-	117588272	117588673	-10.5	-9.95	3.43	-1.06	-1.84	-1.17
10	371257	379144	ENSBGRG00000017896	1	+	371257	379144	-1.24e-11	0	1.63	-0.737	-1.33	-0.803
10	4177336	4188251	ENSBGRG00000019842	1.4e-09	+	4177336	4188251	-8.86	-8.47	4.7	-1.37	-2.32	-0.662
10	13081779	13082621	ENSBGRG00000014225	1.6e-13	+	13081779	13082621	-12.8	-12.1	8.87	-1.63	-2.72	-0.708
10	13983111	13992799	ENSBGRG00000015909	5e-13	+	13983111	13992799	-12.3	-11.6	2.95	-1.87	-3.08	-0.728
10	17582530	17582825	ENSBGRG00000019775	2e-11	+	17582530	17582825	-10.7	-10.2	2.97	-0.753	-1.35	-1.08
10	19594688	19594888	ENSBGRG00000022788	6.9e-07	+	19594688	19594888	-6.16	-5.52	7	-1.01	-1.77	1.26
10	19684848	19691237	ENSBGRG00000022788	1.3e-07	+	19684848	19691237	-6.89	-6.62	1.64	-1.16	-2	-0.809
10	26661573	26661968	ENSBGRG00000022024	2e-17	+	26661573	26661968	-16.7	-15.7	4.23	-1.13	-1.95	-0.806
10	28907357	28918975	ENSBGRG00000023879	6.3e-13	+	28907357	28918975	-12.2	-11.5	6.47	-1.54	-2.58	-0.612
10	35700819	35701413	ENSBGRG00000026383	8.7e-10	+	35700819	35701413	-9.06	-8.65	5.46	-0.722	-1.3	-1.14
10	48054958	48063219	ENSBGRG00000006439	1e-13	+	48054958	48063219	-13	-12.3	17.5	-1.68	-2.79	-0.712
10	50461353	50472477	ENSBGRG00000008378	2.2e-09	+	50461353	50472477	-8.65	-8.27	2.26	-0.947	-1.67	-0.872
10	51951221	51972863	ENSBGRG00000010694	7.1e-08	+	51951221	51972863	-7.15	-6.86	1.72	-1.15	-1.97	-1.21
10	52003348	52013814	ENSBGRG00000010988	1.9e-10	+	52003348	52013814	-9.71	-9.25	5.32	-2.09	-3.4	-0.869
10	57825024	57831749	ENSBGRG00000005754	5e-15	+	57825024	57831749	-14.3	-13.5	4.96	-2.53	-4.05	-1.01
10	58684141	58685436	ENSBGRG00000006862	1e-35	+	58684141	58685436	-35	-33.3	3.77	-1.23	-2.1	-1.01
10	59733065	59733214	ENSBGRG00000008475	1e-11	+	59733065	59733214	-11	-10.5	3.17	-2.55	-4.08	-0.661
10	67478534	67479238	ENSBGRG00000012960	6.3e-14	+	67478534	67479238	-13.2	-12.4	6.83	-0.718	-1.3	-0.742
10	68875309	68876455	ENSBGRG00000014181	4e-09	+	68875309	68876455	-8.4	-8.04	5.85	-0.92	-1.62	0.938
10	70180330	70271994	ENSBGRG00000015882	1	+	70180330	70271994	-1.39e-05	0	1.81	-2.85	-4.51	-1.69
10	104558584	104558880	ENSBGRG00000026527	1e-07	+	104558584	104558880	-6.98	-6.7	2.17	-1.59	-2.65	-0.886
10	2766245	2787555	ENSBGRG00000018731	3.2e-12	-	2766245	2787555	-11.5	-10.9	5	-1.51	-2.53	-0.843
10	5305893	5310904	ENSBGRG00000020833	3.8e-07	-	5305893	5310904	-6.42	-6.17	1.8	-3.06	-4.86	-0.799
10	5365741	5405286	ENSBGRG00000020833	0.38	-	5365741	5405286	-0.415	-0.268	2.28	-1.59	-2.65	-1.23
10	5646151	5654550	ENSBGRG00000020833	0.97	-	5646151	5654550	-0.0136	0	1.4	-0.741	-1.33	-0.839
10	5692113	5696473	ENSBGRG00000020833	8.5e-09	-	5692113	5696473	-8.07	-7.73	1.93	-8.31	-11.6	-1.84
10	5749872	5752488	ENSBGRG00000020833	1.4e-06	-	5749872	5752488	-5.86	-5.63	1.41	-3.15	-4.98	-0.999
10	13392379	13430179	ENSBGRG00000014624	4e-14	-	13392379	13430179	-13.4	-12.6	2.73	-1.12	-1.93	-0.702
10	14060871	14071736	ENSBGRG00000016432	1.3e-15	-	14060871	14071736	-14.9	-14.1	7	-2.2	-3.58	-0.898
10	16715068	16719574	ENSBGRG00000019228	7.9e-16	-	16715068	16719574	-15.1	-14.3	10.4	-4.5	-6.86	-1.27
10	16764672	16772133	ENSBGRG00000019228	2e-11	-	16764672	16772133	-10.7	-10.2	1.13	-1.15	-1.98	-0.684
10	26999329	26999617	ENSBGRG00000022850	2.2e-06	-	26999329	26999617	-5.65	-5.43	3.86	-0.993	-1.74	-0.651
10	27002890	27022734	ENSBGRG00000022850	6.6e-10	-	27002890	27022734	-9.18	-8.76	2.55	-4.98	-7.57	-0.672
10	28933179	28935144	ENSBGRG00000024886	5.8e-07	-	28933179	28935144	-6.24	-5.59	1.37	-0.969	-1.7	-1.34
10	28942436	28943675	ENSBGRG00000024886	4.3e-09	-	28942436	28943675	-8.37	-8.01	1.68	-1.34	-2.28	-1.88
10	28947179	28950950	ENSBGRG00000024886	4.3e-09	-	28947179	28950950	-8.37	-8.01	2.39	-0.74	-1.33	-0.719
10	39800787	39820047	ENSBGRG00000026514	1.6e-09	-	39800787	39820047	-8.79	-8.39	6.67	-1.22	-2.08	-0.915
10	39981767	39982168	ENSBGRG00000026528	3.6e-08	-	39981767	39982168	-7.44	-7.14	3.8	-1.68	-2.8	-0.911
10	40229557	40229988	ENSBGRG00000003594	0.0049	-	40229557	40229988	-2.31	-2.15	2.22	-1.16	-1.99	-0.766
10	40840504	40842974	ENSBGRG00000003658	1	-	40840504	40842974	-4.97e-11	0	2	-0.893	-1.58	1.66
10	45890308	45891415	ENSBGRG00000004850	1.3e-09	-	45890308	45891415	-8.9	-8.5	1.47	-1.16	-2	-1.06
10	47128557	47166543	ENSBGRG00000005379	1.6e-11	-	47128557	47166543	-10.8	-10.2	5.65	-3.14	-4.98	-1.36
10	48143677	48144269	ENSBGRG00000006508	2.5e-13	-	48143677	48144269	-12.6	-11.9	4.5	-1.75	-2.9	-1.66
10	50569147	50569690	ENSBGRG00000009379	1e-06	-	50569147	50569690	-5.99	-5.75	7.36	-0.904	-1.6	-0.688
10	51550385	51552635	ENSBGRG00000010232	1.3e-15	-	51550385	51552635	-14.9	-14.1	1.9	-0.875	-1.55	-0.677
10	51712085	51718399	ENSBGRG00000010459	6.3e-11	-	51712085	51718399	-10.2	-9.71	7.21	-1.06	-1.83	-0.817
10	52362959	52367718	ENSBGRG00000011672	1	-	52362959	52367718	-0.000245	0	1.93	-0.766	-1.37	-1.38
10	58817463	58817814	ENSBGRG00000007399	1e-13	-	58817463	58817814	-13	-12.3	3.57	-1.26	-2.16	-0.997
10	58823376	58827496	ENSBGRG00000007399	1e-13	-	58823376	58827496	-13	-12.3	1.42	-0.974	-1.71	-0.708
10	59674267	59690429	ENSBGRG00000008030	9.1e-09	-	59674267	59690429	-8.04	-7.71	2.19	-5.84	-8.64	-1.53
10	60105897	60106587	ENSBGRG00000008804	0.00076	-	60105897	60106587	-3.12	-2.61	2.2	-0.984	-1.72	-1.16
10	63743394	63743542	ENSBGRG00000009954	5.6e-07	-	63743394	63743542	-6.25	-6.01	1.4	-1.5	-2.53	-0.6
10	69977651	69980461	ENSBGRG00000015553	1.2e-07	-	69977651	69980461	-6.93	-6.65	3.18	-0.808	-1.44	-0.925
10	75287881	75288219	ENSBGRG00000004702	8.3e-09	-	75287881	75288219	-8.08	-7.74	2.67	-1.86	-3.07	-0.594
10	75288949	75289194	ENSBGRG00000004702	3.5e-05	-	75288949	75289194	-4.46	-4.28	2.44	-0.818	-1.46	-0.839
10	81108493	81108734	ENSBGRG00000009205	1.6e-14	-	81108493	81108734	-13.8	-12.6	1.27	-1.44	-2.43	-2
10	84396477	84397490	ENSBGRG00000021416	2.3e-05	-	84396477	84397490	-4.64	-4.08	2.67	-1	-1.75	-1.79
10	97233514	97257633	ENSBGRG00000009164	0.0025	-	97233514	97257633	-2.6	-2.44	3.18	-1.39	-2.36	0.944
10	97843617	97843766	ENSBGRG00000012482	5e-07	-	97843617	97843766	-6.3	-5.65	2	-0.833	-1.48	4
10	101217452	101218206	ENSBGRG00000015040	1.4e-05	-	101217452	101218206	-4.86	-4.67	2.96	-1.13	-1.95	-0.633
10	103932854	103933105	ENSBGRG00000020975	1	-	103932854	103933105	-1.54e-06	0	3.17	-1.4	-2.37	2.08
10	104262923	104266222	ENSBGRG00000021970	5.2e-08	-	104262923	104266222	-7.28	-6.99	2.81	-1.34	-2.27	-0.603
10	105796414	105799596	ENSBGRG00000026640	2.6e-09	-	105796414	105799596	-8.58	-8.2	8.11	-1.85	-3.04	-0.822
10	107082954	107086806	ENSBGRG00000026715	1.1e-09	-	107082954	107086806	-8.97	-8.56	5.71	-0.745	-1.34	-0.601
10	107153020	107499824	ENSBGRG00000026715	2.4e-09	-	107153020	107499824	-8.62	-8.24	1.98	-2.71	-4.32	-0.806
10	107168100	107499786	ENSBGRG00000026720	5e-18	-	107168100	107499786	-17.3	-16.2	1.77	-6.08	-8.95	-0.796
10	109323303	109326807	ENSBGRG00000003631	1	-	109323303	109326807	-5.66e-11	0	1.48	-1.06	-1.84	-1.25
11	991668	992670	ENSBGRG00000008096	1.4e-07	+	991668	992670	-6.86	-6.59	3	-1.03	-1.79	-1.28
11	1304543	1310051	ENSBGRG00000004010	2.2e-06	+	1304543	1310051	-5.65	-5.43	3.08	-0.872	-1.55	-0.621
11	1336336	1336485	ENSBGRG00000004081	0.058	+	1336336	1336485	-1.24	-1.09	2.25	-0.936	-1.65	-0.587
11	8968384	8968535	NA	2.9e-09	+	8968384	8968535	-8.54	-8.17	2.75	-1.2	-2.06	-1.64
11	61955347	61955598	NA	3.2e-14	+	61955347	61955598	-13.5	-12.3	5.1	-0.829	-1.48	-1.19
11	1883680	1884570	ENSBGRG00000010123	7.8e-08	+	1883680	1884570	-7.11	-6.82	1.47	-1.81	-2.99	-0.878
11	2310697	2311227	ENSBGRG00000011499	5e-11	+	2310697	2311227	-10.3	-9.78	1.27	-1.8	-2.98	-0.619
11	2408144	2408380	ENSBGRG00000016448	1.4e-07	+	2408144	2408380	-6.85	-6.58	8.89	-0.901	-1.59	-1.2
11	2420541	2421839	ENSBGRG00000016448	6.2e-09	+	2420541	2421839	-8.21	-7.86	2.25	-1.63	-2.71	-1.03
11	4824250	4825129	ENSBGRG00000014012	1e-07	+	4824250	4825129	-6.98	-6.7	3.53	-0.872	-1.55	-0.649
11	8911814	8914563	ENSBGRG00000021881	1.1e-07	+	8911814	8914563	-6.97	-6.69	1.5	-1.19	-2.04	-1.13
11	12095610	12098132	ENSBGRG00000025360	2.2e-09	+	12095610	12098132	-8.66	-8.28	6.17	-1.29	-2.2	-1.15
11	12133456	12134537	ENSBGRG00000025454	1	+	12133456	12134537	-9.07e-07	0	1.86	-4.1	-6.33	-0.915
11	12160474	12162431	ENSBGRG00000025454	1	+	12160474	12162431	-2.25e-08	0	1.83	-2.52	-4.04	-0.584
11	12370580	12390158	ENSBGRG00000025615	7.9e-11	+	12370580	12390158	-10.1	-9.65	2.18	-4.12	-6.37	-0.698
11	16306425	16309502	ENSBGRG00000006363	3e-10	+	16306425	16309502	-9.52	-9.07	3.17	-1.74	-2.88	-1.33
11	18165715	18209765	ENSBGRG00000009779	4.9e-07	+	18165715	18209765	-6.31	-6.06	1.62	-1.26	-2.14	-0.851
11	21320856	21330753	ENSBGRG00000010600	6.3e-12	+	21320856	21330753	-11.2	-10.6	1.75	-2.19	-3.56	-1.03
11	31496988	31497137	ENSBGRG00000023005	0.00026	+	31496988	31497137	-3.58	-3.41	3.82	-0.939	-1.65	-1.61
11	32719891	32721058	ENSBGRG00000025007	0.87	+	32719891	32721058	-0.0593	0	2.18	-1.3	-2.21	-1.29
11	32804095	32810370	ENSBGRG00000025007	1.8e-08	+	32804095	32810370	-7.74	-7.42	6.41	-0.774	-1.39	-0.827
11	32813829	32823460	ENSBGRG00000025007	0.00085	+	32813829	32823460	-3.07	-2.91	3.69	-2.94	-4.66	-1.36
11	34857533	34858882	ENSBGRG00000004877	0.00068	+	34857533	34858882	-3.17	-3.01	1.36	-0.877	-1.56	-1.28
11	34919785	34922998	ENSBGRG00000004877	3.1e-07	+	34919785	34922998	-6.51	-6.25	1.73	-0.765	-1.37	0.664
11	35688947	36575326	ENSBGRG00000007990	9.5e-09	+	35688947	36575326	-8.02	-7.68	2.86	-2.42	-3.89	-0.728
11	37609560	37614727	ENSBGRG00000008564	6.3e-12	+	37609560	37614727	-11.2	-10.7	2.34	-2.35	-3.79	-0.729
11	37616457	37616708	ENSBGRG00000008564	1e-15	+	37616457	37616708	-15	-14.1	4.37	-1.34	-2.27	-1.27
11	38456588	38462938	ENSBGRG00000009817	1.6e-14	+	38456588	38462938	-13.8	-13	4.79	-1.61	-2.69	-0.807
11	38463903	38465757	ENSBGRG00000009817	1.6e-14	+	38463903	38465757	-13.8	-13	1.87	-1.42	-2.4	-0.827
11	38465855	38468337	ENSBGRG00000009817	1.6e-14	+	38465855	38468337	-13.8	-13	1.91	-1.65	-2.74	-0.655
11	38625233	38625464	ENSBGRG00000010264	1e-11	+	38625233	38625464	-11	-10.5	2.02	-1.63	-2.72	-0.691
11	41263260	41294372	ENSBGRG00000013787	1.3e-06	+	41263260	41294372	-5.87	-5.64	5.25	-2.55	-4.08	-1.11
11	41548409	41655858	ENSBGRG00000014266	0.99	+	41548409	41655858	-0.00539	0	1.29	-2.46	-3.96	-1.21
11	41694717	41698162	ENSBGRG00000014266	2.6e-09	+	41694717	41698162	-8.58	-8.2	7.23	-1.65	-2.74	-0.602
11	42233735	42236122	ENSBGRG00000015626	5.5e-10	+	42233735	42236122	-9.26	-8.83	13.1	-2.76	-4.4	-0.933
11	42383196	42391286	ENSBGRG00000016245	2.5e-11	+	42383196	42391286	-10.6	-10.1	7.16	-5.4	-8.08	-1.12
11	42549192	42550526	ENSBGRG00000016747	1e-05	+	42549192	42550526	-5	-4.8	1.82	-1.18	-2.03	-1.25
11	45481029	45481995	ENSBGRG00000017394	0.0011	+	45481029	45481995	-2.97	-2.81	3.91	-2.04	-3.33	-0.651
11	47399164	47418744	ENSBGRG00000009830	4.3e-06	+	47399164	47418744	-5.37	-5.16	1.5	-2.45	-3.94	-0.632
11	47535308	47537457	ENSBGRG00000010039	0.00021	+	47535308	47537457	-3.68	-3.51	3.17	-1.75	-2.91	-0.759
11	53407027	53410257	ENSBGRG00000019341	6.3e-15	+	53407027	53410257	-14.2	-13.4	2.12	-0.863	-1.53	-0.68
11	56106694	56107919	ENSBGRG00000024612	5.2e-06	+	56106694	56107919	-5.28	-5.07	9.17	-0.948	-1.67	-0.668
11	56707123	56717986	ENSBGRG00000004134	7.9e-13	+	56707123	56717986	-12.1	-11.4	3.34	-2.1	-3.41	-0.655
11	56743581	56757336	ENSBGRG00000004134	1.6e-12	+	56743581	56757336	-11.8	-11.2	3.57	-2.54	-4.07	-0.915
11	59537382	59545878	ENSBGRG00000006268	1.9e-09	+	59537382	59545878	-8.73	-8.34	4.33	-0.978	-1.71	-1.01
11	63089636	63090154	ENSBGRG00000009388	1e-08	+	63089636	63090154	-8	-7.67	3.96	-1.04	-1.81	-2.54
11	65645402	65650488	ENSBGRG00000011817	2.5e-09	+	65645402	65650488	-8.61	-8.23	6.14	-0.837	-1.49	-0.735
11	65665106	65665257	ENSBGRG00000011817	0.00054	+	65665106	65665257	-3.27	-3.11	2.77	-1.09	-1.88	-1.85
11	65685858	65692202	ENSBGRG00000011817	8.9e-07	+	65685858	65692202	-6.05	-5.81	4	-1.2	-2.05	-0.647
11	65727475	65736680	ENSBGRG00000011817	0.05	+	65727475	65736680	-1.3	-1.15	2.3	-2.03	-3.32	-1.07
11	65751832	65754089	ENSBGRG00000011817	0.0016	+	65751832	65754089	-2.79	-2.63	1.95	-1.23	-2.11	-1.23
11	65771518	65775270	ENSBGRG00000011817	1.9e-05	+	65771518	65775270	-4.71	-4.52	2.46	-0.815	-1.45	-1.1
11	65838117	65838959	ENSBGRG00000011817	9.8e-09	+	65838117	65838959	-8.01	-7.67	1.2	-4.51	-6.88	-0.759
11	66059302	66064223	ENSBGRG00000013123	1	+	66059302	66064223	-1.93e-06	0	1.3	-1.18	-2.03	-0.885
11	66141641	66158798	ENSBGRG00000013899	9.3e-10	+	66141641	66158798	-9.03	-8.62	9.06	-0.83	-1.48	-0.58
11	67774474	67774670	ENSBGRG00000004999	4.5e-08	+	67774474	67774670	-7.35	-7.05	3.85	-0.743	-1.34	-1.03
11	69032842	69034166	ENSBGRG00000005627	7.4e-09	+	69032842	69034166	-8.13	-7.79	2.41	-1.1	-1.89	-0.635
11	71476051	71476251	ENSBGRG00000007738	1	+	71476051	71476251	-2.47e-08	0	2.27	-0.999	-1.75	-1.02
11	72749237	72762025	ENSBGRG00000009684	4e-16	+	72749237	72762025	-15.4	-14.5	8.35	-4.5	-6.86	-0.607
11	72768153	72787589	ENSBGRG00000009684	1	+	72768153	72787589	-2.39e-09	0	1.67	-0.807	-1.44	-0.642
11	74980229	74982711	ENSBGRG00000014814	6.9e-09	+	74980229	74982711	-8.16	-7.81	2.87	-3.28	-5.2	-1.25
11	74986121	74996749	ENSBGRG00000014814	6.3e-10	+	74986121	74996749	-9.2	-8.78	5.67	-1.82	-3.01	-0.671
11	75025962	75049676	ENSBGRG00000015004	1e-06	+	75025962	75049676	-6	-5.76	1.96	-2.02	-3.31	-0.791
11	75425975	75426126	ENSBGRG00000017115	5.8e-10	+	75425975	75426126	-9.24	-8.81	2.38	-1.54	-2.59	1.56
11	75735123	75737105	ENSBGRG00000018082	6.3e-49	+	75735123	75737105	-48.2	-46.2	1.91	-0.777	-1.39	-1.04
11	76874569	76877130	ENSBGRG00000008344	8.3e-09	+	76874569	76877130	-8.08	-7.74	2.73	-2.25	-3.65	-1.18
11	78051940	78053121	ENSBGRG00000010136	7.8e-06	+	78051940	78053121	-5.11	-4.9	3.72	-1.3	-2.22	0.79
11	79518464	79520268	ENSBGRG00000013505	1	+	79518464	79520268	-2.05e-08	0	10.3	-1.05	-1.83	-1.37
11	79755442	79758765	ENSBGRG00000014098	1.3e-11	+	79755442	79758765	-10.9	-10.3	2.59	-1	-1.75	-0.633
11	90098124	90098272	ENSBGRG00000003611	3.2e-08	+	90098124	90098272	-7.5	-7.19	1.78	-0.814	-1.45	-1.82
11	95251403	95266930	ENSBGRG00000007804	1.9e-08	+	95251403	95266930	-7.71	-7.4	2.75	-2.49	-4	-1.2
11	95286217	95317472	ENSBGRG00000007983	0.00085	+	95286217	95317472	-3.07	-2.56	4.62	-1.45	-2.44	-2.5
11	95336342	95345551	ENSBGRG00000007983	1.1e-05	+	95336342	95345551	-4.94	-4.74	2.89	-2.3	-3.73	-1.22
11	1353540	1354940	ENSBGRG00000004216	7.2e-07	-	1353540	1354940	-6.14	-5.9	4.13	-1.54	-2.58	-0.663
11	1366798	1368316	ENSBGRG00000004439	3.2e-08	-	1366798	1368316	-7.5	-7.19	2.42	-3.49	-5.47	-0.589
11	1588791	1617717	ENSBGRG00000006627	1	-	1588791	1617717	-9.86e-07	0	3.24	-4.33	-6.64	-1.29
11	1820325	1820475	ENSBGRG00000007922	1	-	1820325	1820475	-1.9e-08	0	1.92	-1.43	-2.42	-1.17
11	2459127	2461243	ENSBGRG00000017728	1.3e-34	-	2459127	2461243	-33.9	-32.2	9	-1.42	-2.39	-0.628
11	2586860	2587495	ENSBGRG00000019874	4.1e-09	-	2586860	2587495	-8.39	-8.03	2.75	-0.763	-1.37	-0.733
11	3444042	3449049	ENSBGRG00000010683	0.0011	-	3444042	3449049	-2.94	-2.78	2.36	-1.8	-2.97	-1.48
11	3467841	3468719	ENSBGRG00000010683	0.0032	-	3467841	3468719	-2.5	-2.34	1.9	-2.3	-3.72	-1.29
11	3473934	3476278	ENSBGRG00000010683	0.0032	-	3473934	3476278	-2.5	-2.34	1.38	-0.976	-1.71	-0.943
11	8985527	8986930	ENSBGRG00000022079	5.2e-07	-	8985527	8986930	-6.28	-6.03	9.27	-2.14	-3.49	-0.736
11	9090010	9098422	ENSBGRG00000022493	8.9e-09	-	9090010	9098422	-8.05	-7.71	5.55	-2.07	-3.37	-0.88
11	9829297	9829497	ENSBGRG00000023013	2.1e-05	-	9829297	9829497	-4.68	-4.49	2.38	-2.38	-3.84	-1.69
11	12496107	12497885	ENSBGRG00000003675	4.4e-06	-	12496107	12497885	-5.36	-5.15	4.51	-1.19	-2.05	-0.642
11	14337190	14347359	ENSBGRG00000005553	1	-	14337190	14347359	-1.92e-08	0	2.23	-1.19	-2.04	-2.78
11	16338776	16407167	ENSBGRG00000006555	6.3e-12	-	16338776	16407167	-11.2	-10.6	2.58	-1.07	-1.85	-0.667
11	18315543	18316801	ENSBGRG00000010597	2.7e-06	-	18315543	18316801	-5.57	-5.36	2.79	-4.76	-7.21	-1.57
11	20377433	20389122	ENSBGRG00000012624	2.8e-10	-	20377433	20389122	-9.56	-9.11	3.97	-1.1	-1.91	-0.833
11	20619441	20619735	ENSBGRG00000013036	1e-10	-	20619441	20619735	-10	-9.53	2.24	-0.726	-1.31	-0.941
11	24763732	24845471	ENSBGRG00000014150	1.6e-15	-	24763732	24845471	-14.8	-13.9	3.47	-1.36	-2.31	-0.969
11	29325273	29326581	ENSBGRG00000018807	1	-	29325273	29326581	-2.6e-07	0	1.59	-1.28	-2.18	-1.7
11	31581454	31581901	ENSBGRG00000023055	1	-	31581454	31581901	-0.000297	0	2.35	-1.2	-2.05	-0.995
11	32257419	32267452	ENSBGRG00000024722	1.6e-14	-	32257419	32267452	-13.8	-13	1.64	-0.809	-1.44	-0.581
11	33327862	33382019	ENSBGRG00000003715	1.6e-10	-	33327862	33382019	-9.8	-9.33	1.82	-0.732	-1.32	-0.765
11	37638426	37638672	ENSBGRG00000008683	1	-	37638426	37638672	-1.58e-07	0	2	-0.771	-1.38	-2.08
11	38348939	38394191	ENSBGRG00000009659	2.5e-11	-	38348939	38394191	-10.6	-10.1	10.1	-1.33	-2.26	-0.593
11	39786877	39791335	ENSBGRG00000011811	1.9e-06	-	39786877	39791335	-5.71	-5.49	5	-1.85	-3.04	-0.935
11	40317615	40327381	ENSBGRG00000012739	6.3e-13	-	40317615	40327381	-12.2	-11.5	1.47	-1.94	-3.19	-0.737
11	42391781	42392032	ENSBGRG00000016535	1.3e-07	-	42391781	42392032	-6.87	-6.18	4	-1.18	-2.02	-1.54
11	47210943	47221051	ENSBGRG00000009637	1.6e-07	-	47210943	47221051	-6.79	-6.52	4.41	-0.999	-1.75	-0.842
11	53099145	53101144	ENSBGRG00000018720	1.6e-25	-	53099145	53101144	-24.8	-23.4	3.67	-1.39	-2.36	0.964
11	53117151	53132695	ENSBGRG00000018720	1.6e-23	-	53117151	53132695	-22.8	-21.5	2.15	-2.53	-4.06	-1.27
11	53687283	53693038	ENSBGRG00000020659	1.3e-12	-	53687283	53693038	-11.9	-11.2	1.5	-0.908	-1.61	-0.965
11	58432119	58433133	ENSBGRG00000005408	2e-19	-	58432119	58433133	-18.7	-17.6	7.9	-1.06	-1.84	-0.992
11	58466709	58484148	ENSBGRG00000005408	2.5e-11	-	58466709	58484148	-10.6	-10.1	1.71	-1.85	-3.05	-0.858
11	62007650	62013119	ENSBGRG00000008677	4.5e-10	-	62007650	62013119	-9.35	-8.91	8.33	-2.38	-3.83	-0.769
11	65258402	65259418	ENSBGRG00000011596	8.3e-07	-	65258402	65259418	-6.08	-5.84	4	-1.41	-2.38	-0.921
11	66760695	66766448	ENSBGRG00000004373	4e-15	-	66760695	66766448	-14.4	-13.6	1.83	-2.21	-3.59	-0.691
11	69321146	69327053	ENSBGRG00000005918	5.5e-07	-	69321146	69327053	-6.26	-6.01	4.98	-1.8	-2.97	-0.78
11	69401941	69402191	ENSBGRG00000006154	1.2e-07	-	69401941	69402191	-6.91	-6.64	2.27	-1.09	-1.89	-1.28
11	69421615	69423855	ENSBGRG00000006154	9.1e-06	-	69421615	69423855	-5.04	-4.84	1.81	-1.82	-3	-2.46
11	69450606	69451605	ENSBGRG00000006154	7.9e-11	-	69450606	69451605	-10.1	-9.58	1.62	-0.823	-1.47	0.886
11	72329240	72339230	ENSBGRG00000008994	7.9e-13	-	72329240	72339230	-12.1	-11.4	6.05	-1.16	-1.99	-1.38
11	74524685	74555103	ENSBGRG00000013900	1.1e-06	-	74524685	74555103	-5.96	-5.73	3.35	-1.61	-2.68	-0.954
11	74596423	74648494	ENSBGRG00000013900	1.4e-06	-	74596423	74648494	-5.84	-5.61	3.1	-0.783	-1.4	-0.655
11	75154943	75156409	ENSBGRG00000016469	2.8e-07	-	75154943	75156409	-6.55	-6.3	6.17	-1.27	-2.16	-0.615
11	75159432	75161902	ENSBGRG00000016469	1	-	75159432	75161902	-2.19e-05	0	2.33	-2.05	-3.35	2.37
11	75914087	75914337	ENSBGRG00000006095	6.3e-13	-	75914087	75914337	-12.2	-11.5	2.07	-2.21	-3.59	-0.827
11	76511706	76512267	ENSBGRG00000006783	2.5e-14	-	76511706	76512267	-13.6	-12.8	4.43	-1.99	-3.26	-1.99
11	76913151	76913845	ENSBGRG00000008456	4.1e-08	-	76913151	76913845	-7.39	-7.09	5	-1.44	-2.43	-1.14
11	78843180	78843430	ENSBGRG00000011057	3.2e-15	-	78843180	78843430	-14.5	-13.6	2.17	-1.95	-3.19	1.71
11	79756957	79757202	ENSBGRG00000014379	1.6e-21	-	79756957	79757202	-20.8	-19.6	2.39	-1.25	-2.14	-0.687
11	84144988	84151732	ENSBGRG00000017898	1e-14	-	84144988	84151732	-14	-13.2	6	-3.26	-5.15	-0.787
11	92264260	92313013	ENSBGRG00000004582	1.5e-07	-	92264260	92313013	-6.83	-6.56	3.33	-1.55	-2.6	-0.612
11	94203258	94206996	ENSBGRG00000006341	0.002	-	94203258	94206996	-2.7	-2.54	2.02	-0.722	-1.3	-1.07
12	1091859	1107163	ENSBGRG00000012518	4e-05	+	1091859	1107163	-4.4	-4.22	3.78	-1.13	-1.94	-0.746
12	1546062	1546511	ENSBGRG00000012795	3.8e-07	+	1546062	1546511	-6.42	-6.17	7.57	-1.11	-1.92	-1.48
12	6383287	6392855	ENSBGRG00000010059	1e-135	+	6383287	6392855	-135	-132	1.28	-1.96	-3.22	-0.746
12	6401808	6405190	ENSBGRG00000010059	1e-135	+	6401808	6405190	-135	-132	7.25	-0.834	-1.49	-0.687
12	7203853	7206776	ENSBGRG00000014062	1	+	7203853	7206776	-1.5e-08	0	2.27	-2.58	-4.13	-1.84
12	12685341	12747313	ENSBGRG00000022038	0.00045	+	12685341	12747313	-3.35	-3.18	4.82	-0.793	-1.42	-0.673
12	21575984	21614084	ENSBGRG00000016407	5.9e-10	+	21575984	21614084	-9.23	-8.81	5.36	-1.28	-2.19	-0.773
12	24202982	24203826	ENSBGRG00000023175	6e-05	+	24202982	24203826	-4.22	-4.04	1.17	-1.64	-2.73	-0.913
12	24204798	24206744	ENSBGRG00000023175	6e-05	+	24204798	24206744	-4.22	-4.04	2.14	-2.04	-3.33	-0.89
12	26364406	26374034	ENSBGRG00000024822	2.3e-09	+	26364406	26374034	-8.63	-8.25	5.56	-1.45	-2.44	0.663
12	29770797	29771440	ENSBGRG00000005240	2e-07	+	29770797	29771440	-6.7	-6.44	5.25	-2.03	-3.31	-1
12	30017947	30018244	ENSBGRG00000005731	1.3e-15	+	30017947	30018244	-14.9	-14.1	3.08	-2.13	-3.48	-0.938
12	31047621	31047868	ENSBGRG00000005893	1.6e-17	+	31047621	31047868	-16.8	-15.8	2.18	-2.26	-3.67	-0.648
12	32178749	32194860	ENSBGRG00000006633	1.5e-09	+	32178749	32194860	-8.82	-8.42	2.56	-1.76	-2.91	-1.07
12	32198501	32204705	ENSBGRG00000006633	2.3e-05	+	32198501	32204705	-4.63	-4.44	2.34	-1.08	-1.87	-0.985
12	34737257	34755999	ENSBGRG00000009203	5e-28	+	34737257	34755999	-27.3	-25.8	3	-1.19	-2.05	-0.759
12	34914721	34914971	ENSBGRG00000010215	5.1e-10	+	34914721	34914971	-9.29	-8.42	3.2	-0.721	-1.3	-2.24
12	38517017	38528304	ENSBGRG00000005135	1.7e-09	+	38517017	38528304	-8.78	-8.39	3.21	-4.4	-6.73	-0.612
12	43432628	43432971	ENSBGRG00000007807	7.9e-05	+	43432628	43432971	-4.1	-3.93	4.5	-2.93	-4.64	1.45
12	44012734	44013185	ENSBGRG00000008861	1.3e-06	+	44012734	44013185	-5.9	-5.67	1.67	-2.93	-4.63	-0.685
12	44094583	44095072	ENSBGRG00000009336	0.0005	+	44094583	44095072	-3.3	-3.13	1.64	-1.94	-3.19	0.705
12	44689392	44690190	ENSBGRG00000012156	2.6e-10	+	44689392	44690190	-9.58	-9.13	9.4	-1.89	-3.11	-1.13
12	45019624	45020411	ENSBGRG00000013633	6.3e-18	+	45019624	45020411	-17.2	-16.1	3	-1.13	-1.94	-0.933
12	46745104	46745845	ENSBGRG00000013547	6.3e-12	+	46745104	46745845	-11.2	-10.6	1.61	-1.29	-2.2	1
12	46750306	46750806	ENSBGRG00000013547	3.6e-09	+	46750306	46750806	-8.44	-8.08	3.43	-1.61	-2.68	-0.647
12	47519226	47534706	ENSBGRG00000020529	5e-12	+	47519226	47534706	-11.3	-10.7	4.25	-4.92	-7.47	-1.07
12	47976796	47977425	ENSBGRG00000021195	6.3e-13	+	47976796	47977425	-12.2	-11.6	1.52	-1.13	-1.95	0.731
12	48224102	48224836	ENSBGRG00000023255	1.7e-06	+	48224102	48224836	-5.77	-5.55	1.67	-2.58	-4.12	-1.72
12	48228728	48250995	ENSBGRG00000023255	1.7e-06	+	48228728	48250995	-5.77	-5.55	5.87	-1.95	-3.2	-0.854
12	50762795	50765783	ENSBGRG00000024759	6.3e-32	+	50762795	50765783	-31.2	-29.6	1.79	-1.26	-2.16	-0.66
12	51337338	51337488	ENSBGRG00000008754	0.014	+	51337338	51337488	-1.86	-1.36	1.71	-1.03	-1.79	-2.66
12	51337586	51388880	ENSBGRG00000008754	0.014	+	51337586	51388880	-1.86	-1.36	2.3	-0.829	-1.48	0.735
12	55072373	55075563	ENSBGRG00000015931	7.9e-09	+	55072373	55075563	-8.1	-7.76	2.1	-3.12	-4.94	-0.9
12	55614305	55614551	ENSBGRG00000017279	0.00065	+	55614305	55614551	-3.19	-3.02	4.86	-0.954	-1.68	0.615
12	57225801	57226996	ENSBGRG00000006122	2e-17	+	57225801	57226996	-16.7	-15.7	1.46	-1.69	-2.82	-1.25
12	58072894	58074194	ENSBGRG00000007118	2.2e-09	+	58072894	58074194	-8.65	-8.27	1.58	-1.44	-2.44	-1.12
12	58079349	58094099	ENSBGRG00000007118	2.2e-09	+	58079349	58094099	-8.65	-8.27	1.88	-0.837	-1.49	-0.622
12	58108716	58115556	ENSBGRG00000007118	8.5e-10	+	58108716	58115556	-9.07	-8.66	1.94	-0.86	-1.53	-0.702
12	58295550	58296993	ENSBGRG00000007904	1.2e-08	+	58295550	58296993	-7.93	-7.6	3	-2.08	-3.39	-1.3
12	58580698	58581499	ENSBGRG00000008965	1	+	58580698	58581499	-0.000556	0	2.01	-3.82	-5.96	-0.879
12	59041858	59045336	ENSBGRG00000010182	0.042	+	59041858	59045336	-1.38	-1.23	2.2	-0.86	-1.53	0.828
12	59396613	59396861	ENSBGRG00000013006	0.003	+	59396613	59396861	-2.53	-2.37	2.79	-0.732	-1.32	-1.04
12	61218668	61230679	ENSBGRG00000005781	2e-17	+	61218668	61230679	-16.7	-15.7	1.29	-1.49	-2.51	-0.675
12	62493924	62499495	ENSBGRG00000006666	7.4e-09	+	62493924	62499495	-8.13	-7.36	1.88	-0.811	-1.45	-1.52
12	67373735	67375311	ENSBGRG00000011891	1	+	67373735	67375311	-2.65e-05	0	1.84	-1.22	-2.09	-0.643
12	68757871	68759299	ENSBGRG00000014421	1e-11	+	68757871	68759299	-11	-10.4	2.44	-2.21	-3.59	0.759
12	69286170	69286321	ENSBGRG00000012664	1	+	69286170	69286321	-9.05e-09	0	1.91	-0.8	-1.43	-0.789
12	70277085	70278224	ENSBGRG00000019922	2e-25	+	70277085	70278224	-24.7	-23.3	2.2	-3.01	-4.76	-0.647
12	71336767	71394805	ENSBGRG00000022388	3.9e-06	+	71336767	71394805	-5.41	-5.19	1.92	-1.74	-2.88	-1.95
12	73095669	73101828	ENSBGRG00000024845	1.5e-06	+	73095669	73101828	-5.81	-5.59	2.19	-1.73	-2.86	-0.88
12	73102692	73107100	ENSBGRG00000024845	1.5e-06	+	73102692	73107100	-5.81	-5.59	2.12	-1.98	-3.24	-1.32
12	73210420	73211488	ENSBGRG00000025002	4e-12	+	73210420	73211488	-11.4	-10.8	1.61	-1.45	-2.44	-0.631
12	74789001	74803460	ENSBGRG00000004126	2.1e-10	+	74789001	74803460	-9.68	-9.22	4.68	-2.65	-4.24	-0.706
12	88200738	88201187	ENSBGRG00000010545	8.5e-06	+	88200738	88201187	-5.07	-4.87	6.5	-1.63	-2.71	0.992
12	29300652	29317077	NA	6.3e-16	-	29300652	29317077	-15.2	-14.3	3.44	-1.62	-2.7	1.42
12	850894	860704	ENSBGRG00000011220	2.5e-11	-	850894	860704	-10.6	-10.1	1.95	-1.65	-2.75	-0.955
12	931451	931960	ENSBGRG00000011982	5e-12	-	931451	931960	-11.3	-10.7	1.52	-1.69	-2.81	-0.996
12	1659442	1659591	ENSBGRG00000013350	2e-11	-	1659442	1659591	-10.7	-10.1	2.4	-3.15	-5	-2.41
12	5131613	5269358	ENSBGRG00000014569	6.3e-19	-	5131613	5269358	-18.2	-17.1	8.23	-1.47	-2.48	-0.661
12	6961486	6967680	ENSBGRG00000012045	7.1e-07	-	6961486	6967680	-6.15	-5.91	2.67	-1.23	-2.11	-0.675
12	6968261	6969050	ENSBGRG00000012045	1.2e-05	-	6968261	6969050	-4.91	-4.71	1.15	-1.83	-3.02	-0.676
12	7441352	7552246	ENSBGRG00000014486	1.3e-26	-	7441352	7552246	-25.9	-24.5	2.42	-3.57	-5.58	-1.18
12	15551612	15551903	ENSBGRG00000024752	1	-	15551612	15551903	-6.12e-07	0	1.68	-1.04	-1.8	-0.675
12	15552850	15556383	ENSBGRG00000024752	0.91	-	15552850	15556383	-0.0394	0	2.06	-2.25	-3.64	-1.23
12	18739805	18742852	ENSBGRG00000012933	1e-10	-	18739805	18742852	-10	-9.57	4.76	-0.861	-1.53	-0.911
12	25649759	25670939	ENSBGRG00000024792	5e-17	-	25649759	25670939	-16.3	-15.4	2.5	-2.25	-3.65	-0.956
12	34387067	34387265	ENSBGRG00000008063	0.00036	-	34387067	34387265	-3.44	-2.91	2.1	-0.857	-1.52	-2.09
12	34813649	34815661	ENSBGRG00000009524	2.3e-06	-	34813649	34815661	-5.64	-5.42	3.21	-0.856	-1.52	-0.909
12	36981069	36981393	ENSBGRG00000004498	1.6e-09	-	36981069	36981393	-8.8	-8.41	1.82	-1.91	-3.13	-0.835
12	36985118	36987523	ENSBGRG00000004498	1.6e-09	-	36985118	36987523	-8.8	-8.41	10	-1.86	-3.06	1.58
12	36988651	36996715	ENSBGRG00000004498	1.9e-06	-	36988651	36996715	-5.73	-5.5	1.48	-2.51	-4.02	-1.41
12	39298276	39306469	ENSBGRG00000006081	1	-	39298276	39306469	-4.51e-05	0	3.07	-1.41	-2.39	0.816
12	40377224	40379951	ENSBGRG00000006656	9.3e-10	-	40377224	40379951	-9.03	-8.62	2.44	-0.854	-1.52	-0.688
12	43962981	43965519	ENSBGRG00000008281	1.3e-19	-	43962981	43965519	-18.9	-17.8	1.47	-1.21	-2.08	0.765
12	44860825	44862226	ENSBGRG00000012527	2e-11	-	44860825	44862226	-10.7	-10.2	4.57	-1.78	-2.95	-1.55
12	45758883	45759823	ENSBGRG00000016079	1	-	45758883	45759823	-9.37e-07	0	1.56	-0.982	-1.72	-0.881
12	45949377	45959199	ENSBGRG00000010717	2.5e-12	-	45949377	45959199	-11.6	-11	7.59	-0.887	-1.57	-0.993
12	46785648	46787763	ENSBGRG00000014267	0.0062	-	46785648	46787763	-2.21	-2.06	2.09	-3.05	-4.83	-1.75
12	47438998	47440854	ENSBGRG00000020140	1.3e-10	-	47438998	47440854	-9.89	-9.42	7.33	-2.39	-3.84	-0.717
12	47561746	47562981	ENSBGRG00000020644	1.3e-18	-	47561746	47562981	-17.9	-16.8	5.08	-1.16	-2	-0.66
12	48134384	48142307	ENSBGRG00000023122	2.5e-15	-	48134384	48142307	-14.6	-13.8	3.05	-4.02	-6.22	-0.6
12	48274512	48275689	ENSBGRG00000023355	1.2e-05	-	48274512	48275689	-4.91	-4.33	2	-1.45	-2.45	1.28
12	51162260	51162715	ENSBGRG00000008482	1.4e-07	-	51162260	51162715	-6.85	-6.58	1.41	-0.737	-1.33	-1.05
12	51166531	51166822	ENSBGRG00000008482	2.6e-07	-	51166531	51166822	-6.58	-6.32	1.56	-1.57	-2.63	-1.23
12	51167120	51169546	ENSBGRG00000008482	1e-13	-	51167120	51169546	-13	-12.3	2.02	-0.851	-1.51	-0.602
12	53214352	53215706	ENSBGRG00000011222	3.6e-07	-	53214352	53215706	-6.44	-5.78	1.8	-0.738	-1.33	0.752
12	53254590	53259005	ENSBGRG00000011331	4e-13	-	53254590	53259005	-12.4	-11.7	5.15	-0.772	-1.38	-0.778
12	56182488	56212524	ENSBGRG00000003782	6.3e-12	-	56182488	56212524	-11.2	-10.6	3.05	-0.804	-1.44	-0.648
12	58326059	58327848	ENSBGRG00000007972	3.4e-07	-	58326059	58327848	-6.47	-6.22	9.08	-0.925	-1.63	-0.6
12	59234851	59243219	ENSBGRG00000012339	1.3e-15	-	59234851	59243219	-14.9	-14.1	2.73	-2.4	-3.86	0.676
12	60311256	60312375	ENSBGRG00000004176	1	-	60311256	60312375	-1.73e-05	0	1.65	-0.844	-1.5	-1.14
12	60448794	60462664	ENSBGRG00000004370	1.5e-05	-	60448794	60462664	-4.82	-4.25	1.7	-1.59	-2.65	-2.17
12	61495071	61513396	ENSBGRG00000005897	4.5e-08	-	61495071	61513396	-7.35	-7.06	5.56	-2	-3.28	-0.654
12	61660883	61666064	ENSBGRG00000005996	5e-33	-	61660883	61666064	-32.3	-30.7	1.94	-2.15	-3.5	-1.22
12	65139071	65259636	ENSBGRG00000009312	4e-13	-	65139071	65259636	-12.4	-11.8	7.49	-0.926	-1.63	-0.599
12	68446393	68446641	ENSBGRG00000014023	7.9e-18	-	68446393	68446641	-17.1	-16.1	3.13	-0.82	-1.46	-0.951
12	70300053	70303924	ENSBGRG00000020035	2.5e-12	-	70300053	70303924	-11.6	-11	3.5	-0.83	-1.48	-0.626
12	70749482	70758437	ENSBGRG00000021435	3.2e-12	-	70749482	70758437	-11.5	-10.9	5.07	-1.29	-2.2	-0.683
12	70781608	70782527	ENSBGRG00000021435	6.3e-08	-	70781608	70782527	-7.2	-6.91	2.08	-1.29	-2.2	0.915
12	71610912	71665327	ENSBGRG00000022587	0.00013	-	71610912	71665327	-3.87	-3.7	2.89	-1.04	-1.81	-0.734
12	71968884	71990687	ENSBGRG00000024353	5e-10	-	71968884	71990687	-9.3	-8.87	2.45	-2.36	-3.81	-0.646
12	72762358	72766949	ENSBGRG00000024453	1.2e-06	-	72762358	72766949	-5.92	-5.69	1.56	-1.31	-2.23	-1.32
12	75759849	75761457	ENSBGRG00000005270	3.9e-09	-	75759849	75761457	-8.41	-8.05	4.44	-2.48	-3.98	-0.748
12	77682602	77688099	ENSBGRG00000005942	3.2e-18	-	77682602	77688099	-17.5	-16.5	7.14	-1.39	-2.35	-0.705
12	84535957	84543478	ENSBGRG00000009625	3.7e-06	-	84535957	84543478	-5.43	-5.22	3.46	-0.773	-1.39	-0.98
12	90265244	90371802	ENSBGRG00000012346	4e-05	-	90265244	90371802	-4.4	-3.84	3.67	-1.18	-2.03	3.78
13	675045	675526	ENSBGRG00000004136	6.3e-19	+	675045	675526	-18.2	-17.1	4.29	-0.848	-1.51	-0.898
13	1545829	1553377	ENSBGRG00000004683	3.6e-10	+	1545829	1553377	-9.44	-9	7.17	-4.33	-6.64	0.757
13	73354376	73354577	NA	4.5e-09	+	73354376	73354577	-8.35	-7.99	2.56	-1.14	-1.95	-1.85
13	2104177	2110476	ENSBGRG00000005774	4e-14	+	2104177	2110476	-13.4	-12.7	2.26	-2.1	-3.41	-0.791
13	2201372	2206809	ENSBGRG00000006188	0.63	+	2201372	2206809	-0.204	-0.0587	5	-1.21	-2.07	0.67
13	5039503	5045391	ENSBGRG00000016150	1e-11	+	5039503	5045391	-11	-10	2.37	-0.907	-1.6	-0.639
13	6431302	6449523	ENSBGRG00000017864	5e-08	+	6431302	6449523	-7.3	-7.01	2	-2.06	-3.36	-1.21
13	14925084	14929941	ENSBGRG00000016588	2e-13	+	14925084	14929941	-12.7	-12	8.06	-1.31	-2.24	-0.817
13	14930089	14951535	ENSBGRG00000016588	1.7e-09	+	14930089	14951535	-8.76	-8.37	8.35	-3.33	-5.27	-0.841
13	14970041	14971643	ENSBGRG00000016588	6.3e-12	+	14970041	14971643	-11.2	-10.6	8.9	-0.818	-1.46	-0.9
13	15046869	15051064	ENSBGRG00000017489	1.6e-11	+	15046869	15051064	-10.8	-10.3	1.93	-1.94	-3.18	-1.22
13	15335668	15336481	ENSBGRG00000018060	3.5e-05	+	15335668	15336481	-4.45	-4.26	2.58	-2.59	-4.14	-0.821
13	16168300	16169607	ENSBGRG00000019088	2.5e-11	+	16168300	16169607	-10.6	-10.1	1.49	-3.37	-5.33	-1.1
13	16221154	16223015	ENSBGRG00000019234	1e-10	+	16221154	16223015	-9.98	-9.5	2.34	-0.84	-1.5	-0.856
13	17853072	17924783	ENSBGRG00000023024	1e-13	+	17853072	17924783	-13	-12.3	4.57	-1.92	-3.16	-0.902
13	25999707	26011716	ENSBGRG00000024330	5.5e-07	+	25999707	26011716	-6.26	-6.01	3.35	-1.46	-2.46	-0.871
13	26505870	26516093	ENSBGRG00000024727	1.6e-84	+	26505870	26516093	-83.8	-81.4	1.36	-2.9	-4.58	-1.17
13	27996425	27996575	ENSBGRG00000008834	6.6e-06	+	27996425	27996575	-5.18	-4.59	1.5	-0.729	-1.31	1.59
13	30144971	30145562	ENSBGRG00000016958	3.8e-10	+	30144971	30145562	-9.42	-8.99	5.23	-1.07	-1.85	-0.632
13	30164686	30165631	ENSBGRG00000017261	3.3e-06	+	30164686	30165631	-5.48	-5.27	2.22	-1.98	-3.25	-1.1
13	34387084	34391604	ENSBGRG00000006242	7.9e-20	+	34387084	34391604	-19.1	-17.9	1.43	-1.35	-2.3	0.639
13	34666234	34670718	ENSBGRG00000007580	5e-20	+	34666234	34670718	-19.3	-18.1	2.64	-2.79	-4.43	-0.947
13	35419552	35424769	ENSBGRG00000011558	5.4e-09	+	35419552	35424769	-8.27	-7.92	1.24	-1.26	-2.16	0.851
13	35430487	35431376	ENSBGRG00000011558	7.9e-13	+	35430487	35431376	-12.1	-11.4	4.37	-3.47	-5.45	-0.943
13	35711828	35714871	ENSBGRG00000012272	1	+	35711828	35714871	-1.28e-09	0	1.46	-0.854	-1.52	-0.982
13	35723626	35729626	ENSBGRG00000012272	4.3e-05	+	35723626	35729626	-4.37	-4.19	3.12	-3.19	-5.05	-0.864
13	37752445	37754592	ENSBGRG00000012709	1.3e-33	+	37752445	37754592	-32.9	-31.3	4.45	-0.957	-1.68	-0.752
13	41209557	41215352	ENSBGRG00000006223	1.6e-35	+	41209557	41215352	-34.8	-33.1	2.12	-0.738	-1.33	-1.02
13	42101105	42103037	ENSBGRG00000008233	9.1e-07	+	42101105	42103037	-6.04	-5.8	6.33	-1.08	-1.87	1.27
13	42675348	42690013	ENSBGRG00000010621	1e-06	+	42675348	42690013	-5.98	-5.74	2.8	-3.58	-5.6	-1.32
13	42704132	42708418	ENSBGRG00000010621	6.9e-07	+	42704132	42708418	-6.16	-5.92	1.9	-2.28	-3.69	-0.867
13	43760793	43765131	ENSBGRG00000004237	1.4e-07	+	43760793	43765131	-6.86	-6.59	6	-0.742	-1.34	0.878
13	45599400	45599650	ENSBGRG00000005834	1.3e-06	+	45599400	45599650	-5.89	-5.67	3.1	-0.885	-1.57	-0.772
13	47338300	47349947	ENSBGRG00000006854	2.5e-12	+	47338300	47349947	-11.6	-11	2.08	-2.37	-3.82	-1.23
13	48521500	48523451	ENSBGRG00000007548	0.00021	+	48521500	48523451	-3.67	-3.5	4.45	-1.65	-2.75	0.631
13	53250415	53255285	ENSBGRG00000014616	1.6e-64	+	53250415	53255285	-63.8	-61.7	5.43	-0.903	-1.6	-0.667
13	57176357	57177600	ENSBGRG00000013920	0.99	+	57176357	57177600	-0.00484	0	1.67	-434	-434	5.13
13	57536373	57536570	ENSBGRG00000015232	0.014	+	57536373	57536570	-1.84	-1.69	2.54	-1.04	-1.8	0.64
13	57852189	57854832	ENSBGRG00000018849	9.8e-05	+	57852189	57854832	-4.01	-3.83	2.7	-2.16	-3.52	-0.769
13	58715056	58715307	ENSBGRG00000022950	1	+	58715056	58715307	-1.6e-05	0	3.25	-1.77	-2.92	0.768
13	59722475	59726252	ENSBGRG00000025124	9.3e-08	+	59722475	59726252	-7.03	-6.74	2.18	-2.65	-4.24	-0.907
13	59801383	59814659	ENSBGRG00000025271	2.6e-08	+	59801383	59814659	-7.58	-7.27	6.3	-2.8	-4.44	-0.614
13	63847420	63854229	ENSBGRG00000005908	2.8e-07	+	63847420	63854229	-6.55	-6.29	2.41	-2.9	-4.58	-0.88
13	63866428	63867986	ENSBGRG00000005908	1.3e-08	+	63866428	63867986	-7.89	-7.56	1.71	-2.75	-4.37	-0.728
13	72039007	72039507	ENSBGRG00000016689	0.0006	+	72039007	72039507	-3.22	-2.7	6.88	-0.825	-1.47	-0.661
13	74786777	74788900	ENSBGRG00000012542	0.00078	+	74786777	74788900	-3.11	-2.59	1.68	-0.859	-1.53	-1.42
13	83574812	83575766	ENSBGRG00000016714	1.3e-11	+	83574812	83575766	-10.9	-10.4	11.9	-1.37	-2.32	-0.974
13	83579437	83586876	ENSBGRG00000016714	1	+	83579437	83586876	-7.94e-05	0	3.31	-3.65	-5.7	-1.65
13	83617049	83617443	ENSBGRG00000016826	2.5e-08	+	83617049	83617443	-7.61	-7.3	5.72	-2.11	-3.44	-0.771
13	83634558	83641666	ENSBGRG00000016826	1	+	83634558	83641666	-0.000966	0	3.63	-0.988	-1.73	-0.757
13	1619518	1620418	ENSBGRG00000004725	3.2e-05	-	1619518	1620418	-4.49	-4.31	5.46	-1.16	-2	-0.934
13	6303408	6314990	ENSBGRG00000017688	1.3e-10	-	6303408	6314990	-9.88	-9.41	15.2	-1.01	-1.76	-0.669
13	8872677	8874595	ENSBGRG00000020409	1.6e-11	-	8872677	8874595	-10.8	-10.3	9.46	-0.72	-1.3	-0.738
13	16445173	16445519	ENSBGRG00000019531	4e-20	-	16445173	16445519	-19.4	-18.3	5.97	-1.46	-2.46	-0.709
13	27674725	27675021	ENSBGRG00000024991	3e-08	-	27674725	27675021	-7.52	-7.21	3.06	-1.4	-2.37	-1.04
13	29273543	29313315	ENSBGRG00000012979	2.6e-07	-	29273543	29313315	-6.59	-6.33	5.68	-3.6	-5.63	-0.926
13	29361335	29362028	ENSBGRG00000013181	1.3e-48	-	29361335	29362028	-47.9	-45.9	3.54	-1.59	-2.66	-0.803
13	29610827	29618574	ENSBGRG00000013953	7.9e-14	-	29610827	29618574	-13.1	-12.4	5.11	-1.77	-2.93	-0.805
13	29673973	29727187	ENSBGRG00000013953	8.7e-08	-	29673973	29727187	-7.06	-6.77	3.46	-5.78	-8.54	-0.835
13	30329721	30336028	ENSBGRG00000019052	6.5e-09	-	30329721	30336028	-8.19	-7.84	5.82	-3.25	-5.14	-0.719
13	32032484	32047513	ENSBGRG00000023872	6.8e-05	-	32032484	32047513	-4.17	-3.99	2.63	-1.53	-2.57	-1.07
13	32184442	32190856	ENSBGRG00000024243	1.3e-14	-	32184442	32190856	-13.9	-13.1	2.43	-1.03	-1.79	-0.653
13	32298138	32299221	ENSBGRG00000024385	4.9e-10	-	32298138	32299221	-9.31	-8.88	10.8	-1.21	-2.08	-0.761
13	32299771	32323168	ENSBGRG00000024385	1	-	32299771	32323168	-0.000317	0	2.32	-1.41	-2.39	-1.28
13	32885367	32895268	ENSBGRG00000003915	9.8e-05	-	32885367	32895268	-4.01	-3.83	1.95	-0.893	-1.58	-1.2
13	33439082	33443758	ENSBGRG00000005205	3.2e-14	-	33439082	33443758	-13.5	-12.8	3.17	-1.33	-2.27	-1.22
13	35274373	35285004	ENSBGRG00000010193	5e-11	-	35274373	35285004	-10.3	-9.81	4.01	-1.98	-3.24	-0.602
13	35316388	35316797	ENSBGRG00000010590	3.7e-07	-	35316388	35316797	-6.43	-6.18	4.09	-0.863	-1.54	-0.98
13	36242688	36251760	ENSBGRG00000013106	7.2e-06	-	36242688	36251760	-5.14	-4.94	5.43	-1.26	-2.15	-0.786
13	38920952	38923341	ENSBGRG00000015323	6.3e-06	-	38920952	38923341	-5.2	-5	4.18	-1.64	-2.73	-0.71
13	39117991	39126930	ENSBGRG00000004714	1	-	39117991	39126930	-1.22e-06	0	2.97	-1.03	-1.79	-1.42
13	39194659	39195429	ENSBGRG00000004947	3.5e-06	-	39194659	39195429	-5.45	-5.24	9.13	-0.963	-1.69	-0.596
13	41824330	41824580	ENSBGRG00000007026	1	-	41824330	41824580	-8.05e-06	0	1.62	-0.878	-1.56	-3.06
13	42334640	42336710	ENSBGRG00000009763	5e-12	-	42334640	42336710	-11.3	-10.8	4.49	-3.02	-4.79	-0.93
13	43061717	43064816	ENSBGRG00000003871	6.9e-10	-	43061717	43064816	-9.16	-8.74	2.36	-0.851	-1.51	-1.21
13	43843308	43846005	ENSBGRG00000004453	0.056	-	43843308	43846005	-1.25	-1.1	4.21	-2.9	-4.57	-1.72
13	44174652	44176389	ENSBGRG00000005325	2.5e-11	-	44174652	44176389	-10.6	-10.1	11.1	-3.66	-5.74	-0.806
13	44837398	45022096	ENSBGRG00000005345	1.6e-11	-	44837398	45022096	-10.8	-10.3	3.92	-2.37	-3.82	-1.04
13	47961586	47961733	ENSBGRG00000007061	4e-33	-	47961586	47961733	-32.4	-30.8	2.92	-1.35	-2.29	-1.45
13	47961830	47962220	ENSBGRG00000007061	4e-33	-	47961830	47962220	-32.4	-30.8	2.35	-3	-4.74	-1.29
13	48546601	48550734	ENSBGRG00000008015	1.7e-07	-	48546601	48550734	-6.77	-6.09	3.31	-1.26	-2.16	1.55
13	50211802	50490018	ENSBGRG00000008760	2.3e-10	-	50211802	50490018	-9.64	-9.19	2.84	-3.32	-5.26	-0.878
13	51093885	51100590	ENSBGRG00000009104	5.6e-08	-	51093885	51100590	-7.25	-6.54	1.67	-0.953	-1.68	-1.51
13	51407584	51408629	ENSBGRG00000009254	1.5e-08	-	51407584	51408629	-7.81	-7.49	6.72	-1.16	-1.99	-0.764
13	57898370	57898843	ENSBGRG00000019596	1.3e-25	-	57898370	57898843	-24.9	-23.5	2.51	-0.901	-1.59	-0.808
13	58394549	58395100	ENSBGRG00000021523	3.2e-06	-	58394549	58395100	-5.49	-5.28	3.84	-1	-1.75	-0.677
13	63121529	63121695	ENSBGRG00000005503	1	-	63121529	63121695	-9.21e-05	0	5.86	-434	-434	6.16
13	63166038	63166336	ENSBGRG00000005606	0.0022	-	63166038	63166336	-2.66	-2.5	4.53	-0.819	-1.46	-1.19
13	63339014	63339313	ENSBGRG00000005665	7.9e-16	-	63339014	63339313	-15.1	-14.2	1.74	-0.896	-1.59	-0.602
13	71149439	71167788	ENSBGRG00000015383	0.00095	-	71149439	71167788	-3.02	-2.86	1.73	-1.43	-2.42	-0.616
13	72870422	72879091	ENSBGRG00000010092	5.1e-06	-	72870422	72879091	-5.29	-5.08	1.46	-0.878	-1.56	0.668
13	72923169	72945082	ENSBGRG00000010092	6.6e-05	-	72923169	72945082	-4.18	-4	2.94	-1.17	-2.02	-1.03
13	73650833	73652067	ENSBGRG00000011403	2e-06	-	73650833	73652067	-5.7	-5.47	1.87	-1.65	-2.75	-1.25
13	74815447	74826266	ENSBGRG00000013219	2.1e-05	-	74815447	74826266	-4.68	-4.49	3	-1.85	-3.04	-0.978
13	74835083	74846775	ENSBGRG00000013219	2.1e-05	-	74835083	74846775	-4.68	-4.49	2.2	-1.67	-2.78	-0.912
13	75420711	75421162	ENSBGRG00000013332	5e-14	-	75420711	75421162	-13.3	-12.6	5.93	-2.3	-3.72	-1.01
13	86875231	86883579	ENSBGRG00000020533	5.9e-07	-	86875231	86883579	-6.23	-5.99	2.92	-0.72	-1.3	-1.07
14	47917773	47918419	NA	1.2e-10	+	47917773	47918419	-9.92	-9	2.3	-0.989	-1.73	1.14
14	5853849	5861741	ENSBGRG00000004334	1.5e-06	+	5853849	5861741	-5.83	-5.6	2.52	-1.36	-2.31	-0.617
14	13112288	13113386	ENSBGRG00000004811	2e-16	+	13112288	13113386	-15.7	-14.8	7.59	-0.87	-1.55	-0.989
14	21137019	21141857	ENSBGRG00000007998	3.2e-12	+	21137019	21141857	-11.5	-10.9	7.11	-4.87	-7.38	-0.59
14	22514512	22514856	ENSBGRG00000009777	1	+	22514512	22514856	-2.04e-07	0	3.94	-0.849	-1.51	-1.39
14	22549358	22560603	ENSBGRG00000009888	1.2e-08	+	22549358	22560603	-7.93	-7.6	7.09	-2.92	-4.62	-0.954
14	24204458	24204759	ENSBGRG00000004302	7.2e-09	+	24204458	24204759	-8.14	-7.8	1.77	-2.94	-4.67	-0.901
14	26005503	26015234	ENSBGRG00000006477	1.1e-08	+	26005503	26015234	-7.96	-7.63	7.06	-1.3	-2.22	-0.628
14	26341242	26341393	ENSBGRG00000006812	4e-11	+	26341242	26341393	-10.4	-9.87	2.09	-1.53	-2.57	-0.821
14	29401798	29413777	ENSBGRG00000009711	6.3e-13	+	29401798	29413777	-12.2	-11.5	2.52	-0.933	-1.64	-0.835
14	29886620	29888363	ENSBGRG00000010480	1.6e-14	+	29886620	29888363	-13.8	-13	5.69	-1.94	-3.18	-0.777
14	33285604	33285755	ENSBGRG00000014617	5e-11	+	33285604	33285755	-10.3	-9.79	4.38	-1.24	-2.12	-1.15
14	34105307	34106707	ENSBGRG00000005549	1.8e-08	+	34105307	34106707	-7.74	-7.42	5.43	-3.5	-5.5	-0.744
14	35539728	35542176	ENSBGRG00000006273	9.1e-09	+	35539728	35542176	-8.04	-7.7	8.64	-4.63	-7.02	-1.12
14	35543665	35545794	ENSBGRG00000006273	9.1e-09	+	35543665	35545794	-8.04	-7.7	2.38	-0.796	-1.42	-0.705
14	35568260	35573443	ENSBGRG00000006273	6.5e-10	+	35568260	35573443	-9.19	-8.77	6.25	-3.58	-5.61	-0.629
14	39410853	39413293	ENSBGRG00000010134	2.3e-09	+	39410853	39413293	-8.63	-8.25	1.92	-1.88	-3.09	1.08
14	39426108	39431861	ENSBGRG00000011128	1.8e-07	+	39426108	39431861	-6.74	-6.47	2.93	-2.36	-3.8	-1.05
14	41483292	41505898	ENSBGRG00000011428	9.8e-05	+	41483292	41505898	-4.01	-3.83	3.46	-1.05	-1.82	-0.625
14	44302502	44302701	ENSBGRG00000014711	0.88	+	44302502	44302701	-0.0565	0	2.97	-2.2	-3.58	-0.976
14	44350357	44352433	ENSBGRG00000015108	5e-05	+	44350357	44352433	-4.3	-4.12	2.76	-1.58	-2.64	1.01
14	48986483	48992129	ENSBGRG00000024332	2.8e-10	+	48986483	48992129	-9.55	-9.1	2.78	-1.11	-1.91	-0.597
14	49085965	49087125	ENSBGRG00000024526	7.9e-15	+	49085965	49087125	-14.1	-13.3	3.42	-3.41	-5.37	-0.654
14	49301997	49302147	ENSBGRG00000012559	7.1e-07	+	49301997	49302147	-6.15	-5.91	2.01	-2.94	-4.66	-0.869
14	49689693	49691645	ENSBGRG00000016844	1.4e-06	+	49689693	49691645	-5.86	-5.63	2.71	-2.41	-3.87	-0.615
14	60583484	60593397	ENSBGRG00000010338	3.3e-05	+	60583484	60593397	-4.48	-4.29	2.11	-2.87	-4.53	-0.999
14	60640070	60650001	ENSBGRG00000010338	0.46	+	60640070	60650001	-0.34	-0.193	2.19	-0.99	-1.73	-0.916
14	64690585	64728161	ENSBGRG00000013827	7.9e-13	+	64690585	64728161	-12.1	-11.4	4.05	-2.83	-4.48	-0.928
14	64734327	64738944	ENSBGRG00000013827	2.5e-16	+	64734327	64738944	-15.6	-14.7	12.3	-1.16	-2	-0.682
14	66111833	66114790	ENSBGRG00000016059	1e-07	+	66111833	66114790	-7	-6.72	3.1	-0.934	-1.65	-1.54
14	76176521	76324444	ENSBGRG00000024327	6e-08	+	76176521	76324444	-7.22	-6.93	5.13	-1.96	-3.21	-0.629
14	76396346	76397582	ENSBGRG00000024327	0.96	+	76396346	76397582	-0.0181	0	2.71	-0.804	-1.44	-1.23
14	80347451	80347752	ENSBGRG00000017904	6.6e-06	+	80347451	80347752	-5.18	-4.98	2.42	-0.87	-1.55	0.945
14	81011115	81015657	ENSBGRG00000019601	1	+	81011115	81015657	-3.38e-06	0	1.6	-0.722	-1.3	-0.952
14	81545613	81546590	ENSBGRG00000025222	4e-11	+	81545613	81546590	-10.4	-9.91	3.92	-1.8	-2.97	-0.658
14	81629048	81629198	ENSBGRG00000025337	0.96	+	81629048	81629198	-0.0158	0	1.22	-0.744	-1.34	-0.977
14	81672207	81672357	ENSBGRG00000025337	1	+	81672207	81672357	-0.000165	0	1.37	-1.66	-2.76	-1.84
14	83175826	83175973	ENSBGRG00000026296	1	+	83175826	83175973	-8e-11	0	1.33	-0.72	-1.3	2.15
14	83724883	83744935	ENSBGRG00000007893	3.2e-09	+	83724883	83744935	-8.5	-8.13	5.89	-3.67	-5.76	-0.992
14	83923111	83924407	ENSBGRG00000008107	8.3e-07	+	83923111	83924407	-6.08	-5.84	4.51	-1.02	-1.78	-0.752
14	87937877	87938726	ENSBGRG00000019033	1	+	87937877	87938726	-5.16e-06	0	2.58	-1.31	-2.23	-0.94
14	88065433	88078393	ENSBGRG00000019079	2.3e-07	+	88065433	88078393	-6.63	-6.36	3.21	-1.71	-2.84	-1.07
14	63266663	63268151	NA	6.3e-16	-	63266663	63268151	-15.2	-14.4	3.73	-0.858	-1.53	0.625
14	73860019	73860220	NA	3.8e-09	-	73860019	73860220	-8.42	-7.62	1.65	-1.15	-1.98	-1.31
14	82381827	84626040	NA	5e-22	-	82381827	84626040	-21.3	-20.1	8.06	-1.27	-2.17	-0.713
14	5648445	5690225	ENSBGRG00000003804	4e-25	-	5648445	5690225	-24.4	-23	2.52	-1.12	-1.93	-0.734
14	5707148	5710139	ENSBGRG00000003804	5e-16	-	5707148	5710139	-15.3	-14.4	2.52	-2.18	-3.55	-1.14
14	5802714	5805752	ENSBGRG00000004224	6.3e-12	-	5802714	5805752	-11.2	-10.6	4.4	-0.812	-1.45	-0.715
14	6370365	6370913	ENSBGRG00000004500	2.5e-13	-	6370365	6370913	-12.6	-11.9	6.19	-0.745	-1.34	-0.63
14	18266907	18270097	ENSBGRG00000005865	1e-22	-	18266907	18270097	-22	-20.8	2.06	-4.87	-7.37	-1.08
14	22320612	22328162	ENSBGRG00000009682	1.3e-12	-	22320612	22328162	-11.9	-11.3	5.95	-4.12	-6.37	-0.699
14	23843026	23895254	ENSBGRG00000003960	3.5e-07	-	23843026	23895254	-6.45	-6.2	6.2	-2.52	-4.05	-0.967
14	23906123	23999759	ENSBGRG00000003960	1	-	23906123	23999759	-0.000246	0	1.41	-2.91	-4.61	-0.782
14	24213181	24214769	ENSBGRG00000004465	1	-	24213181	24214769	-8.2e-13	0	1.74	-0.756	-1.36	-0.888
14	24359037	24368524	ENSBGRG00000004760	1.7e-08	-	24359037	24368524	-7.76	-7.44	9.64	-1.37	-2.32	-0.686
14	25424854	25428200	ENSBGRG00000006051	2.3e-07	-	25424854	25428200	-6.64	-6.38	3.29	-1.04	-1.8	-0.612
14	25495303	25515065	ENSBGRG00000006051	0.86	-	25495303	25515065	-0.0637	0	2.29	-1.12	-1.92	-1.97
14	25515214	25531747	ENSBGRG00000006051	2e-06	-	25515214	25531747	-5.7	-5.47	3.54	-1.17	-2.01	-1.09
14	25683451	25736633	ENSBGRG00000006051	1.5e-05	-	25683451	25736633	-4.83	-4.64	2.93	-1.66	-2.76	-0.849
14	38243302	38259540	ENSBGRG00000008122	6.3e-19	-	38243302	38259540	-18.2	-17.1	4.03	-1.95	-3.2	-0.64
14	38262127	38280095	ENSBGRG00000008122	2.5e-19	-	38262127	38280095	-18.6	-17.5	2.88	-0.882	-1.57	-1.08
14	41049251	41049397	ENSBGRG00000011115	4e-13	-	41049251	41049397	-12.4	-11.2	1.22	-1.01	-1.77	-1.3
14	49970263	49977478	ENSBGRG00000018722	2e-05	-	49970263	49977478	-4.7	-4.51	1.22	-0.759	-1.36	-1.29
14	53940686	53948617	ENSBGRG00000004088	0.74	-	53940686	53948617	-0.128	0	1.83	-1.4	-2.38	-1.34
14	59817487	59817788	ENSBGRG00000008350	2e-20	-	59817487	59817788	-19.7	-18.5	2.58	-1.47	-2.47	0.692
14	61542628	61553231	ENSBGRG00000011900	1.8e-08	-	61542628	61553231	-7.74	-7.42	9.5	-0.959	-1.68	-0.735
14	63251838	63252182	ENSBGRG00000015168	6.6e-06	-	63251838	63252182	-5.18	-4.97	3.5	-0.783	-1.4	0.82
14	66055756	66058376	ENSBGRG00000015686	0.085	-	66055756	66058376	-1.07	-0.917	2.17	-1.47	-2.48	-1.35
14	67477155	67485312	ENSBGRG00000018185	5e-07	-	67477155	67485312	-6.3	-6.05	3.44	-2.36	-3.81	-0.704
14	67489387	67497140	ENSBGRG00000018185	0.00039	-	67489387	67497140	-3.41	-3.24	2.73	-2.98	-4.71	-1.06
14	67503212	67507004	ENSBGRG00000018185	1.9e-06	-	67503212	67507004	-5.71	-5.49	3.83	-4.27	-6.56	-1.07
14	69894370	69895515	ENSBGRG00000020065	4e-11	-	69894370	69895515	-10.4	-9.86	4.74	-7.26	-10.5	-1.21
14	70732723	70765672	ENSBGRG00000020152	1e-21	-	70732723	70765672	-21	-19.8	10.2	-2.42	-3.9	-0.777
14	70832524	70891290	ENSBGRG00000020152	1e-21	-	70832524	70891290	-21	-19.8	2.35	-1.12	-1.93	-0.902
14	72687865	72723782	ENSBGRG00000022443	3.4e-10	-	72687865	72723782	-9.47	-9.03	3.81	-1.33	-2.26	-0.593
14	76690166	76693699	ENSBGRG00000010723	3.2e-07	-	76690166	76693699	-6.49	-6.24	3.89	-1.21	-2.07	-1.21
14	77684114	77684362	ENSBGRG00000014882	8.5e-07	-	77684114	77684362	-6.07	-5.83	3.47	-0.813	-1.45	-0.699
14	81146633	81153939	ENSBGRG00000022375	4.5e-10	-	81146633	81153939	-9.35	-8.91	2.75	-0.949	-1.67	-1.29
14	82386804	82390633	ENSBGRG00000026038	3.2e-11	-	82386804	82390633	-10.5	-10	5.38	-1.31	-2.23	-0.848
14	84546994	84547144	ENSBGRG00000009666	0.0068	-	84546994	84547144	-2.17	-2.01	1.53	-1.98	-3.24	-1.36
14	84591933	84599333	ENSBGRG00000009666	0.98	-	84591933	84599333	-0.00824	0	1.86	-0.725	-1.31	-0.827
14	86027424	86027574	ENSBGRG00000012944	4e-15	-	86027424	86027574	-14.4	-13.6	3.61	-1.12	-1.92	-0.782
14	87425007	87429581	ENSBGRG00000017897	1	-	87425007	87429581	-3.54e-06	0	2.14	-0.798	-1.43	-4.32
15	51111181	51111382	NA	3.2e-16	+	51111181	51111382	-15.5	-14.6	1.55	-1.16	-1.99	-0.992
15	69127967	69128268	NA	5e-15	+	69127967	69128268	-14.3	-13.5	2.57	-0.913	-1.61	-1.32
15	7329318	7332634	ENSBGRG00000021703	2e-12	+	7329318	7332634	-11.7	-11	2.55	-1.58	-2.64	-1.98
15	9126450	9126600	ENSBGRG00000023354	4e-14	+	9126450	9126600	-13.4	-12.7	1.73	-2.58	-4.13	-1.65
15	11894999	11898259	ENSBGRG00000003936	1.3e-11	+	11894999	11898259	-10.9	-10.4	8.6	-0.841	-1.5	-1.03
15	16965304	16966264	ENSBGRG00000004312	3.2e-12	+	16965304	16966264	-11.5	-10.9	7.94	-1.2	-2.06	-0.72
15	20055386	20119263	ENSBGRG00000010116	2.3e-07	+	20055386	20119263	-6.64	-6.38	2.44	-0.947	-1.67	-0.783
15	20127442	20129497	ENSBGRG00000010116	2.3e-07	+	20127442	20129497	-6.64	-6.38	1.32	-0.796	-1.42	-1.56
15	20561672	20565963	ENSBGRG00000017078	1.2e-09	+	20561672	20565963	-8.92	-8.52	2.04	-2.93	-4.64	-1.25
15	25144884	25149352	ENSBGRG00000019863	2.5e-12	+	25144884	25149352	-11.6	-11	4.9	-1.35	-2.3	-0.686
15	25168787	25173853	ENSBGRG00000019863	2.5e-08	+	25168787	25173853	-7.61	-7.3	2.12	-1.44	-2.43	-0.804
15	25177226	25188693	ENSBGRG00000019863	2.5e-08	+	25177226	25188693	-7.61	-7.3	7.83	-1.67	-2.79	-1.57
15	29736145	29744882	ENSBGRG00000005066	0.00043	+	29736145	29744882	-3.37	-3.21	3.19	-1.49	-2.51	-0.732
15	31541438	31725622	ENSBGRG00000005748	4.1e-09	+	31541438	31725622	-8.39	-8.03	8.12	-0.943	-1.66	-0.663
15	33928108	34144494	ENSBGRG00000006424	1.6e-16	+	33928108	34144494	-15.8	-14.9	6.83	-4.87	-7.39	-1.34
15	45072305	45072553	ENSBGRG00000009925	0.99	+	45072305	45072553	-0.00439	0	2.22	-0.773	-1.39	1.43
15	45243641	45270059	ENSBGRG00000010306	4e-12	+	45243641	45270059	-11.4	-10.8	7.62	-1.43	-2.42	-0.627
15	45291533	45297677	ENSBGRG00000010306	2.8e-07	+	45291533	45297677	-6.55	-6.29	1.31	-1.03	-1.79	-0.615
15	47839463	47842569	ENSBGRG00000015980	3.7e-08	+	47839463	47842569	-7.43	-7.13	1.75	-3.53	-5.54	-1.15
15	48692945	48717867	ENSBGRG00000004492	8.1e-07	+	48692945	48717867	-6.09	-5.85	3.05	-1.11	-1.91	0.784
15	53578876	53580045	ENSBGRG00000010015	0.00072	+	53578876	53580045	-3.14	-2.97	1.57	-1.46	-2.46	-0.814
15	53629566	53634621	ENSBGRG00000010015	0.72	+	53629566	53634621	-0.142	0	1.91	-0.82	-1.46	-1.08
15	53647017	53649498	ENSBGRG00000010015	3.4e-06	+	53647017	53649498	-5.47	-5.25	1.96	-2.47	-3.97	-1.37
15	56217674	56317918	ENSBGRG00000016974	1.7e-09	+	56217674	56317918	-8.77	-8.38	1.79	-1.87	-3.08	-1.06
15	59586903	59587253	ENSBGRG00000010780	0.99	+	59586903	59587253	-0.00274	0	2.67	-0.888	-1.57	-1.29
15	65316741	65327865	ENSBGRG00000019788	5e-13	+	65316741	65327865	-12.3	-11.7	4.33	-1.43	-2.42	-0.783
15	65694431	65703026	ENSBGRG00000020636	4e-16	+	65694431	65703026	-15.4	-14.5	2.11	-0.926	-1.63	-0.798
15	67497209	67528639	ENSBGRG00000022064	4e-23	+	67497209	67528639	-22.4	-21.1	1.6	-0.753	-1.35	-1.07
15	71051040	71081556	ENSBGRG00000004611	4e-06	+	71051040	71081556	-5.4	-5.19	3.88	-0.914	-1.61	-0.702
15	73242550	73253678	ENSBGRG00000006244	3.2e-21	+	73242550	73253678	-20.5	-19.3	1.52	-1.73	-2.87	-1.01
15	8188101	8190845	ENSBGRG00000022862	0.98	-	8188101	8190845	-0.00664	0	1.69	-0.879	-1.56	-0.878
15	8603680	8604517	ENSBGRG00000023186	2.5e-05	-	8603680	8604517	-4.6	-4.42	4.9	-0.796	-1.42	-0.713
15	20345696	20349092	ENSBGRG00000015739	1.9e-07	-	20345696	20349092	-6.72	-6.45	1.33	-1.61	-2.69	0.877
15	20758275	20765369	ENSBGRG00000017995	1.6e-32	-	20758275	20765369	-31.8	-30.2	5.45	-3.65	-5.7	-0.581
15	29433087	29448714	ENSBGRG00000004876	0.62	-	29433087	29448714	-0.209	-0.0643	1.41	-0.894	-1.58	-0.846
15	32525236	32543171	ENSBGRG00000005831	6.2e-05	-	32525236	32543171	-4.21	-4.03	3.8	-2.24	-3.63	-0.856
15	45824826	45825125	ENSBGRG00000013606	1.3e-13	-	45824826	45825125	-12.9	-12.2	6.48	-1.13	-1.95	-0.782
15	47385130	47385827	ENSBGRG00000015156	1.6e-06	-	47385130	47385827	-5.8	-5.57	3.52	-1.09	-1.88	-0.873
15	47388751	47389594	ENSBGRG00000015156	1.3e-06	-	47388751	47389594	-5.9	-5.67	3.92	-0.842	-1.5	-0.946
15	47400394	47403262	ENSBGRG00000015382	0.055	-	47400394	47403262	-1.26	-1.11	5.36	-0.773	-1.39	0.725
15	47801698	47802246	ENSBGRG00000015826	4e-13	-	47801698	47802246	-12.4	-11.7	1.33	-0.817	-1.46	-0.877
15	47809482	47813528	ENSBGRG00000015826	4e-13	-	47809482	47813528	-12.4	-11.7	1.65	-2.01	-3.29	-1.58
15	50182535	50189571	ENSBGRG00000006167	1.7e-09	-	50182535	50189571	-8.76	-8.37	2.25	-1.16	-2	-1.08
15	50228560	50289766	ENSBGRG00000006167	2e-11	-	50228560	50289766	-10.7	-10.2	4.32	-2.15	-3.5	-0.662
15	50372973	50410255	ENSBGRG00000006327	1.6e-25	-	50372973	50410255	-24.8	-23.4	1.93	-2.06	-3.36	-0.806
15	56734034	56734763	ENSBGRG00000019318	3e-07	-	56734034	56734763	-6.52	-6.26	4.97	-2.43	-3.91	-0.673
15	57431753	57460092	ENSBGRG00000019462	2.8e-09	-	57431753	57460092	-8.56	-8.19	2.14	-1.12	-1.93	0.595
15	57612124	57624111	ENSBGRG00000020610	1.6e-39	-	57612124	57624111	-38.8	-37	6.58	-1.56	-2.61	-0.586
15	57630205	57642803	ENSBGRG00000020610	1.6e-39	-	57630205	57642803	-38.8	-37	8.27	-1.73	-2.87	-0.702
15	58220293	58220442	ENSBGRG00000021294	0.00011	-	58220293	58220442	-3.96	-3.42	1.64	-2.23	-3.62	-3.06
15	58687510	58689923	ENSBGRG00000021859	1	-	58687510	58689923	-2.05e-05	0	7.8	-1.67	-2.77	-1.36
15	62064015	62065532	ENSBGRG00000015369	3.2e-15	-	62064015	62065532	-14.5	-13.7	1.88	-1.09	-1.89	-0.78
15	62953605	62968483	ENSBGRG00000016654	2.5e-11	-	62953605	62968483	-10.6	-10.1	2.74	-1.13	-1.95	-0.891
15	63986042	63987171	ENSBGRG00000017523	1.8e-08	-	63986042	63987171	-7.74	-7.42	9.79	-2.82	-4.47	-0.776
15	64630053	64643513	ENSBGRG00000019174	4e-11	-	64630053	64643513	-10.4	-9.89	7.35	-0.927	-1.63	-0.657
15	65332640	65333482	ENSBGRG00000020100	2.9e-07	-	65332640	65333482	-6.54	-6.28	4.21	-1.25	-2.14	-0.906
15	65717658	65720087	ENSBGRG00000020753	0.0014	-	65717658	65720087	-2.84	-2.68	1.83	-1.78	-2.94	-1.12
15	73035469	73052698	ENSBGRG00000006089	3.1e-07	-	73035469	73052698	-6.51	-6.26	4.4	-2.22	-3.6	-0.788
16	58824875	58826543	NA	1.3e-15	+	58824875	58826543	-14.9	-14.1	9.59	-1.75	-2.91	-0.733
16	58827692	61421781	NA	1e-23	+	58827692	61421781	-23	-21.6	10.5	-3.5	-5.49	-0.872
16	1731970	1735441	ENSBGRG00000007781	5e-19	+	1731970	1735441	-18.3	-17.2	3.5	-1.93	-3.16	-1.3
16	11242281	11249962	ENSBGRG00000017247	2.3e-09	+	11242281	11249962	-8.64	-8.26	1.9	-0.9	-1.59	-0.722
16	11269668	11274964	ENSBGRG00000017247	4e-14	+	11269668	11274964	-13.4	-12.6	2.11	-1.04	-1.82	-0.792
16	16988589	17141857	ENSBGRG00000020985	4e-14	+	16988589	17141857	-13.4	-12.6	1.72	-0.957	-1.68	-1.15
16	32430576	32430871	ENSBGRG00000005359	1	+	32430576	32430871	-5.94e-07	0	5.61	-4.74	-7.16	-2.02
16	44783808	44836858	ENSBGRG00000004301	1.6e-11	+	44783808	44836858	-10.8	-10.2	2.17	-1.57	-2.63	-0.81
16	57638450	57641148	ENSBGRG00000004044	6.9e-06	+	57638450	57641148	-5.16	-4.95	1.56	-1.42	-2.4	-1.14
16	57959520	57974545	ENSBGRG00000004510	1.3e-05	+	57959520	57974545	-4.89	-4.69	3.08	-1.82	-3.01	-0.624
16	58037199	58037348	ENSBGRG00000004865	1	+	58037199	58037348	-1.39e-05	0	1.89	-0.796	-1.42	-1.86
16	58268213	58268561	ENSBGRG00000005395	1	+	58268213	58268561	-9.39e-09	0	3.83	-1.88	-3.1	0.632
16	58269007	58269206	ENSBGRG00000005395	1	+	58269007	58269206	-2.22e-08	0	3.09	-0.733	-1.32	0.95
16	59689454	59698865	ENSBGRG00000010286	6.5e-05	+	59689454	59698865	-4.19	-4.01	2.02	-1.13	-1.95	-1.62
16	60830037	60830588	ENSBGRG00000013720	0.00026	+	60830037	60830588	-3.58	-3.05	3.5	-1.66	-2.76	0.628
16	60894986	60895185	ENSBGRG00000014351	0.011	+	60894986	60895185	-1.94	-1.79	2.15	-0.731	-1.32	0.894
16	60919651	60920030	ENSBGRG00000014351	0.86	+	60919651	60920030	-0.0675	0	2.42	-0.971	-1.7	0.833
16	61206138	61213244	ENSBGRG00000015315	1.8e-08	+	61206138	61213244	-7.75	-7.43	2.07	-1.9	-3.12	-0.978
16	63093251	63106220	ENSBGRG00000018570	3.6e-08	+	63093251	63106220	-7.44	-7.14	2.22	-1.06	-1.83	-0.751
16	63944493	63967615	ENSBGRG00000012215	1.3e-12	+	63944493	63967615	-11.9	-11.3	3.24	-0.996	-1.74	-0.761
16	64366459	64375871	ENSBGRG00000013613	1.3e-11	+	64366459	64375871	-10.9	-10.3	5.71	-1.04	-1.8	1.36
16	65024427	65032577	ENSBGRG00000013849	4e-11	+	65024427	65032577	-10.4	-9.85	1.86	-2.7	-4.31	-0.88
16	67215113	67255105	ENSBGRG00000015721	3.3e-07	+	67215113	67255105	-6.48	-6.22	4.72	-1.46	-2.46	-0.82
16	67789807	67790849	ENSBGRG00000017024	8.3e-05	+	67789807	67790849	-4.08	-3.91	3.25	-0.99	-1.73	-0.773
16	67796022	67796615	ENSBGRG00000017024	1	+	67796022	67796615	-3.11e-06	0	2.4	-2.9	-4.59	-1.14
16	67825317	67826191	ENSBGRG00000017228	0.00048	+	67825317	67826191	-3.32	-3.15	6.83	-1.54	-2.58	-1.76
16	68688821	68688972	ENSBGRG00000020611	0.98	+	68688821	68688972	-0.00753	0	1.77	-0.855	-1.52	0.772
16	68787748	68794183	ENSBGRG00000026066	2.3e-05	+	68787748	68794183	-4.64	-4.45	4.17	-1.5	-2.52	-1.08
16	69127213	69127412	ENSBGRG00000026169	6.8e-05	+	69127213	69127412	-4.17	-3.62	2.88	-0.83	-1.48	0.818
16	69765954	69768846	ENSBGRG00000026410	1e-57	+	69765954	69768846	-57	-55	2.07	-2.26	-3.67	-0.633
16	70200084	70212147	ENSBGRG00000026463	2.5e-26	+	70200084	70212147	-25.6	-24.1	3.25	-1.6	-2.67	-0.583
16	72494036	72494876	ENSBGRG00000013693	2.3e-05	+	72494036	72494876	-4.64	-4.45	4.7	-0.971	-1.7	-0.92
16	75926662	75959886	ENSBGRG00000018756	2e-24	+	75926662	75959886	-23.7	-22.3	2.33	-2.19	-3.56	0.715
16	77585766	77593211	ENSBGRG00000025006	1.9e-07	+	77585766	77593211	-6.71	-6.45	5.5	-1.71	-2.83	-1.08
16	77598690	77598840	ENSBGRG00000025006	7.8e-05	+	77598690	77598840	-4.11	-3.94	2.67	-1.36	-2.31	-0.729
16	77613184	77613532	ENSBGRG00000025006	2.5e-08	+	77613184	77613532	-7.61	-7.3	1.69	-2.31	-3.74	-0.616
16	78160768	78162199	ENSBGRG00000010853	1.5e-06	+	78160768	78162199	-5.83	-5.61	1.74	-0.887	-1.57	-1.08
16	78915309	78915590	ENSBGRG00000021751	1e-11	+	78915309	78915590	-11	-10.4	1.92	-1.54	-2.58	-0.766
16	79000082	79003021	ENSBGRG00000022119	1.4e-05	+	79000082	79003021	-4.84	-4.65	2.29	-0.867	-1.54	-0.583
16	79023299	79023536	ENSBGRG00000022119	0.99	+	79023299	79023536	-0.00432	0	1.4	-1.48	-2.5	-1.34
16	79169333	79174010	ENSBGRG00000023185	1	+	79169333	79174010	-0.00085	0	1.58	-0.885	-1.57	1.21
16	79182397	79182597	ENSBGRG00000023185	1	+	79182397	79182597	-2.38e-05	0	3	-1.81	-2.98	2.12
16	79185292	79185493	ENSBGRG00000023185	0.0078	+	79185292	79185493	-2.11	-1.96	3.42	-1.37	-2.32	1.45
16	80258581	80259871	ENSBGRG00000013428	1.5e-08	+	80258581	80259871	-7.82	-7.5	1.51	-0.897	-1.59	0.658
16	80269480	80269896	ENSBGRG00000013428	1.7e-10	+	80269480	80269896	-9.78	-9.32	1.49	-1.84	-3.03	-0.886
16	80941573	80941924	ENSBGRG00000022686	2e-13	+	80941573	80941924	-12.7	-12	3.73	-0.888	-1.57	-0.797
16	1051039	1077603	ENSBGRG00000006958	5e-08	-	1051039	1077603	-7.3	-7	1.84	-0.908	-1.61	-1.73
16	1148991	1149236	ENSBGRG00000006958	1e-09	-	1148991	1149236	-9	-8.59	1.69	-1.18	-2.03	-0.969
16	1195020	1197888	ENSBGRG00000007202	7.9e-13	-	1195020	1197888	-12.1	-11.4	2.98	-2.83	-4.48	-1.08
16	1832290	1832986	ENSBGRG00000008031	1.2e-06	-	1832290	1832986	-5.91	-5.68	3.95	-1.62	-2.7	0.672
16	4589730	4590078	ENSBGRG00000011166	1	-	4589730	4590078	-8.91e-07	0	2.67	-1.35	-2.3	-1.28
16	9856054	9864789	ENSBGRG00000015456	0.84	-	9856054	9864789	-0.075	0	1.72	-1.89	-3.11	0.96
16	15063103	15063641	ENSBGRG00000019657	2.6e-08	-	15063103	15063641	-7.58	-7.27	2.31	-0.768	-1.38	0.704
16	15876201	15879342	ENSBGRG00000020583	2.2e-05	-	15876201	15879342	-4.66	-4.47	2.5	-0.97	-1.7	-1.31
16	15890454	15897636	ENSBGRG00000020583	1.2e-08	-	15890454	15897636	-7.91	-7.58	5.82	-1.09	-1.89	-0.809
16	18211691	18211888	ENSBGRG00000021593	1.3e-14	-	18211691	18211888	-13.9	-13.1	2.03	-0.724	-1.31	-0.736
16	20210343	20210741	ENSBGRG00000022725	2.9e-08	-	20210343	20210741	-7.54	-7.23	5.71	-3.99	-6.18	-1.7
16	32617844	32632281	ENSBGRG00000005499	1.6e-11	-	32617844	32632281	-10.8	-10.2	3.95	-1.91	-3.13	-1.23
16	38060108	38078047	ENSBGRG00000010051	4.6e-06	-	38060108	38078047	-5.34	-5.13	2.32	-1.14	-1.97	1.13
16	38840950	38846265	ENSBGRG00000011087	1	-	38840950	38846265	-0.0001	0	1.83	-1.19	-2.04	-1.27
16	38895848	38899049	ENSBGRG00000011087	2.9e-06	-	38895848	38899049	-5.54	-5.33	5.19	-2.12	-3.45	-1.18
16	44039979	44055883	ENSBGRG00000013120	1	-	44039979	44055883	-1.56e-06	0	1.81	-0.819	-1.46	-0.917
16	44203484	44203833	ENSBGRG00000013455	1e-14	-	44203484	44203833	-14	-13.2	2.5	-2.46	-3.97	-0.923
16	47778459	47786764	ENSBGRG00000004926	2e-11	-	47778459	47786764	-10.7	-10.2	1.72	-1.29	-2.21	-0.95
16	49449911	49451983	ENSBGRG00000006685	7.4e-07	-	49449911	49451983	-6.13	-5.89	4.29	-1.77	-2.93	-0.709
16	55975345	55975633	ENSBGRG00000011778	1	-	55975345	55975633	-8.98e-08	0	3.92	-0.815	-1.45	0.623
16	58205859	58206055	ENSBGRG00000005335	4.4e-08	-	58205859	58206055	-7.36	-7.06	1.94	-1.19	-2.04	0.593
16	59031632	59035292	ENSBGRG00000008043	0.069	-	59031632	59035292	-1.16	-1.01	2.86	-1.68	-2.8	-0.868
16	59080048	59083656	ENSBGRG00000008189	0.93	-	59080048	59083656	-0.0335	0	2.37	-0.723	-1.3	-0.743
16	59934070	59937445	ENSBGRG00000011276	2.2e-05	-	59934070	59937445	-4.66	-4.48	3.58	-1.93	-3.18	-1.07
16	60228029	60228177	ENSBGRG00000013221	0.00018	-	60228029	60228177	-3.75	-3.58	3.4	-1.75	-2.9	-1.17
16	60934200	60952035	ENSBGRG00000014406	1.7e-07	-	60934200	60952035	-6.78	-6.51	2.45	-3.22	-5.1	-1.45
16	60968979	60975744	ENSBGRG00000014406	9.5e-10	-	60968979	60975744	-9.02	-8.61	2.08	-1.72	-2.85	-0.818
16	62772579	62773727	ENSBGRG00000017204	3.2e-13	-	62772579	62773727	-12.5	-11.9	6.3	-1.71	-2.84	-0.772
16	68430163	68450658	ENSBGRG00000019798	4.4e-08	-	68430163	68450658	-7.36	-7.06	2.77	-1.31	-2.23	-0.614
16	68455405	68457290	ENSBGRG00000019798	1.8e-06	-	68455405	68457290	-5.75	-5.53	2.05	-1.27	-2.17	-0.749
16	68988478	68994984	ENSBGRG00000026124	8.3e-09	-	68988478	68994984	-8.08	-7.74	1.59	-1.69	-2.81	-0.786
16	69249727	69250281	ENSBGRG00000026191	1.3e-07	-	69249727	69250281	-6.89	-6.61	1.32	-1.61	-2.68	0.683
16	69257073	69259616	ENSBGRG00000026191	2.3e-08	-	69257073	69259616	-7.63	-7.32	1.95	-1.36	-2.3	-0.635
16	69324368	69325723	ENSBGRG00000026252	0.0022	-	69324368	69325723	-2.65	-2.5	3.42	-1.88	-3.09	-0.589
16	69848525	69849112	ENSBGRG00000026421	1.7e-06	-	69848525	69849112	-5.77	-5.54	6.54	-1.11	-1.91	-1.18
16	70035206	70039147	ENSBGRG00000026435	1.6e-19	-	70035206	70039147	-18.8	-17.7	2.58	-1.28	-2.18	0.801
16	70540823	70542420	ENSBGRG00000026564	1.6e-78	-	70540823	70542420	-77.8	-75.4	1.56	-0.804	-1.44	-0.787
16	70575091	70585861	ENSBGRG00000026580	3.2e-26	-	70575091	70585861	-25.5	-24	2.34	-1.57	-2.63	-0.811
16	70602704	70606557	ENSBGRG00000026580	3.2e-26	-	70602704	70606557	-25.5	-24	1.94	-1.24	-2.12	-1.13
16	70866235	70867089	ENSBGRG00000026733	0.013	-	70866235	70867089	-1.88	-1.73	2.82	-0.921	-1.62	-2.23
16	70875412	70876147	ENSBGRG00000026733	1.2e-08	-	70875412	70876147	-7.91	-7.58	1.45	-1.5	-2.52	0.788
16	71409317	71411616	ENSBGRG00000010263	0.012	-	71409317	71411616	-1.92	-1.77	2.94	-1.37	-2.33	-1.72
16	73536433	73548527	ENSBGRG00000015814	0.0041	-	73536433	73548527	-2.39	-2.23	4.03	-1.75	-2.9	-0.935
16	74947292	74974016	ENSBGRG00000016919	1.5e-06	-	74947292	74974016	-5.83	-5.6	3.09	-1.13	-1.95	-0.597
16	77189771	77199911	ENSBGRG00000024452	4.3e-07	-	77189771	77199911	-6.37	-6.12	2.47	-0.745	-1.34	-0.618
16	77613210	77613460	ENSBGRG00000025055	4e-13	-	77613210	77613460	-12.4	-11.7	1.56	-1.93	-3.17	-0.637
16	77827647	77830904	ENSBGRG00000008657	2.5e-15	-	77827647	77830904	-14.6	-13.8	7.11	-1.48	-2.49	-0.641
16	77889648	77894243	ENSBGRG00000008974	4e-16	-	77889648	77894243	-15.4	-14.5	4.02	-0.935	-1.65	-0.708
16	77914627	77930266	ENSBGRG00000008974	1.6e-22	-	77914627	77930266	-21.8	-20.6	3.34	-0.916	-1.62	-0.682
16	78038739	78040787	ENSBGRG00000010261	1.5e-08	-	78038739	78040787	-7.82	-7.5	3.36	-1.26	-2.15	-0.656
16	79925970	79926519	ENSBGRG00000025125	6.3e-21	-	79925970	79926519	-20.2	-19.1	3.97	-6.08	-8.95	-0.873
16	80286078	80288943	ENSBGRG00000018246	1.2e-08	-	80286078	80288943	-7.92	-7.59	3.53	-2.02	-3.3	-0.7
16	80565541	80567519	ENSBGRG00000019430	0.97	-	80565541	80567519	-0.0129	0	1.36	-0.992	-1.73	-0.944
17	5609990	5610141	ENSBGRG00000004987	0.016	+	5609990	5610141	-1.8	-1.3	2.75	-0.925	-1.63	3.85
17	5697094	5700283	ENSBGRG00000005456	4.6e-05	+	5697094	5700283	-4.34	-4.16	4.3	-1.24	-2.12	0.797
17	14120214	14120661	ENSBGRG00000008432	1e-15	+	14120214	14120661	-15	-14.2	5.22	-1.26	-2.15	-0.687
17	20904036	20905185	ENSBGRG00000013726	1.2e-05	+	20904036	20905185	-4.92	-4.72	4.88	-1.98	-3.25	-0.644
17	23956808	23971152	ENSBGRG00000014627	1.2e-07	+	23956808	23971152	-6.93	-6.66	5.73	-3.46	-5.43	-0.595
17	27328573	27335138	ENSBGRG00000022161	2e-09	+	27328573	27335138	-8.7	-8.31	2.04	-1.2	-2.06	-0.798
17	28167468	28168508	ENSBGRG00000007673	1e-191	+	28167468	28168508	-191	-189	5.68	-1.34	-2.28	-0.686
17	28798676	28802816	ENSBGRG00000008537	1.3e-08	+	28798676	28802816	-7.9	-7.57	4.5	-0.839	-1.49	-0.595
17	28808837	28811385	ENSBGRG00000008537	4.8e-09	+	28808837	28811385	-8.32	-7.96	2.93	-0.726	-1.31	-0.692
17	30760463	30771262	ENSBGRG00000015565	1e-10	+	30760463	30771262	-10	-9.55	2.21	-0.812	-1.45	0.74
17	30839902	30843021	ENSBGRG00000015903	1.3e-11	+	30839902	30843021	-10.9	-10.4	1.72	-1.49	-2.51	-0.61
17	33023601	33051530	ENSBGRG00000019988	3.2e-18	+	33023601	33051530	-17.5	-16.5	2	-1.05	-1.83	-0.596
17	33367860	33392871	ENSBGRG00000020455	1.6e-12	+	33367860	33392871	-11.8	-11.2	2.87	-1.91	-3.14	-1.03
17	33396344	33396692	ENSBGRG00000020455	1.6e-12	+	33396344	33396692	-11.8	-11.2	4.4	-1.38	-2.35	-0.958
17	35420499	35422688	ENSBGRG00000023716	1.5e-05	+	35420499	35422688	-4.83	-4.63	4.43	-2.92	-4.62	-0.876
17	35428219	35431647	ENSBGRG00000023716	1	+	35428219	35431647	-1.81e-09	0	2.36	-0.863	-1.53	-0.727
17	35433120	35434340	ENSBGRG00000023716	1	+	35433120	35434340	-7.43e-06	0	1.53	-0.895	-1.58	-0.835
17	35837697	35839807	ENSBGRG00000025093	3.2e-53	+	35837697	35839807	-52.5	-50.5	1.27	-0.887	-1.57	-0.75
17	35906640	35907385	ENSBGRG00000025283	1.1e-08	+	35906640	35907385	-7.95	-7.62	2.73	-2.89	-4.57	-0.867
17	45372715	45401164	ENSBGRG00000008406	1.9e-05	+	45372715	45401164	-4.71	-4.52	8.35	-2.47	-3.98	-0.833
17	45431331	45437415	ENSBGRG00000008406	7.1e-06	+	45431331	45437415	-5.15	-4.95	7.81	-1.46	-2.47	-1.52
17	46133035	46135128	ENSBGRG00000008525	4e-11	+	46133035	46135128	-10.4	-9.9	5.59	-2.15	-3.51	-0.667
17	52638172	52640120	ENSBGRG00000004967	4e-05	+	52638172	52640120	-4.4	-4.22	1.49	-2.99	-4.73	-1.06
17	52810778	52812126	ENSBGRG00000005343	1.6e-11	+	52810778	52812126	-10.8	-10.3	1.87	-0.871	-1.55	-1.09
17	59388769	59390486	ENSBGRG00000010433	0.026	+	59388769	59390486	-1.58	-1.43	3.42	-1.3	-2.22	-1.15
17	59536162	59537750	ENSBGRG00000012583	0.96	+	59536162	59537750	-0.0187	0	4.27	-1.72	-2.85	-0.708
17	59561420	59562008	ENSBGRG00000013122	3.2e-12	+	59561420	59562008	-11.5	-10.9	2.21	-2.11	-3.43	-0.821
17	60547003	60547889	ENSBGRG00000016447	5e-07	+	60547003	60547889	-6.3	-6.05	5.18	-1.01	-1.77	-0.699
17	61112905	61126404	ENSBGRG00000019652	1e-05	+	61112905	61126404	-4.99	-4.8	4.5	-0.819	-1.46	-0.737
17	61728106	61728702	ENSBGRG00000019867	6.3e-12	+	61728106	61728702	-11.2	-10.7	4.57	-1.14	-1.97	-0.671
17	61860050	61867882	ENSBGRG00000020360	4e-08	+	61860050	61867882	-7.4	-7.1	11.4	-1.37	-2.32	-0.719
17	61869843	61880280	ENSBGRG00000020360	0.0011	+	61869843	61880280	-2.95	-2.79	2.29	-0.968	-1.7	-0.913
17	63107589	63144817	ENSBGRG00000013437	1.1e-05	+	63107589	63144817	-4.96	-4.77	4.1	-3.2	-5.07	1.09
17	63240926	63241075	ENSBGRG00000013875	4e-13	+	63240926	63241075	-12.4	-11.7	2.39	-1.14	-1.95	-0.78
17	63836309	63836457	ENSBGRG00000015224	2.3e-09	+	63836309	63836457	-8.64	-8.26	2.14	-1.98	-3.24	-1.71
17	63836555	63838748	ENSBGRG00000015224	2.3e-09	+	63836555	63838748	-8.64	-8.26	7.6	-0.73	-1.32	-1.39
17	65830306	65831246	ENSBGRG00000017338	1.3e-12	+	65830306	65831246	-11.9	-11.3	7.11	-0.773	-1.39	-0.755
17	65831393	65831592	ENSBGRG00000017338	1.3e-12	+	65831393	65831592	-11.9	-10.8	3	-0.813	-1.45	3.52
17	70110461	70112111	ENSBGRG00000020081	4e-12	+	70110461	70112111	-11.4	-10.8	7.82	-1.83	-3.01	-0.738
17	71087669	71088155	ENSBGRG00000022135	1	+	71087669	71088155	-0.000215	0	3.15	-1.02	-1.78	-0.653
17	72409557	72411534	ENSBGRG00000013418	0.0065	+	72409557	72411534	-2.19	-2.03	1.78	-2	-3.27	-0.584
17	72465263	72465640	ENSBGRG00000013418	1	+	72465263	72465640	-3.43e-05	0	2.38	-1.99	-3.25	-1.23
17	74028794	74029082	ENSBGRG00000003931	4.7e-06	+	74028794	74029082	-5.33	-5.12	2.33	-0.724	-1.31	0.854
17	75076519	75076719	ENSBGRG00000005179	5e-13	+	75076519	75076719	-12.3	-11.6	5.93	-0.799	-1.43	-1.23
17	75677900	75694471	ENSBGRG00000007377	1	+	75677900	75694471	-9.04e-06	0	1.46	-1.41	-2.38	-1.48
17	20132449	20132596	ENSBGRG00000013167	1.4e-05	-	20132449	20132596	-4.84	-4.26	2.71	-0.73	-1.32	1.23
17	21639566	21639910	ENSBGRG00000005580	9.1e-07	-	21639566	21639910	-6.04	-5.81	1.72	-0.925	-1.63	0.77
17	22391411	22392841	ENSBGRG00000007354	2.8e-07	-	22391411	22392841	-6.56	-6.3	3.5	-1.83	-3.02	1.97
17	22428409	22432707	ENSBGRG00000008221	6.2e-05	-	22428409	22432707	-4.21	-4.03	2.11	-1.34	-2.29	-0.582
17	23044346	23044692	ENSBGRG00000010423	4e-20	-	23044346	23044692	-19.4	-17.8	2.8	-0.811	-1.45	0.848
17	25239224	25268152	ENSBGRG00000015743	0.023	-	25239224	25268152	-1.63	-1.48	2.06	-1.28	-2.18	-0.633
17	25995696	25995994	ENSBGRG00000017242	9.8e-07	-	25995696	25995994	-6.01	-5.78	3.28	-2.13	-3.47	-0.753
17	28139989	28143357	ENSBGRG00000023274	1.6e-17	-	28139989	28143357	-16.8	-15.8	13.7	-1.89	-3.1	-0.644
17	29988795	29988996	ENSBGRG00000012231	1	-	29988795	29988996	-9.6e-05	0	2.77	-2.91	-4.6	-0.867
17	32187019	32203732	ENSBGRG00000016776	2.5e-16	-	32187019	32203732	-15.6	-14.7	4.89	-1.16	-2	-0.68
17	32305820	32306271	ENSBGRG00000017178	2e-11	-	32305820	32306271	-10.7	-10.2	2.33	-1.37	-2.33	-0.925
17	32307269	32307420	ENSBGRG00000017178	1.3e-06	-	32307269	32307420	-5.87	-5.64	4.4	-2.1	-3.42	-5.34
17	35863007	35864767	ENSBGRG00000025209	1.6e-15	-	35863007	35864767	-14.8	-13.9	2.4	-1.87	-3.08	-0.826
17	36757280	36758658	ENSBGRG00000004789	7.8e-07	-	36757280	36758658	-6.11	-5.87	4.31	-1.64	-2.73	-1.25
17	44491416	44491567	ENSBGRG00000007751	1	-	44491416	44491567	-5.88e-10	0	2.43	-0.877	-1.56	-1.84
17	49156271	49198256	ENSBGRG00000012142	1.3e-07	-	49156271	49198256	-6.9	-6.62	1.79	-1.44	-2.43	-1.01
17	60986270	60987309	ENSBGRG00000017184	0.00011	-	60986270	60987309	-3.97	-3.8	2.83	-0.934	-1.65	-1.24
17	61754478	61778760	ENSBGRG00000020111	2e-20	-	61754478	61778760	-19.7	-18.5	1.76	-1.71	-2.85	-0.585
17	62038574	62178439	ENSBGRG00000020476	1.9e-09	-	62038574	62178439	-8.72	-8.33	1.41	-1	-1.75	-0.921
17	62361971	62363068	ENSBGRG00000020976	6.3e-13	-	62361971	62363068	-12.2	-11.6	5.4	-1.17	-2.01	-0.746
17	63203813	63206159	ENSBGRG00000013664	1.3e-05	-	63203813	63206159	-4.87	-4.67	5.22	-2.56	-4.1	-0.952
17	63320325	63320474	ENSBGRG00000014110	1e-14	-	63320325	63320474	-14	-13.2	2.2	-1.15	-1.98	-1.31
17	64152297	64152445	ENSBGRG00000016360	1.9e-06	-	64152297	64152445	-5.71	-5.49	4.33	-1.02	-1.78	1.5
17	64524663	64541637	ENSBGRG00000016499	5e-11	-	64524663	64541637	-10.3	-9.8	4.18	-5.83	-8.61	-0.63
17	64570571	64578062	ENSBGRG00000016499	5.8e-07	-	64570571	64578062	-6.24	-6	2.49	-0.768	-1.38	-0.727
17	70460191	70461822	ENSBGRG00000021233	4.5e-07	-	70460191	70461822	-6.35	-6.1	9.17	-1.38	-2.33	-0.595
17	72501325	72501574	ENSBGRG00000014769	6e-05	-	72501325	72501574	-4.22	-4.04	1.93	-3.25	-5.13	-0.683
17	73297762	73299031	ENSBGRG00000018010	1	-	73297762	73299031	-0.000293	0	2.76	-1.28	-2.18	0.614
17	73343670	73397777	ENSBGRG00000018010	4.3e-06	-	73343670	73397777	-5.37	-5.16	1.93	-1.53	-2.57	0.924
17	74087790	74090503	ENSBGRG00000004449	2.7e-09	-	74087790	74090503	-8.57	-8.19	2.68	-3.05	-4.83	-0.894
17	75468165	75468861	ENSBGRG00000006002	1	-	75468165	75468861	-1.48e-08	0	2.44	-2.5	-4.01	-0.963
17	75548306	75561649	ENSBGRG00000006476	1	-	75548306	75561649	-1.26e-05	0	3.85	-1.18	-2.03	0.851
17	75928859	75929059	ENSBGRG00000008342	1.8e-08	-	75928859	75929059	-7.75	-7.43	1.94	-0.991	-1.73	0.897
18	19053833	19054234	NA	6.3e-13	+	19053833	19054234	-12.2	-11.6	1.33	-1.31	-2.24	-1.09
18	2566081	2568770	ENSBGRG00000011486	1.9e-10	+	2566081	2568770	-9.73	-9.27	2.05	-2.79	-4.42	-1.66
18	3816584	3817773	ENSBGRG00000015765	0.00066	+	3816584	3817773	-3.18	-3.02	5.69	-4.33	-6.65	-0.74
18	4328118	4340106	ENSBGRG00000016813	1	+	4328118	4340106	-0.00016	0	8.75	-1.53	-2.56	1.74
18	5916508	5919048	ENSBGRG00000018302	1.4e-06	+	5916508	5919048	-5.86	-5.63	5.77	-0.731	-1.32	-0.992
18	11607236	11609031	ENSBGRG00000020172	5.9e-08	+	11607236	11609031	-7.23	-6.94	1.83	-3.06	-4.85	-1.75
18	12301312	12306165	ENSBGRG00000021817	7.6e-10	+	12301312	12306165	-9.12	-8.71	1.75	-1.63	-2.71	-1.12
18	18843488	18856000	ENSBGRG00000025049	0.0025	+	18843488	18856000	-2.61	-2.45	4.09	-1.05	-1.82	-0.804
18	20441983	20442849	ENSBGRG00000004901	2.1e-10	+	20441983	20442849	-9.67	-9.21	1.65	-1.8	-2.97	-0.637
18	20686085	20687267	ENSBGRG00000005118	1.6e-18	+	20686085	20687267	-17.8	-16.8	2.75	-1.49	-2.51	1.08
18	21169829	21172132	ENSBGRG00000012410	7.2e-06	+	21169829	21172132	-5.14	-4.93	5.22	-1.2	-2.05	-0.601
18	21352553	21353049	ENSBGRG00000013771	1.7e-05	+	21352553	21353049	-4.77	-4.58	2.88	-0.746	-1.34	-0.946
18	25347250	25347401	ENSBGRG00000013790	1	+	25347250	25347401	-3.83e-06	0	1.88	-2.12	-3.45	1.97
18	25431694	25447440	ENSBGRG00000013857	2.4e-05	+	25431694	25447440	-4.62	-4.43	2.79	-0.848	-1.51	-0.988
18	25673902	25674095	ENSBGRG00000014304	1.6e-15	+	25673902	25674095	-14.8	-14	2.33	-1.4	-2.37	1.39
18	29395745	29412326	ENSBGRG00000016680	2.5e-10	+	29395745	29412326	-9.6	-9.15	7.67	-2.62	-4.19	-0.683
18	29414318	29414867	ENSBGRG00000016680	0.18	+	29414318	29414867	-0.74	-0.592	4.83	-0.851	-1.51	-1.21
18	47321532	47331085	ENSBGRG00000005327	1e-12	+	47321532	47331085	-12	-11.3	5	-1.47	-2.48	-2.13
18	51266894	51276573	ENSBGRG00000006367	1.1e-09	+	51266894	51276573	-8.95	-8.54	7.66	-0.972	-1.7	-0.63
18	52357011	52359216	ENSBGRG00000007419	1.3e-09	+	52357011	52359216	-8.87	-8.47	12.4	-1.15	-1.99	-0.79
18	53485727	53487615	ENSBGRG00000008227	4.6e-10	+	53485727	53487615	-9.34	-8.91	3.29	-1.44	-2.43	-0.859
18	53939729	54134497	ENSBGRG00000009429	4e-19	+	53939729	54134497	-18.4	-17.3	6.4	-2.03	-3.32	-1.14
18	54152838	54157561	ENSBGRG00000009429	1.6e-14	+	54152838	54157561	-13.8	-13	5.65	-0.884	-1.57	-0.873
18	55705563	55706209	ENSBGRG00000010272	1.3e-30	+	55705563	55706209	-29.9	-28.4	7.06	-1.49	-2.51	-0.79
18	60076771	60076921	ENSBGRG00000005916	1.3e-11	+	60076771	60076921	-10.9	-10.4	2.41	-1.37	-2.33	-0.666
18	61285816	61286305	ENSBGRG00000005980	9.5e-09	+	61285816	61286305	-8.02	-7.68	4.03	-0.817	-1.46	-1.05
18	62104895	62106878	ENSBGRG00000008337	0.0046	+	62104895	62106878	-2.34	-2.19	2.82	-0.942	-1.66	-0.749
18	64878479	64956195	ENSBGRG00000010331	6.3e-14	+	64878479	64956195	-13.2	-12.5	2.1	-1.36	-2.32	-0.726
18	74099686	74102684	ENSBGRG00000012560	1	+	74099686	74102684	-2.2e-08	0	1.64	-1.42	-2.4	-0.852
18	1576227	1576472	ENSBGRG00000011174	4e-20	-	1576227	1576472	-19.4	-18.3	2.71	-2.4	-3.86	-1.31
18	9830959	9849924	ENSBGRG00000019014	6.3e-11	-	9830959	9849924	-10.2	-9.74	2.77	-1.65	-2.75	-0.851
18	17197904	17203534	ENSBGRG00000024054	1	-	17197904	17203534	-1.56e-07	0	2.29	-1.22	-2.08	-0.799
18	18390904	18400055	ENSBGRG00000024431	2.5e-32	-	18390904	18400055	-31.6	-30	6.52	-4.87	-7.37	-0.712
18	20724531	20724880	ENSBGRG00000005589	1.6e-13	-	20724531	20724880	-12.8	-12.1	4.08	-1.27	-2.17	-0.978
18	20803528	20803876	ENSBGRG00000005952	2.6e-07	-	20803528	20803876	-6.59	-5.93	2.82	-1.44	-2.43	1.1
18	21037526	21037675	ENSBGRG00000010159	1	-	21037526	21037675	-8.65e-08	0	2.61	-2.36	-3.8	1.24
18	21144316	21145719	ENSBGRG00000011639	0.0023	-	21144316	21145719	-2.63	-2.47	3	-0.791	-1.41	-0.62
18	21243856	21244338	ENSBGRG00000012661	7.9e-14	-	21243856	21244338	-13.1	-12.4	1.94	-4.72	-7.13	-1.47
18	21288880	21289515	ENSBGRG00000013200	1.6e-11	-	21288880	21289515	-10.8	-10.3	3.58	-1.54	-2.58	-1.05
18	21295420	21300222	ENSBGRG00000013200	7.2e-08	-	21295420	21300222	-7.14	-6.86	2	-2.7	-4.31	-1.08
18	21514192	21514766	ENSBGRG00000019546	1	-	21514192	21514766	-4.91e-07	0	1.66	-1.15	-1.97	0.679
18	22368972	22369221	ENSBGRG00000011011	2.3e-08	-	22368972	22369221	-7.63	-7.31	2.48	-1.18	-2.03	-0.7
18	22611326	22616441	ENSBGRG00000011716	0.0069	-	22611326	22616441	-2.16	-2.01	2.03	-2.17	-3.54	-0.926
18	22663818	22663968	ENSBGRG00000011716	0.34	-	22663818	22663968	-0.465	-0.318	1.88	-1.11	-1.92	-0.749
18	32890991	32924904	ENSBGRG00000018118	1.3e-26	-	32890991	32924904	-25.9	-24.5	4.84	-1.82	-3	-0.985
[truncated: 990 more rows]
