# Supplementary material for: Transcriptome-Wide Study of mRNAs and lncRNAs Modified by m6A RNA Methylation in the Longissimus Dorsi Muscle Development of Cattle-Yak
Source: Cells. 2022 Nov 17;11(22):3654. doi: 10.3390/cells11223654 (PMC9688506; doi:10.3390/cells11223654)
Supplement: Supplementary file 1 [file cells-11-03654-s001.zip › Supplementary Table S4.xlsx]

## Sheet: Sheet1
Gene_id	BaseMean	lfcSE	FoldChange	log2FoldChange	p-value	q-value	Regulation	Expression_CY6_1_input	Expression_CY6_2_input	Expression_CY6_3_input	Expression_CY18_1_input	Expression_CY18_2_input	Expression_CY18_3_input	Gene_symbol
ENSBGRG00000000012	769.092	0.224162	1.69733	0.763265	0.000661717	0.0389491	Up	10.5478	7.07871	9.62211	18.8041	20.7018	15.7587	GBE1
ENSBGRG00000000086	8.87247	2.58235	0.00904181	-6.78917	0.00856203	0.2039	Down	0.699405	0	0	0	0	0	KAP27.1
ENSBGRG00000000091	35.4899	3.90818	1.35023e-07	-22.8203	5.24786e-09	3.69384e-06	Down	14.3781	0	0	0	0	0	KAP13.2
ENSBGRG00000000094	25.0296	3.90876	0.003208	-8.28411	0.0340594	0.391095	Down	28.5564	0	2.44473	0	0	0
ENSBGRG00000000096	7.27542	2.69617	0.0110257	-6.50299	0.0158682	0.27031	Down	6.57214	0	0	0	0	0
ENSBGRG00000000101	8.51757	2.60453	0.00941839	-6.7303	0.00976396	0.216803	Down	7.49173	0	0	0	0	0
ENSBGRG00000000111	48.7705	3.90779	0.00164649	-9.24639	0.0179745	0.290012	Down	19.7204	0	0.660077	0	0	0	KRTAP11-1
ENSBGRG00000000120	3.58494	2.36968	34.6097	5.1131	0.0309494	0.376226	Up	0	0	0	0.150918	0.593695	0.172054	MIS18A
ENSBGRG00000000146	1475.41	0.338366	2.15731	1.10924	0.00104466	0.0528484	Up	67.1858	65.4035	112.583	357.003	162.276	128.01	RPMS6
ENSBGRG00000000205	181.85	0.479121	0.343566	-1.54134	0.00129531	0.0610709	Down	5.1869	7.78278	6.0886	2.81397	1.10699	3.68637	GDF8
ENSBGRG00000000208	851.988	0.361603	1.84315	0.882172	0.0147028	0.261722	Up	8.81256	3.0238	9.76474	15.9117	20.0139	11.5607	CD18
ENSBGRG00000000215	7878.59	0.259751	0.506619	-0.981026	0.00015886	0.0140047	Down	67.3346	80.7812	61.2405	51.6234	30.4394	44.4215	KIAA1092
ENSBGRG00000000221	161.835	0.396083	1.7191	0.781656	0.0484424	0.449389	Up	1.38466	1.0758	0.770518	2.24526	3.18206	1.3771	F3
ENSBGRG00000000229	63.7936	0.744994	3.61099	1.85239	0.0129023	0.242342	Up	0.125523	0.96194	1.29221	2.89309	6.05769	1.67396	PAQR9
ENSBGRG00000000262	168.7	0.466793	0.400276	-1.32093	0.00465771	0.140005	Down	2.40593	2.83	5.23278	1.16914	1.27247	2.34588	BOULE
ENSBGRG00000000280	1233.24	0.209169	0.612694	-0.706762	0.00072774	0.0411422	Down	14.5502	11.7142	12.8741	12.1305	9.45708	7.40088	ADARB1
ENSBGRG00000000308	136.341	0.433768	2.11636	1.08158	0.0126507	0.242299	Up	3.70685	2.73687	5.55565	8.28029	15.5641	6.74763	BCM1
ENSBGRG00000000310	33.2231	0.959355	3.94304	1.97931	0.0390969	0.413566	Up	0.164791	0.00905284	0.173213	1.0074	0.151736	0.455255	VWA5B2
ENSBGRG00000000313	4779.6	0.36327	0.542264	-0.882931	0.0150777	0.264594	Down	187.785	156.667	69.9001	102.728	128.642	47.255	CCN1
ENSBGRG00000000314	289.006	0.306755	1.65989	0.731088	0.0171582	0.281412	Up	1.88995	1.17213	1.92811	3.45128	4.19432	2.3383	NCKAP1L
ENSBGRG00000000350	52.2976	0.577152	0.408785	-1.29059	0.0253433	0.351831	Down	0.644572	1.39426	0.657586	0.545795	0.471316	0.339953	PLS1
ENSBGRG00000000362	116.511	0.370964	1.76547	0.820052	0.0270638	0.356773	Up	0.953189	0.867142	1.13156	1.80165	2.45337	1.94194	tmem198
ENSBGRG00000000410	193.278	0.523634	2.09502	1.06696	0.0415887	0.426043	Up	2.9071	3.04781	6.15899	3.61103	16.425	9.78524	TAGLN3
ENSBGRG00000000446	191.265	0.408402	0.319678	-1.64531	5.60961e-05	0.00629548	Down	3.7944	4.7161	1.86219	1.38444	1.3744	1.25075	PDE1B1
ENSBGRG00000000490	9.97163	1.27531	0.163887	-2.60923	0.0407606	0.42133	Down	0.617469	0.482033	0.434023	0.128866	0.190104	0	PNMA2
ENSBGRG00000000501	385.407	0.365789	0.564398	-0.825214	0.0240715	0.340577	Down	18.0894	8.55273	6.98582	7.25138	9.03491	6.41248	MNCb-4428
ENSBGRG00000000508	119.809	0.448313	0.449443	-1.15379	0.010064	0.219157	Down	0.529	0.801246	0.560707	0.212261	0.397042	0.394774	Kif1a
ENSBGRG00000000521	2169.88	0.212139	0.657782	-0.604319	0.00438986	0.13582	Down	232.632	277.066	318.503	209.379	229.16	210.433	HSPE1
ENSBGRG00000000523	9679.35	0.842199	0.227594	-2.13547	0.011226	0.230987	Down	590.414	189.267	51.5687	82.7413	97.6711	49.1314	NR4A1
ENSBGRG00000000533	6.59721	2.0125	31.789	4.99045	0.0131482	0.244561	Up	0	0.0403074	0	1.21227	0.596118	0.0368546	GAL
ENSBGRG00000000541	41671	0.275943	0.477912	-1.06518	0.000113315	0.0108193	Down	1041.51	1325.75	972.835	545.6	537.98	788.393	Ipp1
ENSBGRG00000000549	1069.42	0.22713	0.658855	-0.601966	0.00804173	0.197372	Down	32.2299	26.1781	24.1985	25.3431	19.1533	20.5223	ATG101
ENSBGRG00000000576	4.94529	2.52713	47.7157	5.57639	0.0273415	0.358672	Up	0	0	0	0	0.578234	0.223431	FYB2
ENSBGRG00000000593	2564	0.238039	0.502519	-0.992749	3.03901e-05	0.00417383	Down	44.5546	43.0829	48.377	23.9154	24.8622	31.3488	AMPK2
ENSBGRG00000000632	43.0434	0.587753	2.60282	1.38008	0.0188717	0.29708	Up	0.362025	0.251914	0.268607	0.6646	1.29416	0.787987	QtrA-13483
ENSBGRG00000000658	293.395	0.298533	0.607191	-0.719778	0.0159065	0.270347	Down	4.71775	5.49506	4.23587	4.00255	2.92057	3.55891	Acvrlk6
ENSBGRG00000000664	5.24735	2.01423	0.0305718	-5.03166	0.0124876	0.242299	Down	0.556484	0.144808	0.130386	0	0.0285548	0	BMP8A
ENSBGRG00000000694	14.605	1.21428	6.17093	2.62549	0.0306042	0.375179	Up	0.539178	0	0.342897	1.14536	1.27662	3.55169	PSPN
ENSBGRG00000000724	2458.65	0.230397	0.337056	-1.56894	9.77848e-12	1.65188e-08	Down	61.3858	65.3374	51.4604	24.0676	21.6169	25.5985	PRKAG3
ENSBGRG00000000745	184.35	3.90704	0.000435616	-11.1647	0.0042689	0.134362	Down	22.1375	0	2.47694	0	0	0	KRT81
ENSBGRG00000000756	452.907	0.26008	1.58861	0.667765	0.0102424	0.220729	Up	8.40401	6.27591	6.40591	11.9326	16.1095	11.9713	JAM1
ENSBGRG00000000760	4.70078	2.16057	0.0342407	-4.86815	0.0242478	0.341919	Down	0.170675	0.00937607	0.0633167	0	0.00924436	0	EHK2
ENSBGRG00000000774	269.75	3.90695	0.000297709	-11.7138	0.00271581	0.10039	Down	29.496	0	2.00559	0	0	0	KRT83
ENSBGRG00000000776	4051.87	0.752221	3.41513	1.77194	0.0184922	0.293968	Up	17.5018	11.1506	21.5756	17.8488	118.568	64.928	HBE245
ENSBGRG00000000788	258.104	3.90696	0.000311141	-11.6501	0.0028647	0.103848	Down	33.4159	0	1.66361	0	0	0	KRT83
ENSBGRG00000000803	18.1833	1.20808	6.90686	2.78803	0.0210094	0.313804	Up	0	0.222535	0.125232	0.223096	0.959915	1.57691	EDG7
ENSBGRG00000000806	140.643	0.419665	2.01862	1.01337	0.0157475	0.27031	Up	7.07459	3.4715	3.13759	12.0754	13.6391	7.74295	UNQ670/PRO1304
ENSBGRG00000000809	178.504	0.342224	0.56303	-0.828717	0.0154541	0.267759	Down	21.5848	18.6518	20.8844	16.2891	10.048	14.4168	KAT
ENSBGRG00000000821	28.7403	0.801479	5.40192	2.43347	0.00239559	0.0923945	Up	0.302857	0.149738	0.303355	1.59122	2.83458	0.602409	CD200R
ENSBGRG00000000839	182.184	3.90704	0.000440795	-11.1476	0.004328	0.135232	Down	23.1155	0	0.911349	0	0	0
ENSBGRG00000000845	7410.15	0.219302	0.599667	-0.737767	0.000767784	0.0424726	Down	159.201	150.699	143.024	103.713	96.7581	119.764	APP1
ENSBGRG00000000852	17.7907	1.10322	6.11331	2.61195	0.0179052	0.289229	Up	0	0.204584	0.268636	1.57242	0.571511	1.27823	pol
ENSBGRG00000000857	519.143	0.266233	2.65489	1.40865	1.21619e-07	5.13625e-05	Up	2.35157	2.85005	2.90666	7.18949	9.86042	8.55154	TLE2
ENSBGRG00000000858	978.529	0.250412	0.64752	-0.627003	0.0122838	0.241937	Down	110.54	145.78	127.893	102.549	87.1386	105.929	TOMM7
ENSBGRG00000000881	537.787	0.309365	1.82631	0.868935	0.00497315	0.144715	Up	5.02806	2.38438	4.0074	9.06847	10.5843	5.53344	ARHGAP30
ENSBGRG00000000889	462.756	0.275604	0.549058	-0.864968	0.00169843	0.0741386	Down	4.50576	5.579	5.97394	4.44725	2.82671	3.29446	KET
ENSBGRG00000000893	13.2448	1.97069	0.0218447	-5.51657	0.0051211	0.147882	Down	1.24016	0.0170321	0	0.017075	0.0167929	0	GPRC5D
ENSBGRG00000000906	4.90294	2.97963	0.0163925	-5.93082	0.0465407	0.442177	Down	0	0	0.381107	0	0	0	UNQ1929/PRO4404
ENSBGRG00000000910	975.359	0.194976	0.625498	-0.676924	0.000516911	0.0323414	Down	9.44739	8.81312	8.44935	7.3815	7.22793	5.53084	JHDM1D
ENSBGRG00000000961	63.741	3.90755	0.00125982	-9.63256	0.0136969	0.251502	Down	3.11932	0	0.696682	0	0	0	KRT75
ENSBGRG00000000991	7.80777	2.65386	0.0102742	-6.60483	0.0128187	0.242342	Down	0.948952	0	0	0	0	0	KRT6E
ENSBGRG00000000998	60.2245	0.551593	2.43853	1.28601	0.0197297	0.3041	Up	0.279684	0.536855	0.769022	1.30474	1.63606	1.62135	IHABP
ENSBGRG00000001005	5385.34	0.279402	0.603078	-0.729584	0.00902162	0.2082	Down	65.4849	83.6977	69.8952	40.7251	48.3044	65.5123	GPSN2
ENSBGRG00000001018	3.83845	2.70204	0.0209011	-5.58028	0.0389035	0.413236	Down	0.375113	0	0.166991	0	0	0	K6A
ENSBGRG00000001038	4.95957	2.33048	0.0324317	-4.94645	0.0337958	0.390659	Down	0.328888	0.520346	0	0	0.0320648	0	Spatc1l
ENSBGRG00000001042	281668	0.262032	0.452969	-1.14251	1.29933e-05	0.00207072	Down	11040.9	11948.6	10940.3	6872.46	4179.25	7058.77	GAPD
ENSBGRG00000001054	541.686	0.296468	0.528467	-0.920115	0.00191188	0.0795502	Down	1.5864	1.78741	1.23351	0.82522	1.36578	0.763388	DNAH11
ENSBGRG00000001061	274.555	0.354873	0.579272	-0.787686	0.0264438	0.355484	Down	27.9414	22.3294	34.1284	13.7624	18.6748	24.1504	PFDN4
ENSBGRG00000001067	370.458	0.329454	0.452359	-1.14446	0.000513123	0.0322238	Down	19.0681	13.9613	9.49565	10.1436	6.60135	6.47875	MOBKL2B
ENSBGRG00000001074	18.3425	3.90949	0.0043774	-7.83571	0.0450404	0.437971	Down	1.87183	0	0.304291	0	0	0	KRT6E
ENSBGRG00000001081	1659.32	0.246435	1.79027	0.840174	0.000651272	0.0386033	Up	5.45087	6.02933	5.66282	9.61389	13.5445	13.1263	MRP5
ENSBGRG00000001103	78.5515	3.9074	0.00102233	-9.93392	0.0110115	0.227846	Down	3.47815	0	5.45962	0	0	0	KRT5
ENSBGRG00000001131	256.765	3.90696	0.000312766	-11.6426	0.00288275	0.104279	Down	22.6865	0	10.0141	0	0	0	KRT71
ENSBGRG00000001148	184.979	0.558209	2.16351	1.11337	0.0460927	0.44195	Up	2.48272	0.327334	2.63417	5.05363	5.309	3.5616	Zfp385b
ENSBGRG00000001172	4967.13	0.267317	1.52393	0.607801	0.0229834	0.331561	Up	123.436	117.172	162.553	180.325	249.558	286.376	LGALS1
ENSBGRG00000001194	4.37033	2.40886	0.036938	-4.75875	0.0482096	0.448708	Down	0.304498	0	0.18074	0	0.0197913	0	KRT72
ENSBGRG00000001202	352.117	0.400713	3.13044	1.64637	3.98087e-05	0.00501857	Up	1.29665	1.08491	2.87383	9.87668	5.03502	4.85968	FAM151A
ENSBGRG00000001259	666.318	0.361578	3.10709	1.63556	6.08517e-06	0.00118157	Up	1.61991	1.51785	2.72609	12.1087	4.71248	5.25605	Bfit
ENSBGRG00000001280	11.2153	1.80241	108.29	6.75876	0.000176936	0.0152499	Up	0	0	0	0.61763	0.0607425	0.122049	CRN
ENSBGRG00000001287	5.38016	1.94061	25.6839	4.68279	0.0158198	0.27031	Up	0	0.0341967	0	0.377111	0.26973	0.500278
ENSBGRG00000001296	1921.07	0.207405	0.622853	-0.683036	0.000990365	0.0514552	Down	38.5478	48.5295	44.4592	32.7026	34.338	31.0552	DARS
ENSBGRG00000001306	2868.15	0.257832	1.78282	0.834158	0.00121525	0.0591622	Up	7.42893	9.15869	10.6562	17.2283	17.3095	22.4427	CRARF
ENSBGRG00000001320	40528.7	0.798772	7.78197	2.96013	0.000210676	0.0175318	Up	201.117	117.085	647.513	2371.63	2415.11	3766.6	Myl6b
ENSBGRG00000001363	686.086	0.29099	0.574616	-0.799331	0.00601545	0.162591	Down	9.0994	9.71721	6.2898	6.39689	4.58476	6.18696	TDRD7
ENSBGRG00000001418	6.16146	2.17853	59.4773	5.89427	0.00681781	0.176375	Up	0	0	0	0.135161	4.51953	0.98618	SPINK4
ENSBGRG00000001423	679.675	0.33319	1.6993	0.764939	0.0216872	0.319131	Up	7.77868	5.93172	5.70906	13.3244	8.25333	16.765	ATXN7L2
ENSBGRG00000001440	67.5628	0.622321	2.52528	1.33644	0.0317526	0.381234	Up	1.02849	0.440702	2.21298	2.65087	3.54294	4.43246	ANXA9
ENSBGRG00000001444	211.278	0.325614	0.521253	-0.939945	0.00389322	0.126721	Down	4.8407	7.14117	7.95005	4.79871	4.03063	3.6669	CMC2
ENSBGRG00000001458	274.482	0.404638	1.77218	0.825525	0.0413345	0.424958	Up	1.71282	1.13756	1.8209	1.93449	5.49987	2.48086	ATPVD
ENSBGRG00000001459	131.713	0.679936	3.72649	1.89782	0.00525184	0.149611	Up	1.96427	0.169719	0.848974	2.00394	7.10243	3.87951	KLHL6
ENSBGRG00000001470	648.781	0.297935	0.603318	-0.729009	0.0144102	0.259259	Down	30.1669	22.8055	20.5929	20.8976	23.5804	10.0376	MPZ
ENSBGRG00000001485	1388.66	0.183551	0.597022	-0.744143	5.03173e-05	0.00598598	Down	10.9997	9.20929	10.1463	7.87495	7.38014	6.43711	NFX1
ENSBGRG00000001498	236.503	0.337075	0.625154	-0.677717	0.0443697	0.436539	Down	3.48539	1.76394	2.11768	2.12206	2.0424	1.38125	NRF3
ENSBGRG00000001500	299.121	0.324325	1.67458	0.743801	0.021826	0.320599	Up	2.31757	1.27747	1.23737	3.76443	3.00758	2.89532	Cyb561d1
ENSBGRG00000001512	7.16726	1.65249	11.508	3.52457	0.0329344	0.386809	Up	0	0.0564822	0.0317854	0.141561	0.222755	0.774657	NPH2
ENSBGRG00000001522	12.1746	1.61817	59.3883	5.89211	0.000271352	0.0207418	Up	0	0	0.0259873	0.532396	1.06996	0.295563	ALDH1B2
ENSBGRG00000001543	5.82804	2.00959	56.2844	5.81466	0.00381029	0.124743	Up	0	0	0	0.257786	0.429044	0.108513	LERN2
ENSBGRG00000001562	467.86	0.366912	1.87232	0.904827	0.0136609	0.251114	Up	6.10845	5.6826	6.21687	8.88399	23.4102	8.70209	GCAT
ENSBGRG00000001569	1733.45	0.214402	0.576918	-0.793563	0.000214516	0.0177638	Down	79.1557	91.303	88.3341	72.5966	51.8946	54.762	SAR1B
ENSBGRG00000001578	3.54268	2.33958	34.1599	5.09423	0.0294495	0.368921	Up	0	0	0	0.23998	0.424825	0.437743	UNQ855/PRO1864
ENSBGRG00000001583	3.55822	2.75306	0.0225657	-5.46973	0.0469465	0.443798	Down	0.270957	0	0.335064	0	0	0	BCNT
ENSBGRG00000001590	1388.9	0.941349	3.66315	1.87308	0.0466146	0.442394	Up	13.4938	6.14171	20.8731	21.6588	139.346	20.3703	ACRP30
ENSBGRG00000001598	1882.18	0.237352	0.625831	-0.676156	0.00438915	0.13582	Down	65.1555	75.2164	75.5022	46.6654	53.1512	59.5544	ATP11
ENSBGRG00000001621	94.5885	0.599512	2.43282	1.28263	0.0323988	0.384226	Up	1.07025	0.529149	0.805755	4.47788	2.19427	0.654582	AQP3
ENSBGRG00000001636	404.147	0.289364	1.50413	0.588925	0.0418265	0.426676	Up	6.15774	5.95215	8.41887	10.1281	12.9962	13.1782	Ccdc10
ENSBGRG00000001707	103.611	0.419092	1.79842	0.846727	0.0433437	0.43377	Up	2.93935	2.82902	2.18087	4.35135	7.52724	5.24424	MOBKL2C
ENSBGRG00000001763	1124.64	0.275753	0.601366	-0.733686	0.00779864	0.193171	Down	21.9634	33.3954	31.7342	22.6267	16.8609	22.6858	DCUN1D1
ENSBGRG00000001770	44309.6	0.314888	0.545971	-0.873105	0.00555852	0.154187	Down	1256.94	2006.95	1414	741.678	909.142	1332.87	TMOD4
ENSBGRG00000001772	140.455	0.466844	1.93396	0.951558	0.0415221	0.426043	Up	1.97127	1.72891	0.782172	3.97631	4.89661	1.87527	FCGR2
ENSBGRG00000001827	41.3928	0.622314	2.59748	1.37711	0.026905	0.356773	Up	0.954041	0.628926	0.424714	2.52204	1.45721	2.21395	IL8RB
ENSBGRG00000001842	1240.3	0.271202	0.521881	-0.938207	0.0005413	0.0336183	Down	23.3383	21.2759	34.3006	18.863	21.1308	10.1544	NUDT4B
ENSBGRG00000001844	898.879	0.282863	0.6213	-0.686637	0.0152053	0.265292	Down	60.1707	101.857	90.3394	57.2528	62.6443	66.6087	TIM14
ENSBGRG00000001854	844.95	0.24317	1.60083	0.678816	0.00524604	0.149611	Up	16.403	16.1382	16.6015	41.4157	34.3721	20.4541	ADFP
ENSBGRG00000001862	11257.3	0.287209	0.559375	-0.838112	0.00352142	0.119188	Down	121.208	146.734	152.314	74.7927	76.2049	121.895	PP1G
ENSBGRG00000001867	2186.97	1.80548	0.0176878	-5.8211	0.00126355	0.0606397	Down	220.583	1.75667	1.62702	0.972273	2.85058	0.903485	HSP70B'
ENSBGRG00000001870	34.9816	3.90787	337.52	8.39883	0.0316178	0.380699	Up	0	0	0	0	3.58904	0.773254	FETUA
ENSBGRG00000001909	12.1031	1.29408	0.0897808	-3.47745	0.00720529	0.183036	Down	0.367964	0.152585	0.211366	0.070601	0	0.0107319	PNOC
ENSBGRG00000001941	475.002	0.378716	1.77172	0.825151	0.0293458	0.368305	Up	4.24648	2.22969	4.42033	5.42374	12.7215	5.08121	RRAS3
ENSBGRG00000002007	391.616	1.40499	9.99608	3.32136	0.0180801	0.290884	Up	3.46582	0.77231	0.597601	1.28236	51.3748	6.53192	FACE
ENSBGRG00000002031	285.643	0.296603	0.59138	-0.757843	0.0106165	0.224739	Down	9.49361	11.3863	9.20245	7.34684	9.25573	5.0947	HOXA5
ENSBGRG00000002058	159.276	0.503549	0.20196	-2.30786	4.57951e-06	0.000955083	Down	11.8619	15.2096	4.11037	1.9383	3.09239	2.5535	Hox-1.7
ENSBGRG00000002063	3579.82	0.258424	1.91428	0.936802	0.000288894	0.0216331	Up	66.5914	48.3909	73.5868	172.12	184.728	83.8233	CVHSP
ENSBGRG00000002072	24.3007	2.78177	0.00647265	-7.27143	0.00895001	0.207397	Down	1.20154	1.40595	0	0	0.019524	0	HOX1H
ENSBGRG00000002114	30.6216	0.712994	0.291591	-1.77798	0.0126426	0.242299	Down	1.75599	1.70095	1.19651	0.959193	0.314448	0.388811	EIF2S3
ENSBGRG00000002134	1454	0.22154	1.53442	0.617698	0.00530023	0.15023	Up	12.6741	9.2462	11.929	20.8484	26.3383	15.4494	CAV1
ENSBGRG00000002150	250.879	0.632414	0.279999	-1.83651	0.00368476	0.122774	Down	12.3082	9.7793	0.937245	2.39747	2.16838	3.06513	IFI44
ENSBGRG00000002173	215.17	0.615684	0.284877	-1.81159	0.00325677	0.113436	Down	6.20572	5.42074	0.566846	1.40842	1.76411	1.07853	GS3686
ENSBGRG00000002174	57.8983	0.624321	0.274543	-1.86489	0.0028166	0.102425	Down	7.26675	13.9486	4.99518	4.55529	1.77117	2.51209	RCJMB04_32g9
ENSBGRG00000002188	374.295	0.28834	0.645333	-0.631884	0.0284192	0.36271	Down	12.469	15.2737	15.9822	15.5552	9.42477	9.18355	ZCCHC9
ENSBGRG00000002238	991.945	0.35493	1.98972	0.992567	0.00516564	0.148407	Up	7.02945	4.67462	13.6184	28.0233	15.9643	16.1428	Ptx2
ENSBGRG00000002241	680.604	0.270431	1.56588	0.64697	0.0167403	0.278206	Up	8.60749	5.98503	7.68397	11.0655	18.4738	12.0584	44812
ENSBGRG00000002259	48.958	0.674592	3.08475	1.62515	0.0159924	0.271245	Up	0.0993222	0.0982132	0.276348	0.991638	0.539501	0.262986	CGN
ENSBGRG00000002265	2183.16	0.333898	0.393271	-1.34641	5.52127e-05	0.00629548	Down	116.97	85.2508	49.3104	31.6797	58.2895	29.8457	DNAJB4
ENSBGRG00000002267	1778.29	0.253333	0.600876	-0.734861	0.00372244	0.123163	Down	22.8674	26.1367	21.3672	14.7991	15.6603	19.3777	MSRA
ENSBGRG00000002273	899.883	0.310039	0.636579	-0.651589	0.0355852	0.395228	Down	11.0088	13.6149	22.1532	14.1994	8.94409	12.1001	SIAT10
ENSBGRG00000002297	56.5533	0.570794	0.360006	-1.47391	0.00981709	0.217295	Down	1.76768	1.55373	0.735259	0.79652	0.435199	0.532737	BAIAP2L2
ENSBGRG00000002309	1583.53	0.382609	1.96363	0.973524	0.0109455	0.227385	Up	31.6533	11.8335	28.7985	31.1621	79.3988	55.2842	LDC
ENSBGRG00000002333	400.539	0.521519	2.27048	1.183	0.0233069	0.333099	Up	27.4813	10.1995	12.3816	22.4955	94.3851	21.7159	MGST1
ENSBGRG00000002369	4290.23	0.315292	0.638186	-0.64795	0.0398714	0.41692	Down	767.132	906.834	991.353	453.089	590.341	918.805	COX17
ENSBGRG00000002378	729.507	0.37338	0.583783	-0.776496	0.0375587	0.405418	Down	26.0737	15.5913	8.61931	16.4573	11.7131	7.7383	Maff
ENSBGRG00000002407	4.5434	2.0523	0.0357072	-4.80764	0.0191518	0.299289	Down	0.24208	0.538598	0.673548	0	0	0.0547179	IFNW
ENSBGRG00000002419	1801.67	0.268106	0.621683	-0.685749	0.0105352	0.223863	Down	37.443	36.5842	39.4186	24.7823	22.7793	34.6426	UNQ6192/PRO20219
ENSBGRG00000002428	4856.08	0.228473	0.632094	-0.661788	0.00377264	0.124149	Down	151.309	150.718	109.426	103.753	98.6897	107.095	TEGT
ENSBGRG00000002469	151.755	0.350945	0.514326	-0.959246	0.00626985	0.167855	Down	5.28784	5.03095	5.43967	4.61859	3.00961	2.24831	TF2B
ENSBGRG00000002494	360.319	0.384533	0.589116	-0.763376	0.0471222	0.444266	Down	7.39901	7.839	9.17137	2.87183	8.53039	5.62781	IMP2
ENSBGRG00000002497	3157.81	0.269481	0.663041	-0.59283	0.027814	0.360047	Down	54.1696	62.4985	82.5609	41.569	51.7717	61.1429	CAPZA2
ENSBGRG00000002501	33.7621	0.836487	0.295324	-1.75963	0.0354138	0.394881	Down	2.37238	0.830837	0.357542	0.220481	0.674607	0.35749	LRRC72
ENSBGRG00000002521	6449.25	0.397103	0.525226	-0.92899	0.0193138	0.300511	Down	134.96	323.373	350.483	241.111	83.3408	182.13	DDIT4L
ENSBGRG00000002578	7.46056	2.38112	72.0327	6.17058	0.00955694	0.214974	Up	0	0	0	0	1.35736	0.0755261	TDH
ENSBGRG00000002608	470.354	0.393127	0.442502	-1.17625	0.00277135	0.101334	Down	11.5077	28.7032	13.2466	13.7255	8.34789	7.19251	UCHL1
ENSBGRG00000002637	497.349	0.285041	1.58351	0.663126	0.0199959	0.306968	Up	3.66227	2.18946	4.12786	7.90931	6.41235	4.67956	ITGB7
ENSBGRG00000002684	104.427	0.475373	2.39402	1.25944	0.00806432	0.197372	Up	3.1773	2.56582	3.24145	4.56711	12.2359	8.57019	OPRS1
ENSBGRG00000002699	10.712	1.92596	0.0147982	-6.07843	0.00159921	0.0709701	Down	2.00857	0.187372	0.0421774	0	0	0.0342642	RRAGA
ENSBGRG00000002709	338.15	0.403718	1.82994	0.871794	0.0308182	0.376226	Up	0.726629	0.661791	1.78763	1.7866	2.43287	2.5371	KIAA1549
ENSBGRG00000002713	165.67	0.381611	1.70354	0.768538	0.0440167	0.434773	Up	1.71473	2.27408	2.80645	5.99949	3.28453	4.52334	KLHL3
ENSBGRG00000002716	5.32348	2.90935	0.0150664	-6.05252	0.0374914	0.405291	Down	0.969638	0	0	0	0	0	Icam4
ENSBGRG00000002724	5.36902	1.93851	25.6407	4.68036	0.0157609	0.27031	Up	0	0	0.0651392	0.580214	1.02713	0.423344	C9orf71
ENSBGRG00000002744	110.988	0.395235	2.64921	1.40556	0.000376165	0.025937	Up	0.643556	0.795463	1.00924	3.11737	2.22453	2.40678	SETD4
ENSBGRG00000002771	365.018	0.286457	0.65066	-0.620024	0.0304289	0.375179	Down	2.97416	2.94783	2.50574	3.05169	1.86309	1.74033	RAD50
ENSBGRG00000002775	2727.68	0.235449	1.52345	0.60734	0.00989431	0.217376	Up	13.0491	12.7025	17.4774	22.9451	26.0453	28.4229	Pgm5
ENSBGRG00000002780	4897.35	0.937687	0.0796288	-3.65057	9.89462e-05	0.00994939	Down	120.548	168.792	77.1893	1.81399	14.4462	17.3111	Pad2
ENSBGRG00000002783	791.676	0.316977	1.69192	0.75866	0.016692	0.278085	Up	2.95266	2.35213	4.3332	8.78112	4.29782	6.254	NR1F3
ENSBGRG00000002825	79.5179	0.485034	2.27728	1.18731	0.0143696	0.259259	Up	0.604514	0.856795	1.23344	2.2173	3.47726	1.73077	PALM2
ENSBGRG00000002862	1969.56	0.297153	0.496128	-1.01122	0.000666461	0.0389693	Down	24.4735	20.6464	11.5532	14.8982	11.3858	8.08441	KCNC4
ENSBGRG00000002891	2473.1	0.312518	0.632186	-0.661578	0.0342659	0.392177	Down	483.002	661.432	384.701	314.002	336.46	485.125	COX7CP1
ENSBGRG00000002893	61.8495	0.459976	2.23146	1.15799	0.0118193	0.238741	Up	4.8526	4.53184	4.80056	12.6944	13.2731	11.8215
ENSBGRG00000002923	48.8054	0.755802	3.80605	1.92829	0.0107315	0.225202	Up	1.03302	0.669249	0.27751	0.953432	5.27878	2.76974	Elc
ENSBGRG00000002927	612.83	0.31993	1.77073	0.82434	0.00997683	0.218314	Up	53.8438	32.1985	56.5595	68.133	128.005	100.413	DBI
ENSBGRG00000002934	857.211	0.262755	1.57297	0.653494	0.0128793	0.242342	Up	17.4846	11.2905	16.6872	30.2165	37.3869	18.9968	Cbx6
ENSBGRG00000002936	162.583	0.448883	0.482031	-1.0528	0.0190076	0.297586	Down	4.40475	5.21522	1.89208	1.80024	2.6934	2.18337	Gbp3
ENSBGRG00000002941	574.307	0.237447	1.57861	0.658658	0.00553866	0.153889	Up	7.26422	5.88838	8.92302	14.0823	14.3917	12.9248	CPT2
ENSBGRG00000002966	89.6196	0.435842	1.84607	0.884456	0.0424275	0.429286	Up	1.10228	0.707008	0.779162	2.1559	2.46881	1.19862	GA
ENSBGRG00000002989	2794.95	0.241871	1.52087	0.604898	0.0123875	0.242202	Up	6.38629	5.58163	7.4144	13.2304	15.4931	7.24691	C9orf13
ENSBGRG00000002990	517.497	0.303395	1.94601	0.960518	0.00154603	0.0694604	Up	22.6236	19.6414	15.5613	34.2657	47.2729	50.8383	S100C
ENSBGRG00000002993	11.6986	1.30229	8.20948	3.03729	0.0196864	0.304007	Up	0.368764	0.0607744	0	1.3404	2.21706	0.777958	APOBEC3C
ENSBGRG00000003011	2390.32	0.192427	1.5924	0.671205	0.000486464	0.0311282	Up	34.7508	25.0428	34.7315	66.5628	64.2329	49.6199	UNQ293/PRO332
ENSBGRG00000003029	319.672	3.70741	0.00399211	-7.96863	0.0316044	0.380699	Down	10.1491	0	2.56784	0	0	0.0511919	THH
ENSBGRG00000003031	90.874	0.591725	3.20663	1.68106	0.00449807	0.137656	Up	0.525821	0.795218	0.499146	4.4767	2.20136	0.741081	FAR2
ENSBGRG00000003034	688.727	0.322466	1.57023	0.650977	0.0435138	0.434297	Up	11.2996	7.12908	15.9704	20.4561	17.73	24.5484	TSAP6
ENSBGRG00000003051	429.177	0.303099	0.656547	-0.60703	0.0452046	0.43837	Down	13.3038	12.6172	12.8079	8.79228	8.4348	12.4466	MRPL47
ENSBGRG00000003093	1542.35	0.23532	1.71832	0.781	0.000903779	0.0488126	Up	29.9368	20.3994	27.6955	48.9931	69.8734	42.0513	PDGFB
ENSBGRG00000003153	108.033	0.433617	3.48893	1.80279	3.21678e-05	0.00431279	Up	0.232755	0.389988	0.223064	1.57029	1.17244	0.882684	KIAA1511
ENSBGRG00000003175	176.807	0.441615	2.30969	1.2077	0.00624309	0.167404	Up	0.773245	1.57803	2.49017	4.37089	5.95076	3.21295	HGK5
ENSBGRG00000003179	2251.22	0.224145	0.539428	-0.890499	7.10139e-05	0.00768998	Down	44.2099	43.1258	54.1289	29.8618	27.1764	32.8729	Camk2d
ENSBGRG00000003185	27.1344	0.911076	9.48308	3.24536	0.000367883	0.0255746	Up	0.183297	0.18125	0	1.89494	1.50622	0.923319	BCNT
ENSBGRG00000003226	1554.61	0.297053	1.57087	0.65156	0.0282776	0.36271	Up	13.7304	9.22867	8.47545	28.6912	20.8569	11.1769	NESHBP
ENSBGRG00000003237	660.811	0.394777	0.51698	-0.95182	0.0159075	0.270347	Down	28.66	10.3531	10.1789	7.71369	12.9085	9.42939	NR2B3
ENSBGRG00000003280	287.358	0.494513	2.77136	1.4706	0.00294114	0.105856	Up	2.09116	0.766515	4.85528	8.64947	10.4574	6.24249	HS1
ENSBGRG00000003286	4.55233	2.13985	43.9049	5.45631	0.0107767	0.225615	Up	0	0	0	0.22574	0.161462	0.224601
ENSBGRG00000003340	257.723	0.404902	1.97655	0.982981	0.0151948	0.265292	Up	2.0943	2.38156	3.86529	3.92736	7.06132	8.09481	HUP1
ENSBGRG00000003343	45.0054	0.871703	4.37404	2.12897	0.0145936	0.261178	Up	0.0593095	1.02633	0.231027	3.88047	2.31294	1.20653	EDG8
ENSBGRG00000003344	386.071	0.286696	1.85859	0.894211	0.00181452	0.0777986	Up	6.72792	4.81091	9.28233	17.3353	16.3171	12.5931	PTN
ENSBGRG00000003380	121.895	0.362444	1.9446	0.95947	0.00811566	0.197832	Up	2.76663	2.76993	2.30931	5.62238	6.87812	5.75319	GOLT1B
ENSBGRG00000003402	125.939	0.380488	1.77339	0.826513	0.0298371	0.371984	Up	1.68363	2.64859	1.98733	5.48753	4.27769	3.8286	TRIM17
ENSBGRG00000003422	1051.08	0.301875	2.10084	1.07097	0.000388586	0.026363	Up	23.402	14.0227	25.1558	55.704	73.7046	30.4586	C1QA
ENSBGRG00000003430	725.242	0.401885	2.39851	1.26214	0.00168635	0.0739936	Up	7.91008	4.91001	9.98148	17.2283	39.4038	10.2143	C1qg
ENSBGRG00000003443	4.84068	2.34388	46.6051	5.54241	0.018048	0.290644	Up	0	0	0	0.0131337	0.0516665	0.31144	GYS2
ENSBGRG00000003451	838.235	0.316565	2.04321	1.03084	0.00112864	0.0559125	Up	17.2088	17.2092	24.7421	41.4138	76.0688	29.6748	C1QB
ENSBGRG00000003459	1724.22	0.313424	0.556826	-0.844701	0.00703728	0.17985	Down	54.2129	85.0761	43.1498	35.4574	57.2615	31.5158	SURF-1
ENSBGRG00000003477	1466.38	0.257689	0.457818	-1.12715	1.21942e-05	0.00196187	Down	25.0094	25.9183	31.1686	13.4991	12.8855	17.5958	GKAP1
ENSBGRG00000003482	3451.88	0.243362	2.90218	1.53714	2.67987e-10	3.23364e-07	Up	28.5423	24.9842	46.7599	129.356	120.032	98.1884	LDHB
ENSBGRG00000003496	222.475	0.348146	1.8854	0.914874	0.00859276	0.2039	Up	1.24208	0.873398	0.814057	2.23688	3.08795	1.41	OATP2A1
ENSBGRG00000003535	320.456	0.298845	1.87015	0.903152	0.00250997	0.0950692	Up	2.12775	2.44416	3.26139	6.23947	5.0184	6.0708	TMEM8B
ENSBGRG00000003550	54.116	0.498212	2.09541	1.06723	0.0321834	0.383138	Up	0.363631	0.446364	0.390743	1.26788	0.965762	0.816256	CRF2R
ENSBGRG00000003557	4.10433	2.10859	0.0394626	-4.66337	0.0269936	0.356773	Down	0.235222	0.132912	0.373981	0	0.0327612	0	pol
ENSBGRG00000003566	7.72043	1.52706	9.38959	3.23106	0.0343559	0.39241	Up	0.0594582	0.0293972	0.0330866	1.03149	0.376794	0.0537579	C9orf128
ENSBGRG00000003578	12.1275	1.23694	0.0751893	-3.73333	0.00254273	0.0958804	Down	1.94904	0.994725	0.97962	0.124654	0.245188	0	NPFF
ENSBGRG00000003583	562.627	0.256307	1.5677	0.648649	0.0113817	0.232211	Up	19.4535	26.8018	24.8849	43.3907	45.1601	44.5075	HINT2
ENSBGRG00000003586	470.56	0.303151	0.591884	-0.756614	0.0125661	0.242299	Down	18.9566	13.9201	12.7334	11.6478	8.09255	12.0431	MRPL35
ENSBGRG00000003594	810.161	0.216753	2.33939	1.22613	1.54207e-08	8.98281e-06	Up	18.1292	13.5502	15.6842	52.3363	42.0126	38.4168	LDHB
ENSBGRG00000003631	534.303	0.339715	0.570462	-0.809798	0.0171369	0.281335	Down	4.86174	6.21716	5.96002	6.54989	3.13619	2.32176	KIAA2016
ENSBGRG00000003633	160.684	1.16496	6.32747	2.66163	0.0223284	0.32457	Up	1.07836	0.160521	0.180666	1.25291	8.48982	1.23706	TF
ENSBGRG00000003643	53.983	0.537911	2.97163	1.57125	0.00348878	0.118584	Up	1.06325	0.821391	0.591666	2.43744	3.8549	2.5535	SIAT8A
ENSBGRG00000003703	14.3082	1.29344	9.58548	3.26085	0.0116999	0.237555	Up	0	0.00492008	0.0332254	0.0937168	0.286207	0.058482	CENPE
ENSBGRG00000003713	858.305	0.298911	0.626774	-0.673983	0.0241464	0.341058	Down	165.45	129.176	153.446	97.5844	85.4585	142.346	NDUFC1
ENSBGRG00000003735	176.972	0.330261	0.601882	-0.732447	0.0265696	0.355484	Down	3.63155	2.69755	4.29308	2.84214	3.04928	1.82236	APLF
ENSBGRG00000003748	774.925	0.385098	0.329384	-1.60216	3.17719e-05	0.00429379	Down	16.5801	25.1831	15.6726	12.7937	3.93529	6.38245	PGM2L1
ENSBGRG00000003786	3496.83	0.30944	0.390191	-1.35775	1.14531e-05	0.00187841	Down	52.8357	112.824	69.543	50.4128	37.0798	25.8795	MRF4
ENSBGRG00000003810	272.22	0.506	0.495243	-1.01379	0.045119	0.438043	Down	6.41173	3.08018	2.69786	0.841073	3.32052	2.83825	Adgrb1
ENSBGRG00000003811	5.90052	2.8386	0.013612	-6.19898	0.0289759	0.36529	Down	0	0.256066	0	0	0	0	ATPIB
ENSBGRG00000003817	4546.31	0.23664	0.649778	-0.621982	0.00857902	0.2039	Down	65.7658	84.9945	87.3827	65.7108	51.4726	66.2148	RILPL1
ENSBGRG00000003819	242.089	0.435258	0.293321	-1.76945	4.79742e-05	0.00578877	Down	3.50523	3.69214	3.99802	0.539569	1.77238	1.52554	Hox-3.2
ENSBGRG00000003834	1252.01	0.292998	1.50067	0.585608	0.0456436	0.440479	Up	33.4261	26.1682	29.3447	80.8112	55.2151	28.5021	Pfet1
ENSBGRG00000003864	136.141	1.37044	0.0328859	-4.92639	0.000324719	0.0235428	Down	11.735	10.3809	0.564772	0.0314412	0.401981	0.430135	HOXC10
ENSBGRG00000003870	4854.19	0.270407	1.52425	0.608098	0.0245235	0.344942	Up	36.4798	27.9385	25.6733	84.1026	46.5244	37.1708	MFGE8
ENSBGRG00000003878	339.306	0.288788	1.75799	0.813927	0.00482595	0.141536	Up	2.55536	1.98611	2.59818	4.02391	6.30522	4.59223	SPG21
ENSBGRG00000003907	16.1245	1.0862	4.85731	2.28016	0.0357995	0.396564	Up	0.270957	0.178621	0	0.835665	1.02732	0.789382	ADMR
ENSBGRG00000003972	75.2297	0.511789	2.75887	1.46408	0.00422704	0.133722	Up	1.43887	1.3534	1.05456	2.53967	4.92697	4.98159	Hox-3.5
ENSBGRG00000003979	247795	0.268442	0.278567	-1.8439	6.46957e-12	1.36613e-08	Down	2308.94	2784.53	1831.68	770.423	613.377	895.892	TPM4
ENSBGRG00000003989	39.2686	0.733686	2.81306	1.49214	0.0419761	0.427375	Up	5.7662	1.792	1.83355	8.16597	7.06731	14.8954	PRO0066
ENSBGRG00000003993	200.431	0.561172	5.12866	2.35858	2.63452e-05	0.0036781	Up	1.57298	1.35253	1.16708	2.01131	10.9127	11.2331	Hox-3.4
ENSBGRG00000004029	3177.38	0.296985	0.522003	-0.937871	0.00158872	0.0708132	Down	76.5842	105.952	80.0039	59.206	36.6477	65.7226	ASB16
ENSBGRG00000004038	49.8409	0.557854	2.33722	1.22479	0.0281247	0.361509	Up	0.709743	0.292424	0.636307	1.71988	1.76834	1.10515	Dct1
ENSBGRG00000004042	365.729	0.376111	0.509821	-0.971938	0.00976112	0.216803	Down	9.17793	10.2519	8.77213	8.17163	7.45664	2.34343	OSR2
ENSBGRG00000004063	694.891	0.231901	2.13442	1.09385	2.39511e-06	0.000578008	Up	5.0819	4.36331	5.71101	15.9981	11.4076	11.3299	ABHD2
ENSBGRG00000004086	487.303	0.254934	1.56691	0.64792	0.0110372	0.227846	Up	2.5064	3.34759	3.19626	5.40068	6.54173	5.09089	DENND5B
ENSBGRG00000004091	7919.32	0.271589	0.658113	-0.603594	0.0262529	0.355484	Down	345.147	182.614	178.683	191.834	171.93	185.806	CEBPB
ENSBGRG00000004092	1015.17	0.24608	0.511515	-0.967151	8.4866e-05	0.00874171	Down	18.7172	13.1752	15.3537	12.5258	7.83134	8.56516	FNTB
ENSBGRG00000004138	52.5841	0.550514	2.11443	1.08027	0.0497284	0.45606	Up	0.311778	0.414606	0.263233	0.639462	1.1949	0.69986	ADORA3
ENSBGRG00000004162	333.297	0.273651	0.380366	-1.39454	3.46826e-07	0.000133158	Down	23.3116	16.1224	21.6628	11.0326	8.17119	8.48866	BPGM
ENSBGRG00000004186	82.5388	0.634748	2.91619	1.54408	0.014991	0.264348	Up	1.55364	0.694989	2.09962	1.65017	6.52768	6.28766	LR8
ENSBGRG00000004205	831.472	0.2634	1.54167	0.624494	0.017745	0.288072	Up	3.81775	2.67588	5.02658	8.87277	6.78151	5.6342	CLN2
ENSBGRG00000004271	50.1087	0.667706	4.0014	2.0005	0.00273468	0.100867	Up	0.321074	0.0881915	0.595558	1.4323	1.80861	1.45146	KIAA0012
ENSBGRG00000004301	1275.61	0.327373	1.61719	0.693487	0.0341467	0.391095	Up	4.67656	6.51744	8.38447	9.06916	19.8048	9.39458	AD021
ENSBGRG00000004319	94.7682	0.477443	2.44386	1.28916	0.00693101	0.177942	Up	2.51378	3.80625	5.59536	17.4438	10.4159	7.67065	LTC4S
ENSBGRG00000004337	50.4835	0.725329	2.7352	1.45165	0.045353	0.439305	Up	0.348635	0.160059	0.429581	2.16007	0.400596	0.574136	ERG
ENSBGRG00000004354	18.89	1.64705	182.446	7.51132	5.10369e-06	0.00101431	Up	0	0	0	0.61181	0.962721	0.0557997	MYO16
ENSBGRG00000004363	4.4108	2.2023	0.0181858	-5.78104	0.00866482	0.205007	Down	0.238259	0.100971	0.0757621	0	0	0	CYP11A1
ENSBGRG00000004373	1494.02	0.265563	0.5636	-0.827257	0.0018388	0.0780473	Down	25.1346	35.5984	29.4728	27.1427	15.7471	18.4767	BHLHD4
ENSBGRG00000004390	93.2078	0.419222	1.97326	0.980578	0.0193333	0.300511	Up	1.15817	0.757335	1.33055	2.53698	3.22354	1.92538	Kiaa0036
ENSBGRG00000004392	436.64	1.18808	6.10903	2.61094	0.0279765	0.360516	Up	2.52145	0.270499	1.31045	2.67643	24.432	3.3443	COLQ
ENSBGRG00000004446	1444.4	0.285583	1.8463	0.884639	0.00195052	0.0805627	Up	6.8995	7.10795	6.60764	12.6372	23.6731	10.1	SLC16A1
ENSBGRG00000004450	42.1542	0.62563	2.36244	1.24028	0.0474294	0.445125	Up	1.14529	1.94143	2.54926	4.94689	3.98782	6.58275	LYN
ENSBGRG00000004479	9.95329	2.11567	96.1115	6.58664	0.00185027	0.0783372	Up	0	0	0	0.016197	1.08319	0.0295446	SLC15A2
ENSBGRG00000004490	154.1	0.439609	2.18217	1.12576	0.0104424	0.222598	Up	0.614703	0.972543	1.39313	2.4818	3.94449	1.52584	PIG38
ENSBGRG00000004499	51.3951	0.546965	2.14099	1.09828	0.0446484	0.437039	Up	0.298621	0.529056	0.276955	1.06078	0.970463	0.843727	Lrrc45
ENSBGRG00000004522	4.23068	2.61579	0.0189676	-5.72032	0.0287539	0.364089	Down	0.401645	0	0.238403	0	0	0
ENSBGRG00000004537	7.76596	1.39496	9.409	3.23404	0.0204293	0.308686	Up	0.170675	0.0843846	0.0949751	0.845971	1.08159	1.85175	MK1
ENSBGRG00000004552	1638.77	0.441198	0.311575	-1.68235	0.000137217	0.0123298	Down	45.8128	112.558	100.493	57.6266	13.3068	27.4992	SLC25A9
ENSBGRG00000004564	1171.67	0.398012	3.67051	1.87598	2.43638e-06	0.000579687	Up	5.75095	2.80332	10.3669	18.4415	30.127	31.4296	Hzf
ENSBGRG00000004570	357.825	0.326551	1.75977	0.81539	0.0125258	0.242299	Up	6.8449	8.92208	11.9896	17.812	27.5657	13.819	RELL1
ENSBGRG00000004611	447.624	0.431063	0.429195	-1.22029	0.00464179	0.139775	Down	17.2329	13.9646	4.24665	5.59169	6.79324	5.86859	Epsti1
ENSBGRG00000004620	21.0659	0.825056	5.19671	2.3776	0.00395485	0.127689	Up	0.107999	0.213587	0.180294	1.15092	1.39513	0.659105	C4orf19
ENSBGRG00000004627	162.878	0.569039	0.341052	-1.55193	0.00638564	0.169611	Down	8.04248	2.64494	1.46833	1.37955	2.55492	1.07846	FAM148A
ENSBGRG00000004637	188.038	0.339411	1.73084	0.791474	0.0197057	0.304007	Up	2.64671	2.55985	2.08559	6.56895	3.95535	4.64621	SLC2A8
ENSBGRG00000004707	103.172	0.448718	2.13354	1.09325	0.0148348	0.262964	Up	1.2104	1.61579	0.785806	3.81967	3.67789	2.02456	GOLSYN
ENSBGRG00000004725	499.069	0.361697	2.02531	1.01814	0.00487914	0.142601	Up	11.4171	6.27526	9.4061	13.4934	33.9135	17.9639	AGTRL1
ENSBGRG00000004749	161454	0.271144	0.468986	-1.09238	5.60644e-05	0.00629548	Down	8201.72	8039.12	8707.96	3643.31	3978.31	5953.11	MYL1
ENSBGRG00000004781	41.9776	0.602698	2.95671	1.56399	0.0094595	0.21335	Up	0.772311	0.499334	0.462825	1.53122	2.86704	1.74567	CD86
ENSBGRG00000004789	976.534	0.431499	0.480778	-1.05656	0.0143421	0.259259	Down	15.6022	12.7539	3.21488	7.00666	6.61695	4.8662	MYL
ENSBGRG00000004836	5670.13	0.289186	2.50714	1.32604	4.53037e-06	0.000955083	Up	114.621	80.6726	199.539	424.848	362.574	379.059	MYOZ2
ENSBGRG00000004855	1660.59	0.256909	1.57229	0.652866	0.0110463	0.227846	Up	7.91307	6.75909	12.8503	16.6198	19.5346	15.2832	KIAA0551
ENSBGRG00000004901	461.401	0.300558	1.59638	0.674804	0.0247574	0.347077	Up	14.5211	10.1931	19.4532	34.7883	32.2471	18.3563	HBP1
ENSBGRG00000004955	254.79	0.350928	0.615476	-0.700226	0.046004	0.44195	Down	4.2764	8.13367	6.33771	5.64518	3.89271	4.37931	SNRNP27
ENSBGRG00000004974	385.332	0.319754	1.67086	0.74059	0.0205517	0.309418	Up	4.92338	5.27599	8.02796	9.46622	12.7479	13.4576	MERP1
ENSBGRG00000004994	535.751	1.07998	4.68546	2.22819	0.0390954	0.413566	Up	29.4915	6.34898	21.5585	23.518	259.728	42.8988	CAGB
ENSBGRG00000005013	213.286	0.293129	0.608231	-0.717309	0.0144022	0.259259	Down	7.83714	8.03316	7.30399	5.55842	5.65293	5.58798	LSM5
ENSBGRG00000005021	825.162	0.316037	1.87145	0.904158	0.004224	0.133722	Up	19.861	12.8787	21.6855	61.506	40.993	22.253	Sfrp4
ENSBGRG00000005037	8.03257	1.59474	10.1102	3.33774	0.0363526	0.399856	Up	0.104895	0	0	0.311956	0.511335	0.426775	TRHR
ENSBGRG00000005048	6.1066	1.96844	58.8629	5.87929	0.00281938	0.102425	Up	0	0	0	0.384967	0.344187	0.638375
ENSBGRG00000005073	1668.96	0.248261	0.55839	-0.840654	0.000708745	0.0408629	Down	68.3408	62.9459	67.2078	34.4084	46.1273	49.6017	Mafa
ENSBGRG00000005082	129.99	0.378308	0.329147	-1.60319	2.25722e-05	0.00325908	Down	2.71687	3.49426	3.30039	1.00339	1.45424	1.26834	UNQ295/PRO334
ENSBGRG00000005083	24154	0.385285	1.70528	0.770013	0.0456567	0.440479	Up	100.206	83.7074	103.479	88.8552	369.328	133.801	COL4A2
ENSBGRG00000005123	322.876	0.317602	2.13936	1.09718	0.000551145	0.0338563	Up	1.79999	1.07683	2.26369	4.30925	4.24682	4.36962	ZNF515
ENSBGRG00000005128	138512	0.290301	0.594336	-0.750649	0.00971638	0.216803	Down	386.233	599.381	429.035	463.052	225.784	324.72	C5orf10
ENSBGRG00000005174	1575.79	0.208327	0.443068	-1.1744	1.72753e-08	9.72773e-06	Down	31.9894	27.822	31.0278	14.1557	18.0468	15.6021	CGI-73
ENSBGRG00000005175	6.43706	1.85125	0.0248114	-5.33285	0.00396831	0.127689	Down	0.412658	0.216027	0.216123	0.0240634	0	0	Pla2g2c
ENSBGRG00000005222	98.22	0.804161	0.259819	-1.94442	0.0156083	0.269328	Down	3.89532	0.480174	0.223224	0.701145	0.421969	0.314965	SLC4A8
ENSBGRG00000005239	85.7458	0.551337	0.272408	-1.87616	0.000666674	0.0389693	Down	2.95306	1.17875	0.919635	0.644574	0.699956	0.330682	E1AF
ENSBGRG00000005243	9.91739	1.71429	0.0295204	-5.08214	0.00303099	0.107795	Down	0.155203	0.131545	0.913004	0.0439589	0	0	BAZ2
ENSBGRG00000005349	25274.7	1.20714	7.16926	2.84182	0.0185633	0.293968	Up	50.2303	13.2359	17.7683	34.2858	594.2	83.4821	FASN
ENSBGRG00000005356	894.22	0.262965	0.54134	-0.885392	0.000760005	0.0422328	Down	11.8038	10.5271	10.343	5.59678	7.13261	8.03195	NHE2
ENSBGRG00000005381	19.5141	1.21257	5.72429	2.5171	0.0379088	0.407375	Up	0	0.139636	0.432193	0.559952	2.99443	0.446863	FKSG80
ENSBGRG00000005395	31.7808	1.0826	5.20921	2.38106	0.0278493	0.360227	Up	0.293289	0	0.652823	0.904538	4.38442	0.648196	GPR109A
ENSBGRG00000005398	20.3013	1.05137	4.26591	2.09285	0.0465263	0.442177	Up	0.181714	0.134764	0	0.40531	0.856279	0.397042	UNQ3018/PRO9799
ENSBGRG00000005430	1840.05	0.244001	0.448379	-1.15721	2.10943e-06	0.000516444	Down	57.3776	60.6111	43.1394	25.2569	31.575	29.2606	HOMER1
ENSBGRG00000005440	241.034	0.277476	2.01093	1.00786	0.000280956	0.0213793	Up	1.8239	1.97221	1.97147	5.5413	4.75892	3.72517	ARSA
ENSBGRG00000005446	545.877	0.306184	1.58162	0.661403	0.0307611	0.376226	Up	5.17057	4.62591	7.12464	13.9557	12.9203	5.91888	UNQ564/PRO1126
ENSBGRG00000005469	6.28807	2.37964	0.0127538	-6.29293	0.0081815	0.198925	Down	1.07723	0.220387	0	0	0	0	BSP30A
ENSBGRG00000005485	512.176	0.449637	2.17003	1.11771	0.0129255	0.242342	Up	5.30389	8.655	9.15966	7.87387	21.4227	28.3236	QccE-10051
ENSBGRG00000005488	30.8614	0.729819	3.98455	1.99442	0.0062807	0.16788	Up	0.156016	0.182323	0.142065	0.421805	1.25833	0.62835	44621
ENSBGRG00000005536	455.815	0.29792	0.664976	-0.588626	0.0481791	0.448671	Down	4.98381	6.19541	8.3272	4.4016	6.81513	4.34216	RRP15
ENSBGRG00000005537	1711.53	0.281104	1.84355	0.882483	0.00169325	0.074104	Up	16.3583	16.9035	16.3668	26.4615	35.4556	44.7911	QmoA-10162
ENSBGRG00000005549	120.988	0.609419	0.215982	-2.21102	0.000285549	0.0215347	Down	3.60949	1.85124	2.80033	0.193014	1.47479	0.473945	C1orf184
ENSBGRG00000005550	333.745	0.28386	0.658889	-0.601893	0.0339732	0.390947	Down	4.54011	5.50974	4.13415	3.38833	4.4012	3.44015	BCNG2
ENSBGRG00000005552	224.924	0.43269	2.135	1.09424	0.0114415	0.233149	Up	2.45462	0.640685	1.8998	4.08847	5.22355	3.34584	UNQ2488/PRO5775
ENSBGRG00000005557	31.5184	0.700646	5.16457	2.36865	0.000723107	0.0411422	Up	0.204516	0.525804	0.409703	2.31125	2.87123	1.96003	PPAPDC2
ENSBGRG00000005605	10207.9	0.199656	2.31459	1.21076	1.32608e-09	1.21634e-06	Up	37.4533	37.9296	48.3488	104.117	128.115	108.421	MYOM3
ENSBGRG00000005613	1570.73	0.919087	3.51015	1.81153	0.0487225	0.450239	Up	18.3813	8.20992	14.813	24.1827	139.694	15.7291	PERI
ENSBGRG00000005614	269.105	0.441487	0.532428	-0.909342	0.0394248	0.415397	Down	4.21499	1.7685	3.4537	1.3992	1.4232	2.86691	UNQ3023/PRO9821
ENSBGRG00000005620	6444.87	0.199139	0.566189	-0.820645	3.77301e-05	0.0048286	Down	136.6	130.46	145.657	122.819	84.158	75.2762	Murf1
ENSBGRG00000005629	97560.2	0.259562	0.575015	-0.798329	0.00210028	0.0845891	Down	4163.22	6175.17	7430.61	3836.85	3797.7	4433.37	FTH
ENSBGRG00000005653	180.753	0.33001	0.519224	-0.945571	0.00416636	0.132298	Down	10.7639	11.2401	8.21009	6.3471	7.78016	4.90791	PEX11A
ENSBGRG00000005711	2718.07	0.200822	1.60187	0.679756	0.000712129	0.0409184	Up	23.1206	23.4381	26.1402	59.853	42.7877	37.9522	PTDSS1
ENSBGRG00000005719	354.869	0.550281	0.322066	-1.63457	0.00297381	0.106434	Down	89.6143	12.1312	20.2544	17.719	15.0499	13.5895	RPS11
ENSBGRG00000005730	108.706	0.45759	3.20427	1.68	0.000241225	0.0188658	Up	1.00534	0.725859	0.532798	1.97741	3.32939	3.23184	UNQ2434/PRO4994
ENSBGRG00000005744	1575	0.810265	3.29653	1.72095	0.0336758	0.390182	Up	53.7095	26.429	22.9469	64.296	300.037	54.2679	NNAT
ENSBGRG00000005754	876.863	0.28114	0.649705	-0.622142	0.0269025	0.356773	Down	9.25256	12.6372	17.8017	11.7007	9.07363	9.93558	CGI-24
ENSBGRG00000005757	2917.75	0.38496	0.277165	-1.85118	1.51866e-06	0.000394687	Down	112.606	120.172	34.1007	38.2185	31.906	21.0347	ABRA
ENSBGRG00000005774	3173.69	0.264553	1.5798	0.659744	0.0126381	0.242299	Up	46.9731	26.4713	36.7063	91.0948	77.9513	42.8354
ENSBGRG00000005792	4.56838	2.18032	44.0544	5.46121	0.0122531	0.241937	Up	0	0	0	0.322796	0.0907034	0.273375
ENSBGRG00000005820	6.02304	2.42047	58.1341	5.86131	0.0154539	0.267759	Up	0	0	0	0	0.543093	0.118505	C9orf79
ENSBGRG00000005834	485.872	0.3657	0.297635	-1.74838	1.74489e-06	0.000439948	Down	6.46392	3.46296	2.90245	1.37267	2.27621	0.988072	MICAL2
ENSBGRG00000005838	620.403	0.314075	1.56756	0.648525	0.0389349	0.413236	Up	7.0035	5.29582	6.6403	7.54829	16.5368	11.11	HOOK2
ENSBGRG00000005852	9.63356	1.36002	11.6194	3.53846	0.0092742	0.211284	Up	0	0.0516337	0.0581139	0.724692	0.559992	0.283264	Sh2d6
ENSBGRG00000005883	5503.38	0.362194	2.80218	1.48655	4.05543e-05	0.0050747	Up	58.5874	36.571	62.8151	113.874	320.81	102.238	LPL
ENSBGRG00000005907	78.1684	0.511697	3.09769	1.63119	0.00143355	0.0661668	Up	0.616057	0.265824	0.299185	1.26584	1.32137	1.68111	CATSPER4
ENSBGRG00000005908	4433.3	0.205944	0.642919	-0.63729	0.00197153	0.0811513	Down	44.6219	46.3709	42.5052	33.784	32.1179	35.9003	KIAA1515
ENSBGRG00000005938	1963.45	0.317456	0.320794	-1.64028	2.37928e-07	9.56979e-05	Down	70.2325	74.3227	46.1096	34.9047	15.2416	23.4727	Mct3
ENSBGRG00000005952	199.211	0.404275	1.85195	0.889043	0.0278705	0.360227	Up	1.07192	1.53993	1.24925	4.10011	3.49011	1.33487	FAM83H
ENSBGRG00000005976	60.7183	0.834	3.14695	1.65395	0.0473498	0.445119	Up	0.414994	0.266734	1.0161	0.267406	4.12687	1.85728	QtsA-14584
ENSBGRG00000005985	45.5429	0.577756	2.80898	1.49005	0.00990799	0.217376	Up	0.505313	0.384363	0.389341	1.07892	2.12219	1.1246	WDR31
ENSBGRG00000005994	5.98482	2.23997	0.0267256	-5.22563	0.0196534	0.304007	Down	0.440038	0	0.191635	0.0189661	0	0	C14orf45
ENSBGRG00000005996	1229.99	0.260383	2.09611	1.06771	4.12155e-05	0.00511951	Up	8.34021	7.22696	11.7306	18.5934	28.3805	20.925	TGM2
ENSBGRG00000006001	207.428	0.403842	4.22126	2.07767	2.67857e-07	0.00010523	Up	0.564269	0.727785	1.40616	3.98857	6.18298	3.48248	APN
ENSBGRG00000006020	28.7575	0.878609	4.72493	2.24029	0.0107779	0.225615	Up	0.273545	0.344261	0.0553524	0.640952	1.09101	1.95608	Bpifb9a
ENSBGRG00000006041	278.688	0.530642	0.28658	-1.80299	0.000679409	0.0394408	Down	12.1234	15.2166	2.28163	4.06463	3.62733	2.74601	ISG43
ENSBGRG00000006057	58.3157	0.546698	2.66282	1.41296	0.00975123	0.216803	Up	0.566898	0.343985	0.215087	1.27723	1.08026	1.21148	ARHN
ENSBGRG00000006091	207.473	0.380246	0.51269	-0.963842	0.0112517	0.231235	Down	7.86605	4.74646	6.46092	5.08228	4.9983	1.93136	SNX7
ENSBGRG00000006103	381.248	0.297873	1.56318	0.644486	0.030493	0.375179	Up	3.95938	2.34911	3.72861	5.24143	7.86288	5.52941	FEZ1
ENSBGRG00000006106	37.4132	0.602531	0.405191	-1.30333	0.0305345	0.375179	Down	0.552705	0.728712	0.788623	0.435518	0.248703	0.320332	C6orf97
ENSBGRG00000006109	309.041	0.310821	1.69712	0.763088	0.0140857	0.256351	Up	1.18115	1.04714	1.45053	1.93804	3.38091	2.13582	VEGFR3
ENSBGRG00000006110	316.987	0.26716	0.598551	-0.740455	0.00557856	0.15432	Down	15.0157	18.1062	18.0735	14.6987	11.4729	10.7247	HDHD3
ENSBGRG00000006123	87.5176	0.456211	0.296861	-1.75214	0.000122715	0.0114532	Down	4.77771	2.28073	3.20871	1.27934	1.0708	1.24129	CGI-52
ENSBGRG00000006129	282.297	0.28591	1.73471	0.794692	0.00544403	0.152514	Up	3.53913	4.03801	3.41942	9.36864	8.53133	5.39751	UNQ439/PRO872
ENSBGRG00000006169	2681.81	0.286004	0.449308	-1.15422	5.44422e-05	0.00629548	Down	47.0858	43.6852	40.5538	37.9541	17.1077	16.9749	HK2
ENSBGRG00000006192	48.3024	1.10212	4.81151	2.26649	0.039736	0.416673	Up	0	0.390259	0.610053	0.282564	4.74558	0.892073	LBP
ENSBGRG00000006203	1099.32	0.359912	1.98434	0.988657	0.00601545	0.162591	Up	14.9468	11.1998	13.1872	17.8304	54.5139	21.8637	MFNG
ENSBGRG00000006209	852.753	0.211643	1.55388	0.635876	0.00266043	0.0989928	Up	7.01595	7.2378	6.33173	13.9102	12.5074	11.9141	ACSF2
ENSBGRG00000006260	58.2505	0.477144	0.356644	-1.48744	0.00182462	0.0778366	Down	1.34946	1.28497	1.2979	0.710164	0.568489	0.421758	ALK
ENSBGRG00000006261	120.829	0.547353	2.78798	1.47922	0.00688219	0.177269	Up	13.7751	3.02696	17.4601	36.6046	50.7354	26.2928	CDW52
ENSBGRG00000006269	792.423	0.347768	0.605597	-0.723569	0.0374699	0.405291	Down	22.1149	33.9406	29.0013	13.3227	19.4385	27.154	Ptges3l
ENSBGRG00000006288	11309.3	0.240857	0.369527	-1.43625	2.47547e-09	1.90082e-06	Down	181.715	192.231	133.583	77.7275	65.0938	80.0543	FBP2
ENSBGRG00000006302	2786.88	0.382362	2.11242	1.0789	0.00477751	0.140849	Up	58.4392	32.631	31.8553	71.5401	68.5153	154.508	S100A1
ENSBGRG00000006308	400.776	0.284068	0.559813	-0.836982	0.00321478	0.112437	Down	15.8374	16.8751	12.7339	9.19573	10.0206	10.9585	TMUB1
ENSBGRG00000006392	9.45294	1.59787	12.0611	3.59229	0.0245649	0.345236	Up	0.0686321	0	0	0.102055	0.317834	0.511931	G6PC
ENSBGRG00000006395	18.9208	1.26491	23.9971	4.58479	0.000289414	0.0216331	Up	0	0.0447405	0	0.213052	0.584484	0.521576	FAM179A
ENSBGRG00000006421	169.082	0.375049	1.69713	0.763094	0.0418859	0.427024	Up	3.03999	3.81944	5.4929	6.73631	9.17039	8.79533	UGPP
ENSBGRG00000006422	30.5035	1.09172	6.28019	2.65081	0.0151777	0.265292	Up	2.60383	0	0.804972	4.73228	18.7574	2.61578	ADIG
ENSBGRG00000006433	124.072	0.565141	2.26573	1.17998	0.0368035	0.40137	Up	1.03748	0.923311	1.67425	1.04563	3.92795	4.42433	KIAA1965
ENSBGRG00000006441	312.013	0.338036	2.04942	1.03521	0.00219544	0.0868563	Up	7.62168	8.01425	14.7547	25.9656	31.9206	17.3245	RAC2
ENSBGRG00000006446	9.52936	1.7413	91.8599	6.52136	0.000180318	0.0154625	Up	0	0	0	0.405192	0.423402	0.716007	CTSL1
ENSBGRG00000006456	195.087	0.583025	0.408412	-1.2919	0.026701	0.356006	Down	1.24258	4.88522	5.18176	3.3689	0.744383	1.52952	Acsvl2
ENSBGRG00000006461	111.229	0.420174	1.85167	0.888826	0.034398	0.392462	Up	2.17468	1.41731	1.7327	4.75259	5.13183	2.18963	DOK2
ENSBGRG00000006481	11151.5	0.260056	0.462269	-1.1132	1.86391e-05	0.00278646	Down	173.763	252.551	229.388	175.902	99.4849	94.1633	calm
ENSBGRG00000006495	15782.5	0.254694	0.550953	-0.86	0.000733876	0.0411422	Down	104.14	139.082	133.661	74.1266	72.5589	97.3782	AGL
ENSBGRG00000006505	8.86326	1.42749	11.0757	3.46933	0.0150834	0.264594	Up	0.306773	0.101116	0	1.11508	1.99391	2.2189	RPL30
ENSBGRG00000006516	670.201	0.463173	2.48695	1.31438	0.00454311	0.138174	Up	3.13807	7.30764	5.97213	6.05059	20.9725	20.7117	Six2
ENSBGRG00000006526	173.308	0.343486	2.00325	1.00234	0.00352116	0.119188	Up	1.25216	0.998535	0.955276	3.00315	3.19965	1.6434	TFCOUP1
ENSBGRG00000006528	597.557	0.267203	1.50573	0.590458	0.0271209	0.356817	Up	8.60507	6.39358	5.95224	10.8411	16.0474	10.8979	PPP1R16B
ENSBGRG00000006543	195.135	0.48186	0.434383	-1.20296	0.0125427	0.242299	Down	8.76463	11.3711	4.18049	2.64577	3.95127	5.74963	GBX1
ENSBGRG00000006562	507.717	0.25582	1.50943	0.594	0.0202359	0.307692	Up	4.71304	3.31607	4.64008	7.4687	9.6759	5.84891	ATPSK1
ENSBGRG00000006576	225.366	0.475895	3.52005	1.8156	0.000136114	0.0123298	Up	0.420845	0.416147	1.41413	3.1771	4.33972	2.01225	IL2RB
ENSBGRG00000006582	353.851	0.267396	1.564	0.645245	0.0158187	0.27031	Up	2.96226	2.69994	4.15684	6.28168	6.81827	5.25173	L3MBTL2
ENSBGRG00000006598	230.366	0.325075	0.573497	-0.802141	0.0136039	0.250389	Down	3.76977	2.31296	3.10872	1.71095	2.50187	2.02243	LOXL3
ENSBGRG00000006608	988.586	0.25795	0.57026	-0.810309	0.00168174	0.0739835	Down	28.0287	34.575	34.7403	22.2787	18.4742	24.7807	PFDN4
ENSBGRG00000006627	269.554	0.476704	0.161824	-2.6275	3.55165e-08	1.76465e-05	Down	7.34606	12.3674	6.48497	1.83605	0.710112	2.40835	SLC7A8
ENSBGRG00000006631	146.295	0.571255	3.81283	1.93086	0.000724758	0.0411422	Up	0.491835	0.286084	1.69044	2.68162	5.06308	3.26973	ZNF683
ENSBGRG00000006637	935.253	0.354371	1.66941	0.739342	0.0369471	0.401795	Up	11.2817	8.80883	10.4779	13.3955	36.0053	12.6322	ICDH
ENSBGRG00000006638	33.4379	0.689925	2.67757	1.42093	0.0394427	0.415397	Up	0.509532	0.241845	0.272197	0.666747	1.41081	1.14249	FAM83D
ENSBGRG00000006651	22.1901	1.49087	9.3449	3.22418	0.0305704	0.375179	Up	0.168986	0	0	0.0698001	1.71617	0.152786	GALNT9
ENSBGRG00000006657	95.87	0.562793	2.65893	1.41085	0.0121807	0.241937	Up	0.834667	0.222209	1.30408	2.17995	2.89508	2.26394	ARHGAP9
ENSBGRG00000006671	4.19781	2.19792	40.5108	5.34023	0.0151124	0.264828	Up	0	0	0	0.818017	1.30731	0.746066	LCN6
ENSBGRG00000006693	32.3802	0.923005	0.262196	-1.93128	0.0364043	0.399856	Down	1.17925	0.960307	2.81787	0.618895	0.980632	0.0313588	KIAA1329
ENSBGRG00000006714	273.612	0.376556	1.73884	0.798125	0.0340448	0.391095	Up	1.47251	1.72186	3.26462	6.17492	3.42953	3.83553	CYP2U1
ENSBGRG00000006743	3.13893	2.43843	30.311	4.92177	0.0435477	0.434297	Up	0	0	0	0.290346	0.228438	0.105923	BCNT
ENSBGRG00000006749	8657.79	0.253519	0.422205	-1.24399	9.25429e-07	0.000306535	Down	148.565	165.843	147.947	69.7847	65.3351	93.6908	AMPD1
ENSBGRG00000006758	172.9	0.302797	0.570727	-0.809126	0.00753619	0.188606	Down	18.7196	17.3193	20.1117	12.8614	13.3717	11.9815	POLR2F
ENSBGRG00000006763	7031.83	0.246842	0.520712	-0.941442	0.000136762	0.0123298	Down	94.3605	115.492	97.7401	84.2889	47.6214	60.5462	MLXIP
ENSBGRG00000006769	8.50262	1.60895	0.0709053	-3.81796	0.0176467	0.287192	Down	0.149128	0.442389	0.207463	0.0739172	0	0
ENSBGRG00000006793	38.7586	0.718475	4.54118	2.18307	0.00237779	0.0921283	Up	0.117316	0.464023	0.152325	1.80262	1.31532	1.02533	SEC4L
ENSBGRG00000006869	143.79	0.413991	1.76218	0.817362	0.0483421	0.448889	Up	1.56695	2.17822	2.75488	3.33184	6.64213	3.77794	KIAA1443
ENSBGRG00000006920	11.658	1.91925	29.2684	4.87127	0.011145	0.2296	Up	0	0	0.0575231	0	1.28497	0.607499	ITIL
ENSBGRG00000006935	396.437	0.301437	0.566475	-0.819916	0.0065278	0.172303	Down	16.1402	19.6104	23.9825	18.9789	10.8393	11.0611	BCL7A
ENSBGRG00000006945	6.30395	1.60519	10.42	3.38129	0.0351638	0.393653	Up	0.0211191	0.0104417	0	0.209359	0.10295	0.0954721	GLDC
ENSBGRG00000006947	10115.2	0.27296	1.97504	0.981882	0.000321702	0.0234247	Up	95.6468	64.092	148.926	234.532	291.013	200.165	LMCD1
ENSBGRG00000006986	1903.93	0.332626	1.8417	0.881037	0.00807946	0.197372	Up	23.7238	16.7796	27.381	28.9983	78.2401	41.5913	C1QR1
ENSBGRG00000007032	91.5916	0.497278	0.12169	-3.03872	9.91872e-10	1.04723e-06	Down	3.9984	4.87629	2.9963	0.343521	0.80563	0.578411	DEHAL1
ENSBGRG00000007035	702.608	0.253299	0.62014	-0.689335	0.00650014	0.171842	Down	26.8407	28.5251	34.97	23.3804	18.8972	23.891	FAM28A
ENSBGRG00000007052	122.801	0.552624	2.35099	1.23327	0.0256373	0.352967	Up	1.37242	0.204165	0.919152	2.6247	2.45108	1.86676	NTN4
ENSBGRG00000007132	77.6116	0.517073	2.07317	1.05184	0.0419304	0.42722	Up	1.59123	3.33765	1.66361	4.25427	7.14566	5.14437	PMM2
ENSBGRG00000007156	11821	0.258638	0.624829	-0.678466	0.00871006	0.205405	Down	274.378	376.963	471.504	265.816	250.882	309.882	FTH
ENSBGRG00000007186	239.468	0.325422	1.78027	0.832096	0.0105587	0.22408	Up	0.728781	0.556446	0.913755	2.0805	1.64589	1.0259	KIF26B
ENSBGRG00000007193	511.035	0.307122	0.436909	-1.19459	0.000100391	0.0100349	Down	12.8918	12.344	9.36756	7.4814	4.17229	6.3417	PFKFB1
ENSBGRG00000007196	16.5138	1.23259	8.09537	3.0171	0.0143744	0.259259	Up	0.139826	0.0345662	0	0.381186	1.20986	0.173829	QccE-17591
ENSBGRG00000007199	273.593	0.294007	0.566309	-0.820339	0.00526751	0.149805	Down	12.1552	9.4738	9.71982	8.69003	8.26049	4.68469	CCNYL1
ENSBGRG00000007223	239.909	0.382682	1.93405	0.951624	0.0128925	0.242342	Up	2.3829	2.48113	2.21294	3.50423	8.7389	4.28037	QccE-17591
ENSBGRG00000007227	38.3054	0.703858	2.7975	1.48414	0.0349812	0.39279	Up	0.438094	0.160904	0.097514	0.68246	0.939656	0.701651	C20orf42
ENSBGRG00000007235	5017.1	0.292808	1.53987	0.622812	0.0334177	0.388046	Up	21.6217	29.925	29.6951	33.6843	53.2342	59.6103	ALAS1
ENSBGRG00000007303	149.942	0.358613	0.404191	-1.30689	0.000268125	0.0205884	Down	9.85708	8.42539	6.18241	4.80297	4.27568	2.94552	ING1L
ENSBGRG00000007359	239.504	0.295378	1.50839	0.593005	0.044684	0.437052	Up	4.59752	2.89708	4.41445	7.30562	7.49251	6.54078	CSF2R
ENSBGRG00000007402	2381.65	0.216312	0.583076	-0.778245	0.000320936	0.0234247	Down	37.4594	37.6147	48.1445	26.6088	28.6193	29.6733	AGPAT5
ENSBGRG00000007406	10.3687	1.71207	12.7744	3.67518	0.0318231	0.381405	Up	0.0494933	0.0978815	0.0550829	0	2.9917	0.26849	PMM2
ENSBGRG00000007407	40428.7	0.259696	0.338883	-1.56114	1.83907e-09	1.55337e-06	Down	693.391	848.666	564.249	287.992	234.923	322.735	AK1
ENSBGRG00000007410	1428.21	0.330673	0.387525	-1.36764	3.53511e-05	0.00466551	Down	19.0315	27.227	26.4653	18.9176	7.32123	8.25934	PBEF1
ENSBGRG00000007471	1949.29	0.215123	0.63923	-0.645594	0.00269053	0.0998926	Down	51.8625	50.7797	55.9918	35.301	42.6167	42.0215	ARHQ
ENSBGRG00000007496	201.205	0.480517	0.399556	-1.32353	0.00588015	0.160215	Down	2.50649	2.87956	0.947911	1.56804	0.63267	0.88741	GABAT
ENSBGRG00000007519	3169.36	0.296135	0.641165	-0.641233	0.0303619	0.375179	Down	82.5109	120.425	122.131	65.7407	72.8036	104.635	LRRC39
ENSBGRG00000007525	230.495	0.311506	1.55207	0.634189	0.0417624	0.426341	Up	3.1678	3.29248	5.0696	7.15167	8.31846	5.95817	APEX2
ENSBGRG00000007548	313.799	0.488618	2.01358	1.00976	0.038775	0.412485	Up	1.70205	0.806165	1.63162	1.79363	6.65853	1.67466	PDE3B
ENSBGRG00000007560	637.679	0.258941	0.568458	-0.814874	0.00164986	0.0727706	Down	36.7445	33.8993	37.3476	23.2627	21.0895	27.7649	Glo1
ENSBGRG00000007582	380.759	0.307766	1.87876	0.909779	0.00311578	0.110346	Up	2.23307	1.11899	2.19139	4.47974	4.87644	3.12396	Lpp2
ENSBGRG00000007584	2045.79	0.197848	1.51059	0.595112	0.00263045	0.0985281	Up	7.38529	8.98768	8.57997	15.9549	17.2109	12.3848	SGK223
ENSBGRG00000007653	49.0733	0.617913	2.55846	1.35527	0.0282852	0.36271	Up	0.695486	0.22924	0.559023	1.03418	1.58214	1.76416	ALAS2
ENSBGRG00000007657	150.219	0.406269	2.11449	1.08031	0.00783509	0.193506	Up	3.16947	1.24854	2.49501	5.77306	7.36087	4.35667	SASH3
ENSBGRG00000007720	6.66198	1.93809	0.0120448	-6.37545	0.00100345	0.0515235	Down	0.331302	0.269791	0.108446	0	0	0	Nepn
ENSBGRG00000007726	1611.83	0.358619	0.498969	-1.00298	0.00516149	0.148407	Down	19.0026	21.7833	16.8426	20.9642	6.62749	7.81991	NKCC1
ENSBGRG00000007747	1203.06	0.255738	0.642454	-0.638335	0.0125585	0.242299	Down	61.4896	98.2105	97.3346	78.9442	62.7619	57.6235	Rheb
ENSBGRG00000007757	1012.15	1.19529	5.75694	2.5253	0.034625	0.39279	Up	2.71854	2.39249	17.7601	7.73453	74.6095	66.2408	CASQ2
ENSBGRG00000007783	126.57	0.504066	2.04808	1.03427	0.0401834	0.418105	Up	0.843758	0.6107	0.53245	2.89735	0.763253	1.28193	UNQ5867/PRO34001
ENSBGRG00000007811	22.8703	1.18313	13.7662	3.78306	0.00138625	0.0643348	Up	0	0	0.902669	6.43227	5.53524	2.65826	CKRL1
ENSBGRG00000007815	60.1975	0.483316	0.499551	-1.0013	0.0382911	0.409141	Down	0.73642	0.951355	0.925342	0.671158	0.440045	0.461778	C6orf169
ENSBGRG00000007817	577.421	0.242684	0.538009	-0.894299	0.000228673	0.0183714	Down	9.21674	10.1628	8.96969	7.67544	5.39954	5.31875	ATP6C
ENSBGRG00000007849	4017.83	0.296739	3.48943	1.80299	1.23211e-09	1.21634e-06	Up	26.2455	15.7043	37.6466	151.54	92.4967	88.1354	FABP3
ENSBGRG00000007850	19.2236	1.31285	0.122062	-3.03432	0.020819	0.312064	Down	0.417793	0.0362393	0.252882	0.101726	0.00714605	0	TERT
ENSBGRG00000007884	4026.18	0.289825	1.56876	0.649621	0.0249989	0.349013	Up	41.0157	35.1463	46.4053	48.3056	84.9797	90.4464	PP3971
ENSBGRG00000007889	285.892	0.270863	0.582692	-0.779196	0.00401839	0.129054	Down	4.86293	4.26934	5.96851	3.96472	3.32319	3.20508	C2orf3
ENSBGRG00000007922	10737.6	0.248728	1.66257	0.733419	0.00319138	0.11185	Up	38.738	38.4556	57.984	70.8069	102.258	91.8382	Myhca
ENSBGRG00000007947	130.639	0.552514	0.425	-1.23447	0.0254653	0.351831	Down	10.577	3.21326	2.41102	3.88457	2.3295	2.07389	GIG29
ENSBGRG00000007948	7.4433	1.98038	36.0426	5.17163	0.00901629	0.2082	Up	0.0264775	0	0	1.18115	0.103256	0.0718172	BCNT
ENSBGRG00000007984	9.62662	1.18773	0.134498	-2.89434	0.0148152	0.262964	Down	0.408026	0.345832	0.616288	0.115568	0.0852434	0.0263506	BCNT
ENSBGRG00000007997	744.886	0.386367	1.8633	0.897861	0.0201332	0.307395	Up	4.19216	3.24248	3.9587	5.3128	15.8144	4.77371	SMOC1
ENSBGRG00000008001	3701.05	0.287531	0.483379	-1.04877	0.000264793	0.0204253	Down	125.047	136.412	68.5184	71.2033	56.0024	64.0631	ADSL
ENSBGRG00000008044	1710.56	0.200049	0.651139	-0.618963	0.00197438	0.0811513	Down	19.8159	19.2711	23.1098	18.5304	14.5985	15.1947	PPM1A
ENSBGRG00000008047	4.74317	2.60721	45.8131	5.51769	0.0343177	0.392239	Up	0	0	0	0.0421344	0.310786	0	DEPDC1A
ENSBGRG00000008080	820.137	0.325243	1.55874	0.640376	0.0489624	0.450748	Up	30.7441	19.3097	21.329	30.1174	68.0114	35.2383	STP
ENSBGRG00000008095	3.76577	2.44276	36.3897	5.18546	0.0337714	0.390659	Up	0	0	0	0.114147	0.0336781	0.00520532	C1orf161
ENSBGRG00000008096	172.427	0.445216	2.58163	1.36828	0.00211708	0.0845891	Up	2.43828	1.4336	4.98725	9.27654	11.4362	6.58378	TRA
ENSBGRG00000008116	10.0667	1.40805	16.6399	4.05657	0.00396429	0.127689	Up	0	0.037837	0.0212928	0.303458	0.354402	0.501639	QtsA-15671
ENSBGRG00000008117	113.863	0.376189	2.55763	1.35481	0.00031651	0.023247	Up	2.58083	2.89556	3.25896	11.4638	8.95175	6.68611	FRCP1
ENSBGRG00000008129	867.499	0.224037	1.71014	0.774114	0.000549693	0.0338563	Up	15.3057	12.5114	17.2614	38.6403	28.8495	25.1627	IL6R
ENSBGRG00000008158	3000.17	0.198225	0.474276	-1.0762	5.66094e-08	2.7323e-05	Down	62.2907	51.6345	62.0612	31.0307	34.1434	33.5927	ERK3
ENSBGRG00000008160	1665.81	0.281477	0.422287	-1.2437	9.93893e-06	0.00173091	Down	15.2395	18.8407	17.7789	12.3037	5.83749	8.18233	GPD2
ENSBGRG00000008161	5189.02	0.227396	0.517453	-0.950501	2.91584e-05	0.00403749	Down	255.627	334.157	245.091	180.418	161.615	174.532	DSS1
ENSBGRG00000008189	676.951	0.330217	2.3254	1.21748	0.000226991	0.0183714	Up	14.2672	12.2182	10.3412	20.7089	40.5085	39.175	TMEM120B
ENSBGRG00000008235	17.5668	1.12807	9.17864	3.19828	0.00458012	0.138412	Up	0	0.105276	0.14811	1.55673	1.03797	0.312837	Antxr2
ENSBGRG00000008246	34.4167	0.660421	3.15787	1.65895	0.0120064	0.240875	Up	0.317907	0.157179	0.442263	1.14242	1.47222	0.844323	TNFRSF8
ENSBGRG00000008249	284.392	0.386505	0.571186	-0.807968	0.0365778	0.400425	Down	4.6916	3.86089	1.69438	2.56672	2.30217	2.17241	SP110
ENSBGRG00000008271	1455.33	0.241069	0.658197	-0.603408	0.0123126	0.242139	Down	34.0714	31.4262	25.6377	32.5749	21.204	18.9964	ABHD4
ENSBGRG00000008346	333.442	0.27658	1.52426	0.608113	0.0279003	0.360337	Up	3.83716	4.33141	4.54351	10.1263	8.04574	5.44948	ARALAR2
ENSBGRG00000008351	386812	0.255361	2.43965	1.28667	4.68841e-07	0.000172177	Up	1110.55	1036.28	1471.42	2540.14	4049.74	3773.83	MYH7
ENSBGRG00000008368	133.744	0.352619	0.306259	-1.70718	1.28915e-06	0.000375476	Down	25.4597	25.4615	30.5889	8.74755	11.5647	9.41681	KABE
ENSBGRG00000008378	401.573	0.463664	1.90352	0.92867	0.0451884	0.43837	Up	0.641666	1.68539	2.75983	3.07448	3.17356	4.96753	Ccdc162
ENSBGRG00000008431	334.681	0.334089	2.10049	1.07072	0.00135107	0.0628752	Up	1.03217	1.1782	1.91971	3.92806	4.45073	2.1796	VCAM1
ENSBGRG00000008433	249.673	0.362558	0.520673	-0.941551	0.00940506	0.212975	Down	44.1348	23.0362	29.9711	19.3865	29.1722	12.7537	PHF5A
ENSBGRG00000008437	8.81941	1.78524	42.856	5.42142	0.00239102	0.0923945	Up	0.0166366	0	0	0.197907	0.68123	0.105292	BMP3B
ENSBGRG00000008448	162.394	0.384231	1.95916	0.970233	0.0115656	0.235394	Up	0.821342	0.572794	1.24125	2.12553	2.65516	1.43048	CASPR
ENSBGRG00000008451	87.5138	0.507649	0.490221	-1.0285	0.0427652	0.430789	Down	1.41283	1.72137	0.89851	0.887865	0.479641	0.969443	HGFAC
ENSBGRG00000008467	1735.62	0.269089	1.74947	0.806921	0.00271118	0.10039	Up	19.7263	18.6994	18.1589	30.1496	58.4279	30.8612	PLOD
ENSBGRG00000008475	1582.31	0.23743	1.78093	0.83263	0.000453446	0.0294651	Up	31.4285	20.3621	35.5948	63.1909	60.5525	60.0633	PLN
ENSBGRG00000008496	310.574	0.367806	0.548195	-0.867239	0.0183801	0.292734	Down	18.2646	32.5226	22.8027	11.0909	21.2895	15.9652	MCEE
ENSBGRG00000008535	89434.1	0.274216	0.476553	-1.06929	9.64117e-05	0.00975259	Down	899.095	861.596	611.083	607.782	310.427	437.108	MYOM2
ENSBGRG00000008584	242.635	0.430734	2.72655	1.44708	0.000780652	0.0429562	Up	1.36126	0.667732	1.86094	2.79453	6.46856	3.32401	FOLR2
ENSBGRG00000008585	102.687	0.412248	1.97208	0.979721	0.0174762	0.285241	Up	1.69595	2.22638	1.5946	4.02917	5.8156	3.38397	BHLHA18
ENSBGRG00000008598	116.849	0.441623	0.457894	-1.12691	0.0107181	0.225201	Down	2.24214	2.256	1.24038	0.779889	1.41895	0.960244	PIPPIN
ENSBGRG00000008638	7.52148	1.83329	36.2761	5.18095	0.0047127	0.140226	Up	0	0	0.0252903	0.585697	0.110773	0.390363	Maeg
ENSBGRG00000008643	1565.34	0.321915	0.588732	-0.764316	0.0175832	0.286436	Down	21.5908	20.3153	8.75791	12.986	11.9812	10.9917	ADAR1
ENSBGRG00000008650	139.589	0.370691	1.78154	0.833124	0.0246088	0.345566	Up	0.843332	0.484669	0.673848	1.57914	1.75684	0.97754	BHLHE12
ENSBGRG00000008674	4.02902	2.65982	38.9239	5.28258	0.0470259	0.444217	Up	0	0	0	0.444229	0.308392	0	TBX20
ENSBGRG00000008679	20.3095	1.17641	6.46334	2.69228	0.0221052	0.322195	Up	0	0.0120138	0.17578	0.373365	0.639631	0.395448	MIST
ENSBGRG00000008707	362.998	0.385833	1.84202	0.881291	0.0223643	0.32457	Up	1.77524	0.920593	1.39652	1.67385	3.60246	3.46627	HR
ENSBGRG00000008712	4.27181	2.2068	41.1944	5.36438	0.0150637	0.264594	Up	0	0	0	0.417479	0.171075	0.380759	F52C9.6
ENSBGRG00000008721	391.531	0.307359	1.56172	0.643136	0.0363975	0.399856	Up	10.4719	6.13859	9.94477	16.4108	22.4671	11.1972	CNN2
ENSBGRG00000008735	21.5673	0.884117	3.61213	1.85285	0.0361084	0.398679	Up	0.184143	0.295892	0.10247	1.57446	0.718118	0.374602	FUT7
ENSBGRG00000008760	1045.16	0.217268	0.473126	-1.0797	6.71407e-07	0.000236293	Down	15.2743	13.4399	13.6405	7.89912	7.58867	8.25455	SOX6
ENSBGRG00000008775	30.6993	0.801902	0.31954	-1.64593	0.0401178	0.418082	Down	2.14524	0.998252	0.912873	0.87567	0.153786	0.513417
ENSBGRG00000008799	1077.54	0.398294	0.48249	-1.05143	0.00829462	0.200173	Down	27.3476	23.3395	46.6221	35.277	11.4705	10.7902	PDHK4
ENSBGRG00000008819	1830.66	0.258691	0.556347	-0.845944	0.0010751	0.0538922	Down	189.424	291.06	307.582	193.357	152.368	177.013	TIMM8B
ENSBGRG00000008820	179.214	0.392344	0.250798	-1.9954	3.6599e-07	0.000137393	Down	17.3366	13.6543	17.0605	3.49755	4.03281	6.37982	SFRS2
ENSBGRG00000008827	656.858	0.228896	0.654204	-0.612187	0.00748355	0.187909	Down	15.9268	15.6314	20.4505	14.1155	13.1406	13.1748	BCCIP
ENSBGRG00000008832	503.275	0.363209	1.65613	0.727818	0.0450856	0.437971	Up	3.90411	5.04382	6.64239	6.18348	10.9814	12.8074	POSH2
ENSBGRG00000008878	782.472	1.3267	10.7371	3.42454	0.00984467	0.217376	Up	1.70334	0.277074	0.771412	1.36693	32.0054	2.8534	KIAA2029
ENSBGRG00000008935	111.908	0.369386	0.562193	-0.830864	0.0244929	0.344799	Down	10.1337	8.77768	12.1524	8.48828	7.50556	5.11377	OK/SW-cl.8
ENSBGRG00000008948	547.163	0.379319	0.507361	-0.978915	0.00985952	0.217376	Down	14.2291	23.0216	14.099	9.77338	6.5939	14.0879	ASB4
ENSBGRG00000008957	122542	0.284432	2.61965	1.38937	1.03568e-06	0.000323994	Up	2887.2	4382.19	6373.08	16758	11756.3	14011.6	TNNC
ENSBGRG00000008963	34.8884	0.913442	12.9843	3.6987	5.1395e-05	0.00607144	Up	0	0.0694965	0.0912549	0.557372	0.605262	1.21791	LGR8
ENSBGRG00000008965	6708.06	0.172415	2.92941	1.55061	2.39487e-19	4.04566e-15	Up	19.3555	17.0594	19.7657	64.1087	74.0839	58.5509	Myh7b
ENSBGRG00000008978	3103.3	0.182764	1.56155	0.642976	0.000434713	0.0289015	Up	31.6617	26.7346	31.6207	56.6384	66.6931	45.6582	HPIP
ENSBGRG00000008998	896.572	0.210993	2.05853	1.04161	7.94477e-07	0.0002739	Up	12.0379	9.18866	12.9743	31.5923	30.0201	22.8751	TMEM120A
ENSBGRG00000009026	580.407	0.430422	1.86564	0.899674	0.0365983	0.400425	Up	3.94229	9.53777	15.8243	17.4301	19.73	26.4949	PRR32
ENSBGRG00000009031	264.554	0.602154	3.76517	1.91272	0.00149084	0.0675112	Up	0.650562	0.353814	2.37724	8.78163	5.06352	1.78418	UNQ203/PRO229
ENSBGRG00000009046	32.4537	0.671972	0.395948	-1.33662	0.0466904	0.4426	Down	0.359452	0.674107	0.537994	0.23346	0.374614	0.156892	NCL2
ENSBGRG00000009049	23.6381	0.879899	8.88224	3.15092	0.000342272	0.0245	Up	0.10487	0.0230441	0.0259362	0.635309	0.488489	0.505683	APG1
ENSBGRG00000009066	244.127	0.4253	1.85218	0.889222	0.036545	0.40036	Up	2.25892	1.33104	3.78827	3.66574	7.9193	4.57432	Lmnb1
ENSBGRG00000009096	10265.9	1.19988	0.186782	-2.42057	0.0436586	0.434395	Down	572.831	301.237	32.2665	42.969	151.335	18.1606	FOS
ENSBGRG00000009103	7291.92	0.229752	0.525715	-0.927648	5.39972e-05	0.00629086	Down	333.035	339.4	234.578	199.628	178.137	191.508	TOB
ENSBGRG00000009112	371.521	0.286685	0.650686	-0.619966	0.0305774	0.375179	Down	9.37621	13.6904	10.6182	8.20774	9.56893	8.50209	FAM152A
ENSBGRG00000009130	311.322	0.334812	1.67574	0.744801	0.0261125	0.355167	Up	6.74501	6.18416	3.50891	9.76074	12.6733	10.5611	HT036
ENSBGRG00000009144	73.4276	0.46049	0.475317	-1.07304	0.0197951	0.30483	Down	0.752114	0.538309	0.677615	0.518362	0.27934	0.323813	BAI2
ENSBGRG00000009181	406.691	0.280205	1.83477	0.875601	0.00177892	0.0768575	Up	9.21455	10.8472	14.6015	25.0984	24.427	25.7869	HDCMD47P
ENSBGRG00000009191	487.841	0.28105	1.51339	0.597786	0.0334226	0.388046	Up	4.36406	3.93492	4.54918	5.9947	10.584	6.68482	NHE1
ENSBGRG00000009193	302.321	0.392922	1.81704	0.861592	0.028323	0.36271	Up	8.34306	5.42137	6.40496	8.50699	14.2096	19.3968	UBE2QL1
ENSBGRG00000009255	513.563	0.262204	1.60453	0.682148	0.00927921	0.211284	Up	4.66049	3.30799	5.98261	9.873	9.29906	7.53846	CCD1
ENSBGRG00000009337	54.0434	0.780432	0.216717	-2.20612	0.00470175	0.140226	Down	2.80073	2.44364	0.44529	0.51329	0.894887	0.148954	CGAS
ENSBGRG00000009343	372.62	0.541529	3.50436	1.80915	0.000835316	0.0458149	Up	7.94145	4.34056	2.9834	5.54732	28.7157	27.3874	GPR24
ENSBGRG00000009350	28.0816	0.765267	6.80306	2.76618	0.000300735	0.0223802	Up	0.0867521	0.0686268	0.193099	0.739596	1.06569	0.956909	BATF
ENSBGRG00000009353	318.926	1.54348	11.7925	3.5598	0.0210913	0.314748	Up	1.24242	0.214151	0.126857	0.293787	19.6474	2.81343	PPCK1
ENSBGRG00000009361	3444.67	0.263251	1.51101	0.595513	0.0236881	0.337405	Up	14.5723	9.25482	11.1614	18.9499	30.3545	14.6197	FEEL1
ENSBGRG00000009381	692.954	0.338516	1.61828	0.694463	0.0402191	0.418105	Up	3.08802	2.39921	3.47086	3.24344	7.15625	6.50351	Kiaa1281
ENSBGRG00000009390	139.009	0.481833	2.29538	1.19873	0.0128514	0.242342	Up	0.701481	0.824218	0.36739	1.03082	1.93102	2.14892	MLK1
ENSBGRG00000009429	755.43	0.282043	1.98199	0.986947	0.000466507	0.030079	Up	3.94253	2.80751	3.53642	5.99373	11.0866	7.19561	D15Ertd412e
ENSBGRG00000009469	125.629	0.515931	0.404086	-1.30727	0.0112832	0.231319	Down	3.98366	5.74063	2.05457	3.27486	1.61037	1.07613	APOL2
ENSBGRG00000009511	621.34	0.221752	0.653717	-0.613263	0.00568306	0.156104	Down	10.4005	11.9457	10.5957	9.13649	9.60951	7.24785	SNX6
ENSBGRG00000009527	95.9973	0.704409	2.72707	1.44735	0.0399077	0.41692	Up	8.24302	5.36772	15.2153	23.9166	7.05642	55.4413	DAPIT
ENSBGRG00000009547	1448.82	0.354483	1.87776	0.909013	0.0103374	0.22105	Up	241.851	198.749	480.756	480.486	677.177	836.229	STRIT1
ENSBGRG00000009569	1364.78	0.327925	2.21848	1.14957	0.000455579	0.0294869	Up	8.55483	8.8999	17.4055	23.999	29.0324	36.6591	TRIM45
ENSBGRG00000009608	143.342	0.46968	0.463713	-1.1087	0.0182485	0.291925	Down	38.6469	47.2962	15.7567	23.1387	22.7563	12.4545
ENSBGRG00000009632	59767.3	0.272866	2.48805	1.31502	1.44084e-06	0.000394687	Up	552.918	416.961	809.903	1378.44	1886.18	1907.54	Tpm-5
ENSBGRG00000009639	3.06457	2.45291	29.564	4.88577	0.0463899	0.442177	Up	0	0	0	0.157627	0.279041	0.201268
ENSBGRG00000009675	670.731	0.297881	0.611062	-0.71061	0.0170534	0.280237	Down	68.6628	78.6456	64.4221	40.8955	47.4666	63.1721	RCJMB04_1j21
ENSBGRG00000009727	94969.7	0.263472	0.345384	-1.53372	5.84249e-09	3.94789e-06	Down	2597.97	2695.88	2066.12	965.653	796.738	1221.08	Trp1
ENSBGRG00000009741	371.341	1.1566	5.44304	2.44441	0.0345632	0.39279	Up	1.31977	0.249142	2.3234	17.5552	7.90735	1.01968	MCT2
ENSBGRG00000009778	175.129	0.347556	1.74785	0.805581	0.0204579	0.308843	Up	1.93141	1.85914	2.2066	3.25321	5.63237	3.64702	ALG9
ENSBGRG00000009782	669.621	0.259625	2.15906	1.1104	1.89469e-05	0.00280763	Up	11.4661	11.271	16.9518	31.7123	34.3633	35.0265	Tpm-5
ENSBGRG00000009785	222.994	0.319385	1.86968	0.902789	0.00470384	0.140226	Up	3.29497	3.31032	4.69388	7.34284	10.7166	7.19747	P2RX4
ENSBGRG00000009837	506.212	0.281771	1.7218	0.783916	0.0054008	0.152249	Up	3.29638	3.93731	3.86239	5.92084	9.90653	7.02302	MATP
ENSBGRG00000009845	1939.02	0.204909	0.580849	-0.783765	0.000130809	0.0120095	Down	27.4549	30.7849	31.8057	20.8401	20.3001	21.0504	BLOC1S1
ENSBGRG00000009846	246996	0.262212	0.469405	-1.0911	3.16694e-05	0.00429379	Down	3071.98	3072.03	2685.7	2093.1	1094.16	1739.42	ATP2A1
ENSBGRG00000009871	29.3592	0.713116	5.84762	2.54785	0.000353134	0.0248353	Up	0.32458	0.145889	0.229878	1.93058	1.38086	1.54735	NRP
ENSBGRG00000009880	13110.3	0.30064	0.619631	-0.690519	0.0216286	0.319053	Down	481.98	614.804	583.905	327.261	323.59	556.177	LRP16
ENSBGRG00000009888	426.734	0.298582	1.51608	0.600343	0.0443626	0.436539	Up	11.1205	6.67828	7.60699	13.5246	20.5732	12.1389	DES1
ENSBGRG00000009929	12.2842	1.13229	0.103952	-3.26602	0.00392132	0.12739	Down	0.828263	0.585011	0.395059	0.0293242	0.144198	0.0534898	BCNT
ENSBGRG00000009933	4407.95	0.376785	0.402591	-1.31261	0.000494504	0.0312938	Down	161.652	248.822	90.347	87.3901	52.1989	99.6359	ASB12
ENSBGRG00000009941	86.3133	0.558481	3.85187	1.94556	0.000494611	0.0312938	Up	0.249287	0.158467	0.475612	0.803154	2.11793	1.10279	BCHE
ENSBGRG00000009973	42.2732	0.724498	4.3602	2.12439	0.00336538	0.115552	Up	0.330371	0.350017	0.341419	0.678404	3.42799	1.28014	CDC20
ENSBGRG00000010003	1169.17	0.337097	0.595785	-0.747135	0.0266652	0.35581	Down	8.23471	11.3599	4.77328	8.05394	4.76685	4.91918	RNPC1
ENSBGRG00000010062	234269	0.259379	0.336429	-1.57163	1.36805e-09	1.21634e-06	Down	5447.39	6426.3	5071.52	2172.41	1807.64	2721.7	TNNT3
ENSBGRG00000010063	670.22	0.313364	1.60967	0.686768	0.0284088	0.36271	Up	12.4264	10.9393	7.58803	15.6108	29.0761	15.5899	UNQ753/PRO1484
ENSBGRG00000010067	255.125	0.513351	4.21437	2.07532	5.28433e-05	0.00619918	Up	1.62705	0.493816	2.29488	3.70496	8.71671	8.8264	Bmp11
ENSBGRG00000010074	6724.56	0.250485	0.585903	-0.771266	0.00207633	0.0845685	Down	142.834	240.073	185.277	149.05	121.094	129.896	GMPR1
ENSBGRG00000010099	129.424	0.361892	1.78261	0.833993	0.0211926	0.315703	Up	3.05626	2.33392	2.35742	5.06957	7.02142	4.51422	OBFC1
ENSBGRG00000010116	1011.95	0.253661	1.79154	0.8412	0.00091236	0.0488126	Up	2.17419	2.4371	3.44778	5.17039	7.12994	4.9709	ATPIH
ENSBGRG00000010146	3.85134	2.40256	0.020828	-5.58533	0.0200859	0.307395	Down	0.312743	0.0220894	0.14917	0	0	0	CDSN
ENSBGRG00000010216	23.2682	1.07298	4.71294	2.23663	0.0371154	0.402627	Up	0	0.10761	0.387568	0.690437	0.763906	1.20038	BCNT
ENSBGRG00000010230	142.883	0.488318	0.499353	-1.00187	0.0402017	0.418105	Down	3.54439	10.2691	4.3786	3.79474	3.11003	4.03779	Smim4
ENSBGRG00000010266	134.202	0.482224	0.460667	-1.11821	0.0204032	0.308686	Down	3.05608	6.59601	5.03643	3.55392	1.4611	3.05534	Tmed9
ENSBGRG00000010270	29.402	1.0026	4.90986	2.29568	0.0220372	0.321796	Up	0.213088	0	0.790511	1.97157	1.52349	2.11925	CCXCR1
ENSBGRG00000010354	1211.3	0.352677	0.552225	-0.856673	0.0151382	0.265005	Down	11.3412	15.4565	9.0882	6.32039	5.8043	10.9258	PIGA
ENSBGRG00000010412	78168.9	0.24619	2.27189	1.18389	1.51791e-06	0.000394687	Up	396.306	393.035	583.545	1054.07	1215.1	1384.41	ATP2A2
ENSBGRG00000010414	7.77825	1.64464	9.77479	3.28907	0.0455142	0.439856	Up	0.114057	0	0	0.254401	0.778393	0.309366	SPATA15
ENSBGRG00000010476	168.618	0.503521	2.67554	1.41983	0.00480526	0.141174	Up	0.968633	0.809584	1.14219	1.12027	4.99163	3.08605	GLUR3
ENSBGRG00000010484	224.159	0.404529	3.50584	1.80976	7.6861e-06	0.00142683	Up	1.3631	0.616585	2.04963	6.12388	6.60233	4.12993	ERRB2
ENSBGRG00000010487	3747.3	0.176768	0.602693	-0.730505	3.5872e-05	0.00469757	Down	288.439	290.851	281.036	238.302	200.847	183.774	BM-008
ENSBGRG00000010502	50.355	0.566214	3.48173	1.7998	0.00147957	0.0675112	Up	0.337839	0.222711	0.313328	0.809361	1.53708	1.23453	CD1.1
ENSBGRG00000010518	257.213	0.35431	1.64917	0.721737	0.041648	0.426043	Up	1.79701	1.58354	3.19721	3.55072	4.70771	4.46525	SGK085
ENSBGRG00000010543	721.628	0.282584	2.50128	1.32266	2.86038e-06	0.000644272	Up	1.57202	0.897898	1.63372	3.46188	5.09826	3.61168	C10orf64
ENSBGRG00000010551	1006.86	0.265901	1.80114	0.848913	0.00141003	0.0652595	Up	3.81459	2.7197	3.67324	5.47349	8.80133	7.39512	HISPPD2A
ENSBGRG00000010566	2101.43	0.250859	0.609458	-0.714402	0.00440187	0.135943	Down	152.199	248.734	221.32	190.219	151.957	119.549	Mrpl41
ENSBGRG00000010579	2327.78	0.271509	0.664116	-0.590493	0.0296409	0.370313	Down	73.6935	68.7599	70.6653	42.9698	52.1492	69.6605	KCNJ12
ENSBGRG00000010591	1485.77	0.276372	0.543704	-0.879105	0.00146829	0.067219	Down	26.1802	25.7951	18.6392	12.6445	21.9973	11.8836	ODC
ENSBGRG00000010677	789.12	0.267803	0.588916	-0.763866	0.00433984	0.135232	Down	18.1553	13.8954	10.0085	11.1321	9.6999	8.89774	VIT
ENSBGRG00000010704	939.739	0.342608	1.6948	0.761119	0.0263139	0.355484	Up	6.00666	3.67836	5.42995	5.69059	14.8122	9.71454	Vash
ENSBGRG00000010780	675.336	0.380621	0.461494	-1.11562	0.00337821	0.115757	Down	3.55857	3.02541	2.66328	0.974901	3.05748	1.14931	FREM2
ENSBGRG00000010790	24.743	1.27206	11.847	3.56645	0.0050524	0.146398	Up	0.00929616	0.00919237	0.0827683	0.396267	0.0181265	0.874114
ENSBGRG00000010810	10.1273	1.53782	8.3831	3.06748	0.0460767	0.44195	Up	0.352334	0	0	0.465703	1.88928	1.11494
ENSBGRG00000010811	4546.38	0.699351	0.326263	-1.61589	0.020857	0.312356	Down	63.3011	91.653	41.9239	51.7934	15.8619	13.1987	Pfkfb3
ENSBGRG00000010821	52.2201	0.69618	0.195884	-2.35193	0.000729271	0.0411422	Down	3.64048	0.839962	2.93743	0.541335	0.976048	0.24686	TASK
ENSBGRG00000010898	280.256	0.386118	2.05414	1.03853	0.00715211	0.181959	Up	1.6911	0.851497	2.77117	4.84416	4.70342	3.43316	SARM1
ENSBGRG00000010921	4.27745	2.74991	0.0187441	-5.73742	0.0369423	0.401795	Down	1.46679	0	0.070976	0	0	0	CIB4
ENSBGRG00000010926	5340.3	0.238344	1.64001	0.713702	0.0027497	0.100887	Up	37.8965	41.3856	46.0277	115.139	64.212	68.7509	AGPAT6
ENSBGRG00000010946	9.43931	1.7698	91.0287	6.50825	0.000235636	0.0185144	Up	0	0	0	0.17416	0.551908	0.458874	SCY4A
ENSBGRG00000010949	367.55	0.499384	2.87868	1.52541	0.00225378	0.0887483	Up	3.31931	1.88729	2.0318	2.86548	16.0998	6.05218	CYP2D14
ENSBGRG00000010975	10.2869	1.18856	6.91374	2.78947	0.0189288	0.297456	Up	0.0893552	0.0220894	0.0497233	0.31003	0.47914	0.504929	IIGP5
ENSBGRG00000011004	2096.42	0.274289	0.605226	-0.724454	0.00826126	0.199937	Down	26.8665	24.5638	21.166	25.5392	12.2031	15.263	ARHGAP10
ENSBGRG00000011005	939.583	0.342612	0.553076	-0.854449	0.0126339	0.242299	Down	32.4596	11.9699	13.8587	13.033	14.0537	11.2272	GTPBP2
ENSBGRG00000011018	574.953	0.261773	0.598967	-0.739452	0.00473132	0.140226	Down	14.1233	11.0804	10.2	11.3035	7.45189	6.86208	NAPEPLD
ENSBGRG00000011035	26.939	0.848785	3.52839	1.81901	0.032107	0.383138	Up	0.313186	0.0967778	0.239632	1.47473	1.12594	0.247765	AIFL
ENSBGRG00000011039	26.3852	0.916883	5.06834	2.34151	0.0106562	0.224739	Up	0.170383	0.0962747	0.325072	2.53357	0.379689	0.726228	NTF3
ENSBGRG00000011048	709.306	0.29904	0.608195	-0.717393	0.0164404	0.277052	Down	20.8448	14.1227	13.4975	9.68931	10.8127	13.9048	SIAT7B
ENSBGRG00000011056	89.0461	0.67481	3.6142	1.85368	0.00601503	0.162591	Up	1.34232	0.112964	1.65284	5.32269	4.87276	3.12445	LDLP
ENSBGRG00000011071	409.155	0.273637	0.584818	-0.77394	0.00467893	0.140226	Down	3.11923	4.06618	4.53966	2.49342	3.24274	2.47608	CLERC
ENSBGRG00000011171	3.22027	2.40515	31.0617	4.95707	0.0393011	0.414687	Up	0	0	0	0.272672	0.201125	0.248689
ENSBGRG00000011174	251.397	0.513464	3.32937	1.73525	0.000726208	0.0411422	Up	1.69666	1.8956	3.48226	7.81992	3.80238	14.8818	ALDH1A1
ENSBGRG00000011222	58.3052	0.514034	3.23934	1.6957	0.000970949	0.050781	Up	0.216421	0.275148	0.286741	0.950119	1.40665	0.708147	CASS4
ENSBGRG00000011225	916.099	0.795084	3.24508	1.69825	0.0326841	0.385568	Up	6.01039	3.67863	4.16618	6.32704	40.0892	8.59798	QccE-10783
ENSBGRG00000011295	245.838	0.609331	4.29995	2.10432	0.000553378	0.0338704	Up	2.67375	2.07151	2.30081	3.71624	29.2387	4.48593	PPP1R1B
ENSBGRG00000011339	726.301	0.234669	0.651015	-0.619238	0.00832066	0.200515	Down	59.5655	67.4233	79.3992	57.7798	49.1707	52.9291	Rps13
ENSBGRG00000011391	319.696	0.264782	1.57981	0.659747	0.0127146	0.242342	Up	1.30613	0.959866	1.21042	2.46365	2.5369	1.63122	SDK2
ENSBGRG00000011403	2652.42	0.213591	0.622196	-0.684558	0.00135067	0.0628752	Down	55.1291	72.8965	70.4548	50.4334	48.9951	48.1209	AD-002
ENSBGRG00000011428	879.296	0.253281	1.53537	0.618583	0.0145949	0.261178	Up	19.3781	15.5752	13.3803	26.0492	31.0095	30.7982	Gpr157
ENSBGRG00000011461	3.38245	2.44178	32.6775	5.03023	0.0393927	0.415393	Up	0	0	0	0.215479	0.454111	0.0561503	Gm17492
ENSBGRG00000011477	839.449	0.201837	0.663287	-0.592295	0.00334067	0.114937	Down	28.0735	26.5171	28.4794	24.9817	20.9215	20.0513	ATP6S14
ENSBGRG00000011503	707.566	0.366983	2.03456	1.02472	0.00523373	0.149611	Up	6.08592	8.92247	12.0883	12.6318	25.9999	25.7355
ENSBGRG00000011516	265.323	0.278353	0.645999	-0.630395	0.0235292	0.335425	Down	9.73601	7.28141	10.4241	8.18548	6.63843	6.3234	Tmem64
ENSBGRG00000011535	3.80099	2.25575	0.0427772	-4.54701	0.0438272	0.434773	Down	0.0167699	0.132661	0.186638	0	0.0163497	0	SLC2A5
ENSBGRG00000011560	215.712	0.322449	1.57804	0.658137	0.0412454	0.424593	Up	4.1677	3.48714	5.83852	8.69646	10.5986	6.32415	C9orf167
ENSBGRG00000011579	55.9556	0.730156	5.65695	2.50002	0.000617161	0.0369706	Up	0.855668	0.895885	0.560179	2.34515	11.6792	2.22989	UNQ599/PRO1185
ENSBGRG00000011598	225.712	0.596412	0.25497	-1.9716	0.000947149	0.0499876	Down	8.79928	3.97997	0.957678	2.21513	1.21781	0.86584	HRH2
ENSBGRG00000011609	11.586	1.47125	0.0259933	-5.26572	0.000344819	0.0245782	Down	0.214548	0.11572	0.282192	0	0.00950783	0.00881724	KCNH4
ENSBGRG00000011616	26.0886	1.08093	0.153787	-2.701	0.0124627	0.242299	Down	0.782534	1.31545	0.283046	0.155149	0	0.265317	TTC23L
ENSBGRG00000011631	98.3851	0.511649	2.37114	1.24558	0.0149146	0.263686	Up	3.9338	2.0347	3.83922	5.8195	15.7539	6.34727	Slc26a10
ENSBGRG00000011637	81.3117	0.410533	2.09545	1.06726	0.0093308	0.212147	Up	0.356675	0.367388	0.347336	1.06074	0.920056	0.732299	NLRP1
ENSBGRG00000011665	423.159	0.402592	2.34942	1.2323	0.00220655	0.0870918	Up	5.12331	2.08497	5.82542	19.582	10.3866	7.19068	SLC2A1
ENSBGRG00000011673	28.3866	0.795376	3.06061	1.61382	0.0424583	0.429286	Up	0.246695	0.101642	0.457592	1.60998	0.881883	0.501849	PTPN1L
ENSBGRG00000011684	461.703	0.485175	2.02203	1.0158	0.0362881	0.399619	Up	1.96349	5.84472	9.19152	7.82595	15.2354	16.8923	KIAA0937
ENSBGRG00000011696	136484	0.283344	0.484859	-1.04436	0.000227949	0.0183714	Down	5560.76	7751.38	6087.37	3373.57	2933.36	4712.86	MYOZ
ENSBGRG00000011699	1053.95	0.236051	0.532781	-0.908384	0.000118962	0.0112269	Down	17.5743	17.2669	12.1775	10.4135	10.5824	9.11355	PDE8A
ENSBGRG00000011737	32.7679	2.91425	0.00861813	-6.85841	0.0186025	0.293968	Down	2.6909	0	2.35305	0.0544398	0	0	KRT17
ENSBGRG00000011751	412.685	0.330831	1.89105	0.919187	0.00546246	0.152777	Up	5.0882	2.50786	4.97483	7.33824	11.575	9.05748	C17orf29
ENSBGRG00000011762	146.73	0.541118	5.33148	2.41453	8.11526e-06	0.00149012	Up	0.972287	0.405938	1.41874	3.34135	4.80282	8.59539	Col23a1
ENSBGRG00000011764	397.315	0.293411	0.65123	-0.61876	0.0349571	0.39279	Down	10.1708	11.2149	10.8037	8.48679	6.58688	9.61474	Mettl23
ENSBGRG00000011775	1552.92	0.321672	0.591118	-0.758483	0.0183767	0.292734	Down	8.40813	12.4741	8.72602	8.76546	4.24792	7.81838	NOS1
ENSBGRG00000011778	82.8758	0.604643	2.41919	1.27452	0.0350402	0.39279	Up	1.23848	2.00027	2.25131	2.61917	10.6658	2.986	BRI3BP
ENSBGRG00000011794	785.657	0.270719	2.0643	1.04565	0.000112226	0.0108193	Up	9.50396	9.44543	15.1296	29.7672	35.7262	19.6221	SESN3
ENSBGRG00000011800	1253.65	0.323944	0.482416	-1.05165	0.00116876	0.0573951	Down	33.3304	29.8599	16.4397	12.1515	22.0384	12.3124	ENC2
ENSBGRG00000011824	75.6606	0.630817	2.61359	1.38603	0.0280062	0.360601	Up	0.905658	0.196583	1.49962	3.10946	3.3165	1.69758	GALGT
ENSBGRG00000011825	5.86506	2.38975	0.0136812	-6.19166	0.00957199	0.215026	Down	0.356181	0	0.180185	0	0	0	TIM
ENSBGRG00000011834	366.924	0.410835	2.66223	1.41264	0.000585061	0.035298	Up	3.75021	1.99303	3.43828	4.96236	15.4142	8.54391	MPEG1
ENSBGRG00000011871	721.757	0.27609	0.604554	-0.726058	0.00854393	0.2039	Down	15.335	11.5704	10.4046	7.0255	11.1139	8.67065	C6orf172
ENSBGRG00000011876	1511.48	0.809895	3.06644	1.61657	0.0459318	0.441726	Up	3.5621	5.84729	14.8239	10.1041	32.2642	41.7934	CCP4
ENSBGRG00000011893	127.482	0.385062	2.38327	1.25294	0.00113843	0.0560686	Up	1.06797	1.01693	0.630974	2.98005	2.42948	2.38415	IL15RA
ENSBGRG00000011900	401.365	0.270827	1.64843	0.72109	0.00775522	0.192377	Up	3.93291	4.38879	4.83412	9.66085	10.9179	5.85503	STX6
ENSBGRG00000011910	87.672	0.447341	2.15606	1.1084	0.0132216	0.244883	Up	1.0685	0.459378	0.861719	2.10311	2.20424	1.80612	ZNF782
ENSBGRG00000011917	1352.03	0.231802	1.73091	0.791533	0.000638545	0.0381164	Up	3.42096	2.14018	3.29319	7.12841	6.80591	4.52704	HKDC1
ENSBGRG00000011920	590.696	0.249986	0.611109	-0.710499	0.00448103	0.137383	Down	11.4601	10.3181	14.6165	8.57848	8.45427	9.20654	Srm
ENSBGRG00000011943	647.161	0.315505	0.591893	-0.756592	0.0164833	0.27727	Down	64.0953	99.2779	63.5728	55.3046	42.2928	61.8448	SMIM20
ENSBGRG00000011976	59.851	0.579455	0.411763	-1.28011	0.0271631	0.357094	Down	13.7751	12.297	18.7377	13.0866	3.73054	5.53533	RPS13
ENSBGRG00000011978	169.498	0.518628	2.08329	1.05886	0.0411851	0.424232	Up	2.0442	0.852552	1.34646	1.37855	5.70778	3.30668	PCTAIRE3
ENSBGRG00000012013	6.84603	1.97216	66.0501	6.04549	0.00217371	0.0861982	Up	0	0	0	0.562931	0.0820191	0.304247	ENTPD8
ENSBGRG00000012051	4.39339	2.09486	20.8495	4.38194	0.0364603	0.400118	Up	0.0697759	0	0	0.553365	0.27211	1.00938	UNQ390/PRO725
ENSBGRG00000012060	67.4952	3.90751	0.00118976	-9.71511	0.0129091	0.242342	Down	5.8378	0	2.0505	0	0	0	KRT14
ENSBGRG00000012087	361	0.338557	0.557882	-0.841969	0.012885	0.242342	Down	3.77203	4.20464	2.88138	1.70818	3.46857	2.116	DPDE4
ENSBGRG00000012091	240.861	0.35273	2.4033	1.26502	0.000335334	0.0241055	Up	1.81981	1.3912	2.79122	7.04933	4.42808	5.57205	CCDC159
ENSBGRG00000012092	14.3897	1.31446	6.24812	2.64342	0.0443222	0.436539	Up	0.388915	0	0.0432837	2.12047	0.872091	0.35163	PRR16
ENSBGRG00000012120	6515.84	0.394888	0.495301	-1.01362	0.0102624	0.220729	Down	181.088	93.6048	42.2822	84.8247	65.3671	41.5443	LKLF
ENSBGRG00000012129	21.995	0.921878	5.97663	2.57933	0.00514341	0.148272	Up	0.286059	0.0282865	0.191019	1.58803	0.753006	1.18972	Gm739
ENSBGRG00000012161	265.836	0.304937	1.54064	0.623528	0.0408768	0.421828	Up	2.00024	2.29989	2.38145	4.26552	5.51023	2.77581	LRRC35
ENSBGRG00000012224	320.214	0.550049	0.412552	-1.27735	0.0202194	0.307692	Down	6.07066	9.2784	1.1436	3.21675	2.2936	2.76267	IDO
ENSBGRG00000012253	3077.95	0.305173	0.613044	-0.705937	0.0207096	0.311062	Down	16.8605	26.0528	25.1647	24.4703	10.7616	15.138	KIAA0439
ENSBGRG00000012273	207.987	0.441123	1.9053	0.930016	0.0350059	0.39279	Up	2.32845	1.93319	4.47386	9.14589	8.35228	2.95922	LCK
ENSBGRG00000012275	361.11	0.572379	0.376372	-1.40977	0.0137781	0.252171	Down	6.47391	4.79095	0.619689	1.54059	2.07419	1.75072	D11LGP2E
ENSBGRG00000012291	3943.94	0.419414	0.27868	-1.84332	1.10779e-05	0.00185286	Down	195.751	236.811	68.508	48.8177	93.8609	31.1179	Ier5
ENSBGRG00000012308	4.68316	2.0233	22.2325	4.4746	0.026999	0.356773	Up	0	0	0.052526	0.748583	0.27608	0.384041	Tmie
ENSBGRG00000012325	263.67	0.345569	2.42338	1.27702	0.000219527	0.0180127	Up	1.55415	1.25259	1.71782	4.21045	3.20684	5.33187	PLPPR2
ENSBGRG00000012331	950.487	0.261795	0.62521	-0.677588	0.00964668	0.216129	Down	13.4038	17.1863	12.6145	11.4104	9.21747	11.5318	UXS1
ENSBGRG00000012366	23.9595	0.945144	4.51302	2.17409	0.0214326	0.318155	Up	0.0550295	0.32649	0.0408295	1.07286	0.60804	0.696553	Btbd17
ENSBGRG00000012374	206.092	0.388622	0.400159	-1.32136	0.000673593	0.039238	Down	11.9794	16.2587	19.2141	8.26623	4.86633	9.13192	G3PDH
ENSBGRG00000012414	5060.01	0.249214	0.545651	-0.873949	0.000453497	0.0294651	Down	116.302	141.439	96.2677	75.0495	69.6777	84.6159	C9orf67
ENSBGRG00000012416	3.66267	2.73479	0.0219426	-5.51012	0.0439228	0.434773	Down	0	1.04052	0.851712	0	0	0	NHLRC4
ENSBGRG00000012423	31.7993	1.07581	0.204422	-2.29038	0.0332557	0.387708	Down	0.183201	0.212085	0.253621	0	0.148116	0.0161598	CACH6
ENSBGRG00000012434	88.1957	0.597256	2.35935	1.23839	0.0381293	0.407994	Up	0.458096	0.638291	1.94663	1.81649	3.26843	3.21929	ASC1
ENSBGRG00000012448	307.002	0.297926	1.74393	0.802344	0.00707916	0.180374	Up	5.45738	4.14768	4.29176	9.747	13.0378	6.64687	ALDH3B1
ENSBGRG00000012460	188.671	0.327483	1.86363	0.898113	0.00609791	0.164032	Up	0.805741	0.949165	0.771974	1.86144	2.45229	1.41265	COL4A4
ENSBGRG00000012461	11.587	1.75957	56.5787	5.82219	0.000936761	0.0496207	Up	0.0898629	0	0	5.79042	0.613279	0.73123	Tssk5
ENSBGRG00000012501	194.354	0.34267	1.68985	0.756896	0.0271873	0.357135	Up	1.87386	1.99279	3.18726	4.22343	5.48073	4.44332	MFSD4
ENSBGRG00000012523	775.354	0.408748	0.543392	-0.879934	0.0313379	0.379372	Down	7.18267	7.83764	2.16675	3.24164	4.45347	3.57174	PKR
ENSBGRG00000012524	1736.82	0.329224	1.69676	0.762782	0.0205088	0.309119	Up	19.2842	12.776	16.8576	17.9178	45.6021	33.9636	ARFO1
ENSBGRG00000012571	152.151	0.346223	0.437363	-1.1931	0.00056887	0.0344442	Down	16.3642	15.9247	18.116	8.06822	8.10372	9.78531	Glo1
ENSBGRG00000012572	30.097	0.862225	5.25372	2.39334	0.00550709	0.153517	Up	0.0212706	0.168265	0.378765	1.49711	1.20278	0.884644	ARL14EPL
ENSBGRG00000012580	60.147	0.862258	4.78082	2.25726	0.00884871	0.205738	Up	3.26202	4.39855	0.660077	4.11565	38.7417	7.10512	CALB3
ENSBGRG00000012599	99.9946	0.445911	3.17674	1.66755	0.000184286	0.015723	Up	1.60427	0.697038	0.91978	4.14456	3.8154	4.10967	Proser2
ENSBGRG00000012631	13.8543	1.2988	23.6925	4.56636	0.000438391	0.0289287	Up	0.00957893	0.018944	0	0.180421	0.382895	0.268478	JAKMIP1
ENSBGRG00000012633	32.9868	0.818416	12.4562	3.6388	8.74238e-06	0.00157112	Up	0.0250648	0.0185887	0.0418432	0.192567	0.659792	0.396582	ASPM
ENSBGRG00000012641	512.122	0.274402	0.655212	-0.609967	0.0262227	0.355484	Down	79.0299	98.6741	72.9385	74.0817	55.5105	66.7613	ROMO1
ENSBGRG00000012643	204.044	0.313007	1.67674	0.745662	0.017207	0.281535	Up	2.28546	1.66598	2.21747	5.08314	4.62778	2.83461	PDHK3
ENSBGRG00000012646	182.721	0.513123	0.447446	-1.16021	0.0237541	0.338061	Down	10.5007	28.7605	17.7154	17.1841	4.79379	9.1926	FAM229B
ENSBGRG00000012653	183.315	0.404183	2.62698	1.39341	0.000565868	0.0344442	Up	1.56599	0.600712	1.63767	4.18881	3.57996	3.94243	ZNF385C
ENSBGRG00000012659	15.1836	1.45635	0.0695495	-3.84582	0.008273	0.199937	Down	0.0251312	0.0372758	0.440518	0.00622828	0.0367522	0	A2m
ENSBGRG00000012664	4524.05	0.214335	0.609032	-0.715411	0.000844405	0.0461635	Down	48.5509	58.8135	61.7305	44.9681	36.1045	41.5083	CGI-06
ENSBGRG00000012679	34.4128	0.826701	4.74545	2.24655	0.00657803	0.172819	Up	0.159482	0.0105134	0.189326	0.822111	0.787795	0.422964	C20orf100
ENSBGRG00000012696	3345.53	0.329395	1.86882	0.902127	0.00616746	0.165639	Up	14.7504	9.67935	17.052	18.822	49.1812	24.4846	LAMA4
ENSBGRG00000012700	514.415	0.234427	0.628785	-0.669362	0.00429945	0.134751	Down	14.471	15.8255	16.3448	12.5856	10.9615	11.43	TTL
ENSBGRG00000012728	301.827	0.4022	2.06722	1.04769	0.00918998	0.210361	Up	2.91187	3.98422	2.16676	8.4752	4.40691	9.24508	Slc7a4
ENSBGRG00000012738	312.537	0.421943	0.340715	-1.55336	0.000231914	0.0183714	Down	4.92678	8.68775	5.72086	2.26813	1.62094	3.76491	SH3RF2
ENSBGRG00000012767	24.2728	3.90883	0.00330816	-8.23975	0.0350322	0.39279	Down	2.52326	0	1.04223	0	0	0	KRT35
ENSBGRG00000012769	318.465	0.463695	2.26526	1.17968	0.0109567	0.227385	Up	5.71168	5.04504	6.49959	6.80728	30.2517	10.2412	ABHD11
ENSBGRG00000012778	52.3423	0.649175	0.30123	-1.73106	0.00766331	0.190757	Down	1.49113	0.557913	0.95685	0.292976	0.654852	0.157895	CDH1
ENSBGRG00000012782	4.44674	2.58222	42.958	5.42486	0.0356539	0.39573	Up	0	0	0	0.592891	0.453517	0	Gm17492
ENSBGRG00000012791	218.06	0.303639	1.54497	0.62758	0.0387474	0.412451	Up	1.91841	2.23005	2.7544	4.0358	4.72582	3.95887	APC4
ENSBGRG00000012798	982.893	0.323222	1.89614	0.923064	0.00429255	0.134751	Up	12.7698	8.41165	15.9693	27.979	42.2178	15.5785	PGD
ENSBGRG00000012815	23.165	0.923281	3.83042	1.9375	0.0358612	0.396988	Up	0.0101586	0.120543	0.135671	0.473314	0.534821	0.247988	MORN5
ENSBGRG00000012845	8.61315	1.65969	10.1243	3.33976	0.044191	0.435796	Up	0	0	0.104017	0.185303	0.888423	0.169004	FCRH6
ENSBGRG00000012910	4.15601	2.66591	0.0192975	-5.69544	0.0326471	0.385432	Down	0.557862	0	0.130708	0	0	0	HHA2
ENSBGRG00000012912	396.108	0.311318	0.630481	-0.665474	0.0325489	0.384779	Down	3.40395	2.55584	1.73367	1.9503	2.36244	1.54924	ISG20L1
ENSBGRG00000012919	1238.5	0.211431	0.615752	-0.699579	0.000937016	0.0496207	Down	14.8554	11.5137	10.9499	9.90247	10.3858	7.40756	UBN1
ENSBGRG00000012927	24.1658	0.857383	3.57344	1.83731	0.0321185	0.383138	Up	0.0920717	0.242783	0.10247	0.289031	0.972451	0.624336	BLAME
ENSBGRG00000012970	6.59439	1.90338	31.7536	4.98885	0.0087659	0.205439	Up	0	0.0280609	0	0.872079	0.166	0.205257	pol
ENSBGRG00000012982	639.079	0.233722	1.7131	0.776606	0.000891243	0.0484109	Up	6.74424	4.81086	7.42485	13.2559	14.2724	11.2471	EEF1AKMT1
ENSBGRG00000013031	13.1144	1.57755	63.9997	5.99999	0.000142748	0.012759	Up	0	0	0.0106636	0.180469	0.411023	0.225236	C6orf105
ENSBGRG00000013070	848.531	0.223974	1.60571	0.683208	0.00228547	0.0895786	Up	9.81871	10.0832	14.0648	23.5555	23.0003	18.764	FAM101A
ENSBGRG00000013073	1701.97	0.196855	1.95157	0.964632	9.57287e-07	0.000310989	Up	11.4813	8.78947	12.5031	27.3731	28.1444	21.1239	KIAA1721
ENSBGRG00000013083	26.5595	1.05324	5.05718	2.33833	0.0264094	0.355484	Up	0.257868	0	0.0956633	0.582269	1.28497	0.297908	CMRF35
ENSBGRG00000013095	358.793	0.327066	2.12398	1.08677	0.000891223	0.0484109	Up	1.27115	0.886152	1.8957	4.60573	3.07965	2.64335	UNQ3032/PRO9834
ENSBGRG00000013106	644	0.293752	1.96215	0.972438	0.000931596	0.0496207	Up	12.2036	6.61291	10.5938	18.074	27.0795	22.7514	GC109
ENSBGRG00000013145	2722.63	0.248276	1.61043	0.687442	0.00562512	0.15502	Up	14.6665	10.3852	12.8838	21.4562	34.4692	17.7759	KIAA0991
ENSBGRG00000013152	22.8522	0.781331	6.59935	2.72232	0.000493584	0.0312938	Up	0.161167	0.191241	0.179369	1.53378	1.57129	1.13659	TBX7
ENSBGRG00000013163	422.745	0.297191	1.71983	0.782269	0.00848319	0.202984	Up	10.1957	6.96466	7.17498	21.9883	18.8007	10.3738	OIF
ENSBGRG00000013167	64.9968	0.517566	2.22845	1.15604	0.0255085	0.352054	Up	1.25734	1.27222	0.683399	4.14512	2.45168	2.16785	UNQ553/PRO1110
ENSBGRG00000013180	489.695	0.330529	0.457608	-1.12782	0.000644503	0.0383366	Down	9.40459	11.352	5.41656	5.19364	4.28442	4.89212	CCDC92
ENSBGRG00000013188	1438.62	0.304035	0.395299	-1.33898	1.06247e-05	0.00179483	Down	28.9418	38.1943	35.634	21.3466	9.8847	17.1486	UNQ1933/PRO4408
ENSBGRG00000013210	1558.76	0.276673	1.58656	0.665899	0.0160927	0.271855	Up	14.2074	14.3946	15.9766	21.2996	26.5485	34.5339	GNIP
ENSBGRG00000013242	596.329	0.279777	0.656755	-0.606572	0.0301544	0.374282	Down	25.9457	25.1244	19.6228	24.6548	14.22	16.9781	Dexras1
ENSBGRG00000013254	285.588	0.412934	2.04766	1.03398	0.0122805	0.241937	Up	1.54172	1.16789	1.96669	2.03779	6.25847	3.11389	TSPAN15
ENSBGRG00000013256	388.197	2.83522	0.00179551	-9.12139	0.00129459	0.0610709	Down	58.5984	0.0281282	3.51408	0.140995	0	0
ENSBGRG00000013280	374.284	0.332416	1.96692	0.975939	0.00332587	0.114671	Up	2.4993	1.31863	2.04417	4.09057	3.90032	5.399	BDM1
ENSBGRG00000013281	4.53407	2.2252	21.436	4.42196	0.0468981	0.443589	Up	0	0	0.00534764	0.0238165	0.00468459	0.0955753	KPL2
ENSBGRG00000013290	109.766	0.357305	1.64437	0.717538	0.0446223	0.437039	Up	1.7342	1.71483	1.82711	3.66752	3.58438	3.13588	ZCCHC4
ENSBGRG00000013321	296.408	0.37353	2.72359	1.44551	0.000108901	0.0106339	Up	2.48228	2.86679	2.93133	6.72479	15.0378	5.75639	IRF8
ENSBGRG00000013332	667.484	0.244109	1.73464	0.794636	0.00113293	0.0559607	Up	3.5391	2.31092	3.21381	7.7158	6.61276	4.64487	MAML2
ENSBGRG00000013337	2748.82	0.229892	0.632717	-0.660369	0.00407211	0.129866	Down	26.6941	29.6308	33.49	23.8355	18.8991	24.4246	WDR92
ENSBGRG00000013362	31.2498	3.90837	0.00256949	-8.6043	0.0277	0.359192	Down	4.12691	0	0.0262456	0	0	0
ENSBGRG00000013371	187.111	0.423231	2.34175	1.22758	0.00372558	0.123163	Up	0.588131	0.785489	0.977577	1.26449	3.27654	2.01649	UHRF1
ENSBGRG00000013389	1059.77	0.355784	1.83251	0.87382	0.0140477	0.256351	Up	8.39771	8.90845	15.9708	14.0502	28.5458	28.2469	RTEF1
ENSBGRG00000013402	162361	0.295494	2.53142	1.33994	5.77132e-06	0.00113366	Up	3437.75	3900.77	7014.67	13837.3	11903.4	16660.9	MYL2
ENSBGRG00000013424	465.596	0.233442	0.66156	-0.596056	0.0106696	0.224739	Down	11.8139	12.2518	12.9076	12.0208	9.57481	7.94583	PI4K2B
ENSBGRG00000013425	1089.77	0.264142	1.54819	0.630578	0.016974	0.279476	Up	17.6239	9.18975	13.2203	26.1479	30.2461	18.1801	ECM2
ENSBGRG00000013430	6998.53	0.242089	0.464158	-1.10731	4.78516e-06	0.000981817	Down	67.931	76.3911	78.2463	50.8594	29.9882	42.114	WWP1
ENSBGRG00000013452	4.83368	2.38075	0.0333176	-4.90757	0.0392691	0.414608	Down	0.0718613	0.284236	0	0	0.0140121	0	ZBTB8B
ENSBGRG00000013480	642.588	0.259005	1.71567	0.778771	0.0026403	0.0986275	Up	10.0422	13.2209	14.6527	32.5856	22.7689	22.9099	SPR
ENSBGRG00000013515	181.681	3.78345	0.003836	-8.02618	0.0338889	0.390659	Down	27.9919	0	0.277603	0.137371	0	0
ENSBGRG00000013523	1399.33	0.234559	0.661519	-0.596146	0.011036	0.227846	Down	48.8818	52.3667	48.1736	38.4199	34.9779	43.4058	SGCD
ENSBGRG00000013530	189.044	0.327031	0.601519	-0.733318	0.0249386	0.348598	Down	21.3514	29.063	35.0574	22.2114	22.1014	17.517	C6orf228
ENSBGRG00000013532	12.4281	1.34054	21.3141	4.41373	0.000992979	0.0514552	Up	0.0240688	0	0.0133935	0.28632	0.504513	0.174091	BPIL2
ENSBGRG00000013572	25.2532	0.73616	0.365488	-1.45211	0.0485478	0.449626	Down	1.26715	1.46183	0.822648	0.802543	0.446116	0.350064	F52C9.6
ENSBGRG00000013574	75910.3	0.231951	0.351535	-1.50826	7.89931e-11	1.02649e-07	Down	1524.76	1639.12	1349.41	622.015	541.262	710.47	PKM2
ENSBGRG00000013619	92.8047	0.493048	4.66263	2.22114	6.63967e-06	0.00126027	Up	0.642947	1.13333	0.715559	3.13142	6.32288	4.49881	NKG7
ENSBGRG00000013640	22.8229	1.06715	10.3921	3.37741	0.00155133	0.0695138	Up	0.313071	0.0343973	0.0387142	1.24142	3.15401	0.566113	TIM4
ENSBGRG00000013680	362.295	0.265052	1.53682	0.619951	0.0193367	0.300511	Up	4.54958	3.01731	3.25832	7.19438	6.72708	5.95264	THSD1
ENSBGRG00000013684	9591.77	0.265218	0.640057	-0.643727	0.0152174	0.265292	Down	199.347	317.242	249.653	254.056	151.371	185.663	SMTNL2
ENSBGRG00000013694	9.34926	1.37501	7.50337	2.90754	0.0344678	0.39279	Up	0.284118	0.140473	0	1.0562	2.35449	0.577978	CLDND2
ENSBGRG00000013713	19.6126	3.90932	0.0040941	-7.93224	0.0424521	0.429286	Down	0.952278	0	0.302807	0	0	0	Trim29
ENSBGRG00000013720	97.8683	0.505769	3.54921	1.8275	0.000302318	0.0223994	Up	0.487476	0.122421	0.318628	1.37303	1.22964	1.26626	CUTL2
ENSBGRG00000013726	196.805	0.611639	0.425509	-1.23274	0.0438557	0.434773	Down	1.7547	0.811913	0.612299	0.851143	0.772063	0.0866719	AGC1
ENSBGRG00000013734	1455.41	0.716307	2.73583	1.45198	0.0426586	0.430228	Up	11.6447	5.33126	5.68454	12.8252	50.791	12.1152	ACLY
ENSBGRG00000013744	4.49035	2.25329	43.2788	5.43559	0.0158526	0.27031	Up	0	0	0	0.18756	0.0307435	0.228084	TEKT1
ENSBGRG00000013747	113.389	0.393212	0.371831	-1.42728	0.000283638	0.0214865	Down	2.12805	1.69512	1.55261	1.00791	0.933628	0.502386	C16orf74
ENSBGRG00000013785	682.241	0.477439	2.76614	1.46787	0.00210876	0.0845891	Up	1.18858	1.51987	2.05062	1.71771	10.1267	3.97915	Cpx1
ENSBGRG00000013803	25.6672	0.725924	2.69349	1.42948	0.0489324	0.450748	Up	0.799679	0.856646	0.889992	4.16189	2.79372	1.50628	Arl12
ENSBGRG00000013826	206.08	0.3663	1.83466	0.875515	0.0168413	0.278398	Up	1.71215	1.06037	0.832409	3.0194	2.22274	2.62346	ANKRD35
ENSBGRG00000013838	7.2513	1.63695	11.8909	3.57178	0.0291117	0.365911	Up	0.022255	0.0220065	0.0247684	0.639795	0.390552	0.0201214
ENSBGRG00000013852	962.437	0.226908	0.579787	-0.786404	0.000528774	0.0329615	Down	19.569	18.3626	15.0547	12.435	12.0285	12.1585	RNF139
ENSBGRG00000013892	392.614	0.276532	1.63485	0.70916	0.0103331	0.22105	Up	2.22991	1.27401	1.59935	3.78867	3.56905	2.66017	NAALAD1
ENSBGRG00000013901	333.54	0.315703	1.6142	0.690819	0.0286555	0.363814	Up	5.12859	4.33297	4.33005	7.49953	13.1803	6.30691	UNQ1904/PRO4350
ENSBGRG00000013906	86.8467	0.494087	0.491237	-1.02551	0.0379344	0.407391	Down	1.84567	1.13666	2.25231	1.68521	0.741866	0.687981	HDCMB47P
ENSBGRG00000013929	1255	0.249016	0.614119	-0.703409	0.00473171	0.140226	Down	4.98575	5.16408	7.34243	4.76049	5.39385	2.89574	PEG3
ENSBGRG00000013940	4455.79	0.209932	0.640031	-0.643786	0.00216485	0.0860491	Down	424.836	555.326	502.435	421.94	351.605	363.378	TCEB2
ENSBGRG00000013946	211.41	3.62699	0.00263681	-8.56699	0.0181762	0.29132	Down	33.4317	0	1.64198	0.117005	0	0
ENSBGRG00000013964	264.455	0.3227	0.61348	-0.704913	0.0289313	0.365105	Down	11.4848	9.59375	9.84392	6.08341	10.9631	5.8273	C17orf76
ENSBGRG00000013989	6.34407	2.05238	0.0126383	-6.30605	0.00212229	0.0845891	Down	0.235968	0.053846	0.0303019	0	0	0	FAM75D1
ENSBGRG00000014004	5.98022	1.72206	15.0817	3.91473	0.0230094	0.331654	Up	0.0216458	0.0214041	0	0.171664	0.295448	0.31313	OAT2
ENSBGRG00000014009	6.90174	1.88277	66.6236	6.05796	0.00129275	0.0610709	Up	0	0	0	1.58905	2.2921	1.06281	LTN
ENSBGRG00000014025	3306.35	0.204935	0.539131	-0.891292	1.36668e-05	0.0021577	Down	29.4485	30.3759	37.7226	23.4526	18.7062	20.4202	TLE1
ENSBGRG00000014040	22.6277	0.977245	3.89336	1.96101	0.044784	0.437052	Up	0.116212	0.0328326	0.0646682	0.148119	0.760728	0.112576	Klp2
ENSBGRG00000014049	1109.59	0.308223	0.403885	-1.30798	2.19926e-05	0.00323061	Down	17.1454	16.2909	16.7914	4.76778	10.8433	8.35189	CA2
ENSBGRG00000014060	2033.75	0.270482	1.57754	0.657675	0.0150367	0.264594	Up	12.2125	12.4996	15.7258	18.5474	26.5809	29.4389	ITGB6
ENSBGRG00000014066	3862.89	1.05833	0.214747	-2.21929	0.0359961	0.3977	Down	44.5027	53.2589	3.01382	6.37641	7.54816	11.5727	MX2
ENSBGRG00000014068	94.0315	0.391864	1.79201	0.841575	0.0317439	0.381234	Up	0.631699	0.530949	0.796779	1.5238	1.50888	1.17083	MKS1
ENSBGRG00000014073	91.6954	0.565109	0.427268	-1.22679	0.02994	0.372168	Down	4.92381	1.90327	1.12089	1.39777	1.65833	1.032
ENSBGRG00000014082	3992.64	0.248439	1.57804	0.658134	0.00807123	0.197372	Up	25.196	17.0597	23.3822	38.3935	58.1374	28.6524	LASP1
ENSBGRG00000014084	17.3059	3.90966	0.00463944	-7.75183	0.0473964	0.445125	Down	2.2226	0	0.134435	0	0	0	Gm11570
ENSBGRG00000014089	29.2114	0.769338	3.9493	1.9816	0.0100033	0.218328	Up	0.179209	0.126577	0.541358	1.24358	1.69726	1.01846	4SPAN2
ENSBGRG00000014093	43.4789	0.554536	0.371154	-1.42991	0.00992107	0.217376	Down	0.688949	0.962645	0.950111	0.475111	0.350445	0.338532	ANKRD56
ENSBGRG00000014107	207.596	0.324371	0.640484	-0.642767	0.0475265	0.445788	Down	4.11711	3.00845	3.43656	3.58622	2.13979	2.38124	PRSS33
ENSBGRG00000014141	13.3456	1.09721	5.96271	2.57597	0.0188873	0.29708	Up	0.0102612	0.0202932	0.0799401	0.264476	0.32013	0.194826	CKAP2
ENSBGRG00000014146	117.932	0.374325	1.80104	0.848831	0.0233516	0.333175	Up	1.01478	1.01701	1.14464	3.09948	1.9787	1.83498	KIAA1349
ENSBGRG00000014148	21.1442	0.815284	3.27491	1.71146	0.035798	0.396564	Up	0.0779107	0.211862	0.238451	0.772348	0.797565	0.52831	Klhl10
ENSBGRG00000014168	647.162	0.229941	0.629072	-0.668703	0.00363574	0.122104	Down	10.0367	10.4833	8.77441	8.64253	8.15868	5.5955	UBE2J2
ENSBGRG00000014191	56068.5	0.26842	2.0507	1.03612	0.000113362	0.0108193	Up	957.082	559.431	688.227	1534.18	1602.02	2122.39	CA3
ENSBGRG00000014210	362.38	0.311762	1.62733	0.702504	0.0242382	0.341919	Up	2.31638	1.31726	2.87072	4.97108	4.41741	3.27571	CYFIP2
ENSBGRG00000014233	3740.63	0.300815	0.622169	-0.684621	0.0228527	0.330522	Down	47.5897	23.2075	24.5968	21.2863	32.7253	17.4192	Dap4
ENSBGRG00000014234	87.746	0.496471	0.484784	-1.04459	0.0353765	0.394726	Down	4.33469	3.95971	5.14584	1.39144	2.77714	3.35925	IL1B
ENSBGRG00000014245	109.838	0.50867	3.62037	1.85614	0.000263262	0.0204253	Up	0.610957	0.366443	0.334404	3.22686	1.03506	1.49415	UNQ228/PRO261
ENSBGRG00000014260	57483.8	0.303335	2.65466	1.40853	3.42622e-06	0.000751677	Up	198.488	209.945	406.455	633.983	1000.39	902.568	TNNI3
ENSBGRG00000014275	1580.01	0.21037	0.64825	-0.625378	0.00295141	0.105856	Down	11.5196	11.9264	9.22584	8.6866	9.19836	7.58494	KIAA0816
ENSBGRG00000014294	314.655	0.278389	0.329978	-1.59956	9.14997e-09	5.72483e-06	Down	11.9786	11.4189	11.5938	4.34958	4.30395	4.98918	KIAA1522
ENSBGRG00000014330	4756.29	0.267598	1.63724	0.711263	0.00786165	0.193879	Up	18.2069	12.0325	15.3399	20.7064	36.2506	30.772	HAK
ENSBGRG00000014340	2564.08	0.285122	1.50063	0.58557	0.0399997	0.417365	Up	102.031	71.5003	83.6098	136.062	238.206	95.3718	PRKCDBP
ENSBGRG00000014343	456.084	0.272587	0.402663	-1.31235	1.47613e-06	0.000394687	Down	28.2357	19.8609	17.0081	11.8672	10.9261	8.75083	KIAA1522
ENSBGRG00000014367	310.965	0.30661	1.52711	0.610804	0.046358	0.442177	Up	2.50754	2.60616	2.0782	3.49068	5.75287	3.93614	UNQ1907/PRO4353
ENSBGRG00000014370	736.99	0.246112	1.52959	0.613149	0.0127263	0.242342	Up	12.8887	7.45628	10.1167	18.8281	20.599	16.1298	BZRP
ENSBGRG00000014374	1770.21	0.290996	0.410345	-1.28509	1.00458e-05	0.00173168	Down	14.7317	20.4187	14.9627	12.1095	5.86911	7.01019	PIG53
ENSBGRG00000014407	398.362	0.242819	1.55274	0.634817	0.00893936	0.207397	Up	2.77123	2.26223	2.38281	5.55429	4.50299	3.80906	WDR21A
ENSBGRG00000014467	358.706	0.383086	0.368156	-1.44161	0.000167789	0.0146864	Down	19.7509	37.9384	23.1185	8.77705	18.3154	9.23659	DTR
ENSBGRG00000014471	624.597	0.252072	1.51968	0.603768	0.0166103	0.278085	Up	2.93503	2.4758	2.76652	4.66124	6.70989	3.65553	ITGA9
ENSBGRG00000014485	228.756	0.3893	0.585464	-0.772347	0.047263	0.444798	Down	9.17128	8.98305	4.63664	7.17012	3.8643	5.04846	DNPH1
ENSBGRG00000014506	224.832	0.388259	1.70011	0.76563	0.0486145	0.449916	Up	6.40816	4.04464	5.23509	7.83933	17.2473	7.1498	Ebbp
ENSBGRG00000014515	842.064	0.289448	0.461547	-1.11545	0.000116338	0.011041	Down	13.6437	16.3105	10.057	6.35894	10.0509	5.99525	GRG4
ENSBGRG00000014590	4.57444	2.06098	21.8086	4.44682	0.0309569	0.376226	Up	0.0506919	0	0	0.452269	0.889591	0.183328	UNQ319/PRO364
ENSBGRG00000014626	68.7722	0.494443	0.358325	-1.48066	0.00274799	0.100887	Down	2.2897	3.14463	3.39772	1.82848	0.899131	1.0926	pol
ENSBGRG00000014630	6.60269	1.51315	7.90978	2.98364	0.0486323	0.449916	Up	0.132289	0.130812	0	0.786847	0.838332	0.897048	IFITM3
ENSBGRG00000014644	4.84629	2.15049	0.0333656	-4.90549	0.0225425	0.326595	Down	0.0860251	0.255194	0.0159567	0	0	0.012963	PRSS10
ENSBGRG00000014651	145.234	0.369613	0.513499	-0.961567	0.00928035	0.211284	Down	4.99295	3.72456	2.82716	2.9307	2.24177	1.97995	PHF13
ENSBGRG00000014661	5.72495	2.39759	0.0140192	-6.15645	0.0102357	0.220729	Down	0.691338	0	0.485946	0	0	0
ENSBGRG00000014687	7987.96	0.177454	0.445109	-1.16777	4.68233e-11	6.59154e-08	Down	261.645	282.689	320.034	166.882	172.694	124.504	GLUL
ENSBGRG00000014698	2612.51	0.224977	0.509404	-0.973117	1.52249e-05	0.00231706	Down	288.812	347.396	342.781	210.026	171.761	210.018	TMEM14C
ENSBGRG00000014709	197.974	0.475714	3.68349	1.88107	7.67858e-05	0.00805678	Up	1.22538	0.802341	1.86136	4.18596	3.58403	8.3991	SRD5A2L2
ENSBGRG00000014710	3148.47	0.269056	0.660707	-0.597917	0.0262645	0.355484	Down	188.75	242.82	290.974	163.319	172.05	223.776	Ubc7
ENSBGRG00000014716	579.476	0.217812	1.61531	0.691808	0.00149232	0.0675112	Up	9.3608	10.368	9.98276	21.5878	20.2779	16.0429	UNQ1888/PRO4333
ENSBGRG00000014725	936.252	0.411216	2.52092	1.33395	0.00117901	0.0577303	Up	7.01843	4.73781	5.92194	6.86207	29.1308	16.6748	MMP15
ENSBGRG00000014751	201.621	0.329022	0.604915	-0.725195	0.0275177	0.359014	Down	4.40749	4.88886	3.88155	4.0843	2.54087	2.96272	QccE-10352
ENSBGRG00000014778	10164.9	0.245144	0.368791	-1.43912	4.34451e-09	3.19095e-06	Down	223.471	190.695	189.178	67.0541	94.8506	99.327	PGK1
ENSBGRG00000014790	71.5015	0.555961	3.54183	1.82449	0.00103185	0.0526617	Up	1.12207	1.10954	2.43812	4.13154	9.68933	5.74883	Lxn
ENSBGRG00000014792	4488.25	0.983914	4.17332	2.0612	0.0361804	0.398953	Up	9.17	4.48389	5.74768	8.93033	78.2339	12.2921	ACAC
ENSBGRG00000014793	148.611	0.40333	2.19989	1.13743	0.00480089	0.141174	Up	1.55623	0.957507	1.94367	4.61104	2.79845	4.09602	Fndc5
ENSBGRG00000014822	128.987	0.430879	1.80532	0.852253	0.0479357	0.447391	Up	0.807993	0.403691	0.965505	1.88863	1.93205	0.938155	IKKE
ENSBGRG00000014823	7.56681	1.47081	9.10253	3.18627	0.0302851	0.374803	Up	0.0679765	0	0.0756535	0.505401	0.331366	0.645326	BCNT
ENSBGRG00000014829	176.526	0.420005	2.05373	1.03824	0.0134367	0.248073	Up	1.38286	2.3702	1.06023	5.19406	4.64385	2.4589	ZNF772
ENSBGRG00000014833	794.909	0.233282	1.5389	0.621902	0.00767861	0.190757	Up	4.79075	6.04475	5.59839	12.4999	9.36011	8.68025	BOG25
ENSBGRG00000014839	2609.68	0.329058	2.10662	1.07493	0.00108815	0.0542247	Up	10.4825	12.158	19.8074	21.9812	40.8171	41.3289	CHRNA1
ENSBGRG00000014849	11.3153	1.54102	13.6483	3.77065	0.0144109	0.259259	Up	0	0	0.312463	3.47899	1.30017	0.380759	C1orf150
ENSBGRG00000014855	7.29409	2.44045	0.0109949	-6.50702	0.00766878	0.190757	Down	1.68254	0	0.046814	0	0	0	KAP10.6
ENSBGRG00000014894	9.19606	1.6512	11.7448	3.55395	0.03137	0.379372	Up	0.0460061	0	0	0.102616	0.5046	0.0623932	YANK1
ENSBGRG00000014899	4.23992	2.65748	0.0189546	-5.72131	0.0313261	0.379372	Down	0.0716731	0	0.358954	0	0	0	DMKN
ENSBGRG00000014917	1547.55	0.242981	0.652799	-0.615289	0.0113332	0.231626	Down	19.8054	23.0289	20.3023	13.1419	19.6812	16.2818	ACAD8
ENSBGRG00000014964	2868.07	0.385549	0.589369	-0.762756	0.0478881	0.44737	Down	19.8296	16.2563	4.96972	10.9158	9.768	8.57222	KIAA0342
ENSBGRG00000014971	49.1866	0.533726	0.342172	-1.54721	0.00374499	0.123563	Down	4.44144	2.51728	4.03883	1.39605	1.63701	1.42017	HPRT1
ENSBGRG00000014976	90.488	0.430705	0.409619	-1.28765	0.00279318	0.101912	Down	1.95252	2.0033	1.19271	0.916852	0.88739	0.743296	Mlkl
ENSBGRG00000014981	1402.7	0.450538	0.325759	-1.61812	0.000328731	0.0237318	Down	25.6272	59.739	46.0868	35.1185	12.2253	6.8974	AIG6
ENSBGRG00000014983	2132.74	0.372659	0.47656	-1.06927	0.00411387	0.130877	Down	41.3732	65.0156	63.6691	49.2683	14.6202	33.1078	TMART
ENSBGRG00000014987	676.136	0.237948	0.597381	-0.743276	0.00178595	0.0769643	Down	4.97467	3.85458	4.99008	4.26889	3.35637	2.37455	KIAA1573
ENSBGRG00000015034	18.9871	3.9094	2.4257e-07	-21.9751	1.89756e-08	1.02152e-05	Down	10.3189	0	0	0	0	0
ENSBGRG00000015061	18.8096	3.90943	2.44778e-07	-21.962	1.93504e-08	1.02152e-05	Down	8.79274	0	0	0	0	0
ENSBGRG00000015074	11.2669	1.99792	0.00711779	-7.13435	0.000355777	0.0248353	Down	4.1197	0.0702363	0.316205	0	0	0
ENSBGRG00000015075	46.815	0.599558	2.46514	1.30167	0.0299272	0.372168	Up	0.286487	0.485636	0.751554	1.39972	1.29679	1.70214	ZNF502
ENSBGRG00000015081	54.9997	0.553011	2.56243	1.35751	0.0140975	0.256351	Up	0.416416	0.400002	0.185378	1.28559	1.15995	0.70996	ZNF836
ENSBGRG00000015086	262.078	0.322228	1.56841	0.649306	0.0438991	0.434773	Up	3.83864	3.16044	2.21859	7.23505	5.10774	5.07934	KIAA1388
ENSBGRG00000015087	622.075	0.257968	0.530241	-0.915279	0.000388124	0.026363	Down	29.4829	36.2083	29.8948	21.9842	17.3889	21.022	TSG101
ENSBGRG00000015120	4671.71	0.273026	0.61249	-0.707243	0.00958692	0.215076	Down	27.5246	32.5086	23.9635	20.7666	15.4133	24.4159	DAPLE
ENSBGRG00000015132	148.182	0.36888	2.08915	1.06292	0.00395823	0.127689	Up	1.30961	1.37492	1.58347	4.10309	4.68157	2.13422	NORE1
ENSBGRG00000015136	19.3323	3.90935	0.00415349	-7.91146	0.0429983	0.432044	Down	5.89318	0	2.35442	0	0	0
ENSBGRG00000015141	220.001	0.354969	1.8589	0.894451	0.0117423	0.23813	Up	1.28218	1.69395	1.45038	4.64664	3.64769	1.88142	CAF
ENSBGRG00000015149	15.675	1.85124	0.00511758	-7.61032	3.94046e-05	0.00500498	Down	6.5506	0.0875333	1.18223	0	0	0	C6orf23
ENSBGRG00000015154	22.9096	3.90895	0.00350475	-8.15647	0.0369229	0.401795	Down	15.3366	0	0.133349	0	0	0	KRTAP3-1
ENSBGRG00000015158	4074.82	0.231361	1.8161	0.860844	0.000198608	0.0166094	Up	17.0419	16.9518	16.3638	44.6947	45.0621	22.456	CRMP4
ENSBGRG00000015175	764.018	0.283087	1.99398	0.995648	0.000436269	0.0289015	Up	4.42272	4.80425	3.72519	8.19882	14.608	8.39981	TBX3
ENSBGRG00000015180	9.98621	2.14204	96.4459	6.59165	0.00208907	0.0845891	Up	0	0	0	0.40333	0.113333	0	NWD1
ENSBGRG00000015198	707.511	0.307613	1.57453	0.65492	0.0332511	0.387708	Up	6.54648	3.78198	5.05615	9.74957	13.9684	5.76335	FAD49
ENSBGRG00000015227	413.589	0.344531	2.93523	1.55347	6.51482e-06	0.00125062	Up	13.9573	6.16324	10.9683	32.7421	31.2662	41.9034	RGS16
ENSBGRG00000015233	4.42176	2.23177	42.6956	5.41601	0.0152333	0.265295	Up	0	0	0	0.743792	0.139334	0.19382	FFA2
ENSBGRG00000015313	230.623	0.376823	1.97076	0.978755	0.0093937	0.212975	Up	1.93299	1.27811	1.78843	4.30573	5.78991	1.98983	MS2
ENSBGRG00000015317	3201.12	0.411283	1.99403	0.995685	0.0154811	0.267953	Up	32.6665	16.8427	21.8967	32.2037	111.644	29.6656	MUC18
ENSBGRG00000015319	30.7563	1.10089	9.49748	3.24754	0.00317858	0.111659	Up	0.223458	0	0.0828982	0.1846	2.05151	1.12803	CYP2F3
ENSBGRG00000015366	199.122	0.440014	2.00119	1.00086	0.0229297	0.331069	Up	1.18333	0.423957	1.57464	3.17918	2.75881	1.69786	PSD4
ENSBGRG00000015396	372.287	0.289403	0.66217	-0.594727	0.0398775	0.41692	Down	31.5439	40.4015	35.7908	24.389	37.8636	23.8327	ID2
ENSBGRG00000015411	225.81	0.636989	2.50525	1.32496	0.037523	0.405291	Up	7.87908	5.13699	18.116	6.26574	60.6091	25.0504	H3.1-I
ENSBGRG00000015436	452.47	0.233545	0.585668	-0.771844	0.000950101	0.0499876	Down	10.9198	11.793	10.7948	9.1907	7.84896	6.64002	PMP22
ENSBGRG00000015444	814.235	0.307201	1.62317	0.698811	0.02292	0.331069	Up	22.3055	39.1407	48.3578	81.0348	62.0974	69.594	SELENOP
ENSBGRG00000015449	1238.38	0.290151	0.489426	-1.03084	0.000381213	0.0261782	Down	15.4205	19.5125	21.4525	10.3136	8.42054	13.5176	DAPLE
ENSBGRG00000015486	291.87	0.299282	1.52582	0.609585	0.0416673	0.426043	Up	2.76472	2.89373	4.66043	6.63547	6.43125	5.68638	KIAA1378
ENSBGRG00000015528	6213.54	0.266232	0.578227	-0.790292	0.00299325	0.106892	Down	194.585	178.765	227.973	148.636	95.4627	162.625	HFE2
ENSBGRG00000015537	4323.9	0.35549	1.99778	0.998397	0.00497718	0.144715	Up	77.5915	168.566	238.24	438.659	515.821	232.848	H1-2
ENSBGRG00000015566	783.623	0.239229	0.60081	-0.73502	0.00212312	0.0845891	Down	4.16418	4.96272	4.1067	3.47187	2.84622	3.1799	Phtf2
ENSBGRG00000015598	8.02712	1.66102	20.4628	4.35493	0.00874569	0.205439	Up	0.0387644	0	0.0431423	1.42184	0.340138	0.280384	PRRT1
ENSBGRG00000015605	24139.8	0.195546	0.57929	-0.787642	5.62728e-05	0.00629548	Down	330.816	325.056	347.617	285.933	196.999	213.267	JP1
ENSBGRG00000015611	1622.69	0.941872	0.176758	-2.50015	0.00794375	0.195618	Down	126.277	108.208	9.64728	18.5107	15.4725	17.8254	RSAD2
ENSBGRG00000015652	1482.69	0.424783	0.348934	-1.51897	0.000349046	0.0246713	Down	33.3053	29.1406	7.57473	11.303	12.473	6.35447	CMPK2
ENSBGRG00000015670	751.65	0.230941	0.637064	-0.650489	0.00485211	0.142057	Down	11.56	12.1421	9.7974	8.5684	10.3225	6.92369	MSTP033
ENSBGRG00000015694	8.18659	2.11602	39.6129	5.3079	0.0121268	0.241864	Up	0	0.0492835	0	0	1.89505	0.720988	R9AP
ENSBGRG00000015699	2191.24	0.285838	1.87847	0.909558	0.00146226	0.0671251	Up	64.4289	52.862	108.57	166.253	225.485	119.165	PFN2
ENSBGRG00000015712	347.246	0.308568	0.58016	-0.785478	0.0109102	0.227385	Down	4.72512	4.5675	4.94402	3.83141	2.28613	3.6329	SYN1
ENSBGRG00000015829	11.4295	1.69227	0.00701983	-7.15435	2.36124e-05	0.00338037	Down	0.650958	0.178803	0.321989	0	0	0	NTT5
ENSBGRG00000015830	5388.76	0.242082	0.535025	-0.902321	0.00019352	0.0163457	Down	55.5482	67.7817	58.7637	39.7195	31.7567	43.6869	PHKB
ENSBGRG00000015837	53.1972	1.02317	4.35215	2.12173	0.0381084	0.407994	Up	0	0.0711287	0.503206	0.427847	1.47272	0.984827	CXCL9
ENSBGRG00000015917	1131.56	0.354303	1.88249	0.912641	0.00999854	0.218328	Up	25.5487	29.4364	69.1812	76.7161	118.649	81.879	H1-3
ENSBGRG00000015927	136.364	0.734928	0.198274	-2.33443	0.0014911	0.0675112	Down	1.78044	8.84854	3.47409	0.183376	2.25433	0.982575	TIGD4
ENSBGRG00000015978	197.51	0.313931	0.54596	-0.873133	0.00541435	0.152249	Down	10.9852	12.6474	12.5128	9.71395	6.63713	7.32078	Frat2
ENSBGRG00000016013	1124.81	0.295751	0.666208	-0.585955	0.0475638	0.445891	Down	23.0605	39.7027	45.5323	38.4972	29.0734	20.5322	CINP
ENSBGRG00000016028	3021.76	0.319405	1.68388	0.75179	0.0185865	0.293968	Up	102.371	112.53	168.732	152.499	356.759	253.762	H1-4
ENSBGRG00000016125	11.0273	1.29819	0.0553237	-4.17596	0.00129645	0.0610709	Down	2.94444	1.08144	0.842652	0.0833971	0.164038	0.0760617	RAP1B
ENSBGRG00000016150	71.7286	0.569402	0.343042	-1.54354	0.00671189	0.175517	Down	1.97554	0.963889	0.896818	0.889011	0.304112	0.399532	MSTP014
ENSBGRG00000016163	99.438	0.5593	3.80369	1.9274	0.000568757	0.0344442	Up	0.260587	0.309213	0.626435	3.22391	1.65645	0.753933	IGKV1D-39
ENSBGRG00000016189	213.287	0.396434	1.84025	0.879904	0.0264493	0.355484	Up	2.98295	3.75619	2.82705	5.96036	11.5874	4.12975	QtsA-11109
ENSBGRG00000016191	82.2946	0.41343	1.89714	0.923825	0.0254478	0.351831	Up	2.48634	2.66346	2.94008	7.65105	5.8581	5.01111	LAT
ENSBGRG00000016212	918.659	1.24609	0.147706	-2.7592	0.026809	0.356601	Down	126.758	150.064	3.39675	13.5186	12.5354	22.6628	G1P2
ENSBGRG00000016219	952.741	0.297294	0.619109	-0.691736	0.0199775	0.306968	Down	72.8754	85.2816	52.2956	72.8278	39.6139	45.5652	G16
ENSBGRG00000016242	118.857	0.658942	3.24918	1.70008	0.00987978	0.217376	Up	2.25116	2.22603	9.05799	5.75075	28.0254	17.3004
ENSBGRG00000016266	20.7099	1.25082	6.35057	2.66689	0.0329983	0.386809	Up	0.350944	0.347026	0.390578	0.0695799	7.52731	0.951897
ENSBGRG00000016283	532.809	0.22103	1.65551	0.727278	0.00100045	0.0515235	Up	3.8642	3.33982	3.54232	7.10171	8.12312	6.11625	TMEM16K
ENSBGRG00000016289	244.708	0.317241	0.496386	-1.01047	0.00144669	0.0665912	Down	28.2647	29.1404	25.6811	18.0978	12.7392	18.0141	Elk1
ENSBGRG00000016293	55.1488	1.02613	10.4863	3.39043	0.000952821	0.0499876	Up	0.354087	0.200076	0.112593	0.175507	7.79199	0.754617	irs1
ENSBGRG00000016298	904.821	0.369259	1.99682	0.997702	0.00689433	0.177269	Up	7.07777	4.41648	5.80114	6.60545	17.1652	16.2651	KCNQ4
ENSBGRG00000016314	482.175	0.241151	1.85313	0.889968	0.000223817	0.0182654	Up	5.09422	4.19048	4.45347	10.5099	12.51	7.74315	HRBL
ENSBGRG00000016328	513.183	0.359404	0.330553	-1.59705	8.84652e-06	0.0015731	Down	19.539	25.9418	15.1609	13.1609	5.62759	5.87119	Elk1
ENSBGRG00000016333	629.549	0.254633	2.02629	1.01884	6.30204e-05	0.00691301	Up	6.01305	6.43301	6.97571	19.5665	18.4317	10.136	RNF145
ENSBGRG00000016348	8264.45	0.233761	0.331326	-1.59368	9.26198e-12	1.65188e-08	Down	125.372	167.136	133.053	63.9636	47.0455	57.4643	HSPC068
ENSBGRG00000016357	4502.89	0.230788	0.608174	-0.717443	0.0018793	0.0787767	Down	86.8778	103.196	106.752	66.7237	66.1485	80.0335	PCMT1
ENSBGRG00000016433	994.352	0.248487	1.72353	0.785368	0.00157446	0.0703636	Up	2.86244	2.68777	4.14946	5.90414	7.31685	6.55052	PSEC0245
ENSBGRG00000016445	14867.2	0.329228	0.382527	-1.38637	2.54291e-05	0.00357978	Down	5384.56	7429.88	9082.66	2866.26	2228.73	4569.06	SLN
ENSBGRG00000016455	8.1157	2.20032	0.00989572	-6.65898	0.00247508	0.0943829	Down	0.402232	0	0.684654	0	0	0	KRT28
ENSBGRG00000016476	176.655	0.460347	2.51617	1.33123	0.00383056	0.125164	Up	0.867048	0.39962	0.78506	1.26015	3.47442	1.44827	CNTN1
ENSBGRG00000016478	368.788	0.330957	1.71302	0.776544	0.0189579	0.297525	Up	8.89643	7.27559	4.67036	13.5339	19.5291	10.3706	ACP2
ENSBGRG00000016494	1018.27	0.302618	1.62422	0.699748	0.0207605	0.311463	Up	7.86068	3.56679	6.9211	13.8224	14.5478	7.64548	CD45
ENSBGRG00000016497	256.335	0.342366	0.587092	-0.768341	0.0248191	0.347364	Down	3.18256	2.24954	5.14244	2.71092	2.47076	2.18473	EEF1A
ENSBGRG00000016504	1892.65	0.260916	0.587487	-0.767371	0.00327085	0.113459	Down	35.2299	27.8119	23.3081	15.9922	22.4997	21.4256	MCT5
ENSBGRG00000016517	1545.64	0.302885	0.655013	-0.610404	0.0438731	0.434773	Down	33.5837	65.079	44.5317	38.24	32.1374	41.4541	Ap17
ENSBGRG00000016518	482.546	0.293741	1.50526	0.590012	0.0445783	0.437039	Up	6.51606	3.17682	4.12338	8.47572	8.73982	7.49597	DTX1
ENSBGRG00000016521	6378.41	0.219525	0.649369	-0.622889	0.00454774	0.138174	Down	525.106	462.742	553.016	444.619	318.24	419.637	TPT1
ENSBGRG00000016530	224.085	0.288514	1.54409	0.626755	0.0298287	0.371984	Up	7.28864	6.7362	9.11914	14.2619	16.5343	12.0168	Csl4
ENSBGRG00000016536	31.3574	0.782571	3.30574	1.72497	0.0275078	0.359014	Up	0.0685131	0.121947	0.366003	0.665604	1.04202	0.495558	CCNF
ENSBGRG00000016570	756.066	0.268647	1.97266	0.980145	0.00026383	0.0204253	Up	4.1485	2.6699	3.05193	6.28726	8.96658	7.7495	SBK1
ENSBGRG00000016581	34.6486	3.90821	0.00231761	-8.75315	0.0251116	0.349431	Down	2.72503	0	1.75851	0	0	0	KRT27
ENSBGRG00000016600	424.557	0.26244	0.577852	-0.791227	0.00257071	0.0967192	Down	8.37188	11.8885	10.6251	8.15364	7.44613	5.9947	PDCD5
ENSBGRG00000016613	436.311	0.259612	1.58142	0.661216	0.0108673	0.227205	Up	2.42903	2.18788	2.85503	6.25433	4.52531	3.52255	ZNF211
ENSBGRG00000016617	1096.51	0.334405	0.288315	-1.79428	8.06837e-08	3.58682e-05	Down	121.192	144.145	65.6101	31.5934	37.8291	43.7387	Dcun1l2
ENSBGRG00000016622	447.967	0.406211	1.78895	0.839111	0.0388564	0.413091	Up	1.62434	1.45324	1.18367	2.19972	5.6653	1.53418	ADAMTS7
ENSBGRG00000016652	113.204	0.386006	1.88064	0.911226	0.0182427	0.291925	Up	1.1155	0.953246	0.904285	2.15703	1.98712	2.4529	UNQ2757/PRO6496
ENSBGRG00000016673	60.2223	0.594856	2.34711	1.23089	0.038526	0.410612	Up	2.05383	0.994725	1.11957	1.99446	5.80278	3.75175	C5orf11
ENSBGRG00000016686	105.501	0.380485	1.95698	0.968628	0.0109035	0.227385	Up	0.834366	0.546596	0.673232	1.58188	1.77944	1.43331	NTRKR1
ENSBGRG00000016696	82.6911	0.450572	1.93785	0.954455	0.0341482	0.391095	Up	1.01121	0.544075	0.761309	2.35868	1.47881	1.53274	TTLL9
ENSBGRG00000016700	29.0941	0.874537	4.74216	2.24555	0.0102377	0.220729	Up	0.165611	0.286584	0.115197	0.287305	1.85681	1.08557	TM4SF18
ENSBGRG00000016734	71.969	3.90746	0.0011158	-9.8077	0.0120733	0.241366	Down	8.22762	0	2.02236	0	0	0	KRT25
ENSBGRG00000016759	95822.4	0.254518	0.665833	-0.586767	0.021144	0.315257	Down	1734.61	1756.76	1660.36	1065.56	1292.48	1650.84	EEF1AL
ENSBGRG00000016783	9.39382	1.69802	0.0487121	-4.35958	0.0102449	0.220729	Down	0.684717	0	0.304818	0.0193936	0.0190732	0.0176878	KA24
ENSBGRG00000016797	568.765	0.310129	0.431805	-1.21155	9.3608e-05	0.00952602	Down	5.60246	4.76175	5.43167	4.03656	1.73857	2.41518	IFITMD2
ENSBGRG00000016823	38.4553	0.704467	4.11171	2.03974	0.00378633	0.124199	Up	0.480298	0.906695	0.388757	2.90007	1.74535	3.94774	C19orf18
ENSBGRG00000016876	12.7806	1.23448	5.95688	2.57456	0.0370205	0.40192	Up	0.122921	0.0810326	0	0.203091	0.798942	0.46307	C20orf159
ENSBGRG00000016878	73.7921	0.450598	1.97828	0.984246	0.0289395	0.365105	Up	0.786521	0.846872	0.739183	1.97523	1.56771	2.02273	MOGAT1
ENSBGRG00000016883	19.9753	0.887303	0.299093	-1.74133	0.0497042	0.45606	Down	0.147492	0.125957	0.298452	0.0797521	0.0261447	0.0909216	Catnd2
ENSBGRG00000016884	1505.5	0.255586	0.382571	-1.3862	5.8405e-08	2.74066e-05	Down	46.4236	47.9305	32.7189	19.9861	17.2014	20.62	Hras1
ENSBGRG00000016942	410.686	0.233846	0.611586	-0.709373	0.00241733	0.0929807	Down	2.95995	2.90065	3.44934	2.41452	2.56226	1.87212	ARGBP2
ENSBGRG00000016947	20.5307	0.943998	3.68094	1.88008	0.0464138	0.442177	Up	0.166678	0.247225	0.602881	0.867467	2.96565	0.715817	SSX6
ENSBGRG00000017012	91.0563	0.389447	0.549555	-0.863664	0.0265776	0.355484	Down	3.10136	3.35128	3.87862	2.37716	2.40022	2.02353	DEM1
ENSBGRG00000017014	1199.45	0.266012	0.344276	-1.53836	7.33521e-09	4.76591e-06	Down	27.0966	39.843	31.0524	18.2068	11.3555	11.4037	HOX4C
ENSBGRG00000017044	882.631	0.302558	0.642637	-0.637925	0.0349933	0.39279	Down	19.9096	10.79	10.7603	9.52908	10.0527	11.6595	SAMD11
ENSBGRG00000017045	1747.85	0.247416	0.515096	-0.957088	0.000109583	0.010639	Down	50.9414	52.5736	75.7286	45.1646	29.7221	35.0527	HOX4E
ENSBGRG00000017050	858.831	0.364105	0.573002	-0.803387	0.027351	0.358672	Down	16.5007	7.52443	6.93937	7.18756	10.2682	4.16316	KIAA1501
ENSBGRG00000017057	411.221	0.333756	0.572379	-0.804958	0.0158733	0.27031	Down	21.6924	12.8951	10.929	14.4614	8.68121	8.3076	Flame3
ENSBGRG00000017063	278.378	0.285845	1.61523	0.691744	0.0155207	0.268323	Up	4.33332	3.18124	5.38292	8.89518	8.68419	7.24214	ZNF329
ENSBGRG00000017077	60219.3	0.283608	0.397932	-1.32941	2.7658e-06	0.000632694	Down	526.948	666.995	579.537	235.545	224.144	362.749	PGM1
ENSBGRG00000017087	3621.89	0.353709	0.507267	-0.979182	0.00563444	0.15502	Down	49.3267	89.7652	92.5023	69.838	25.2648	45.9676	TMEM46
ENSBGRG00000017096	44.4808	0.586793	3.56757	1.83494	0.0017656	0.0764775	Up	0.988492	1.24897	0.672301	3.59303	4.44384	4.36932	BHLHC13
ENSBGRG00000017100	22.4935	0.787495	3.01531	1.59231	0.0431774	0.433089	Up	0.182882	0.1507	0.13569	0.498561	0.921213	0.316918	DRC10
ENSBGRG00000017136	6159.01	1.10094	7.46032	2.89924	0.00845321	0.202553	Up	43.6543	18.1123	22.8345	54.0997	643.414	80.0184	DGAT2
ENSBGRG00000017164	358.931	0.290804	0.572294	-0.805172	0.0056266	0.15502	Down	2.59214	3.2966	3.49354	2.54737	1.71644	2.14042	AUH
ENSBGRG00000017192	19.5933	0.99444	0.203609	-2.29613	0.0209455	0.313403	Down	0.440236	0.551406	0.310304	0.232755	0.0143068	0.079606	SLC38A8
ENSBGRG00000017195	22.4113	0.975378	0.189029	-2.40332	0.0137401	0.252021	Down	3.61643	0.500648	3.54188	0.645311	0.211549	0.784734	efcab1
ENSBGRG00000017217	120.789	0.481923	2.31398	1.21037	0.0120202	0.240875	Up	0.469221	0.371186	1.06531	2.28854	2.04944	1.00968	PARVG
ENSBGRG00000017267	4.84009	2.03484	23.0069	4.52399	0.0261979	0.355484	Up	0	0	0.0314572	0.504357	0.110227	0.255553	CD158E
ENSBGRG00000017273	439.909	0.269542	0.661465	-0.596263	0.0269574	0.356773	Down	10.5737	14.7812	13.5301	9.47105	11.9048	9.48724	CREME9
ENSBGRG00000017320	5906.67	0.25489	0.269229	-1.8931	1.11005e-13	6.25067e-10	Down	141.045	210.905	228.861	76.8285	50.7426	59.7372	SNT2B1
ENSBGRG00000017321	4.24093	2.21284	40.9094	5.35436	0.0155343	0.268323	Up	0	0	0	0.12856	0.354021	0.234505	BTN
ENSBGRG00000017327	154.347	0.361299	1.73987	0.798983	0.027007	0.356773	Up	2.45622	1.92361	1.70578	3.9543	5.76638	3.10904	PLPP5
ENSBGRG00000017338	66.9395	0.556088	2.65378	1.40805	0.0113393	0.231626	Up	0.384444	0.272929	0.340095	1.5733	1.30703	0.409975	BDKRB2
ENSBGRG00000017350	538.72	0.481958	0.384978	-1.37715	0.00427116	0.134362	Down	9.89617	6.53213	1.52109	3.05266	2.94464	2.35699	MDA5
ENSBGRG00000017372	6.37317	1.96196	61.5569	5.94385	0.00244918	0.0936064	Up	0	0	0	1.46226	0.89881	0.33341	BDKRB1
ENSBGRG00000017416	155.896	0.377451	1.89355	0.921091	0.0146753	0.261701	Up	1.06678	1.46421	2.1973	3.39354	3.86525	3.38296	STAC
ENSBGRG00000017429	85.672	0.574917	2.71509	1.441	0.0121951	0.241937	Up	0.360207	0.0806457	0.438707	0.92976	1.23245	0.675927	KIAA0390
ENSBGRG00000017437	1413.56	0.34818	1.68094	0.749265	0.0314014	0.379372	Up	13.7728	12.6862	15.6997	16.876	49.3669	19.4855	IGFBP4
ENSBGRG00000017442	8.11117	1.32197	0.118706	-3.07453	0.0200332	0.307097	Down	0.435743	0.239377	0.296361	0.023998	0.0944056	0.0218871	IL7
ENSBGRG00000017454	127.273	0.439785	1.91453	0.936991	0.033125	0.386809	Up	0.988492	0.404464	0.673354	2.22171	1.18804	1.31747	EFCBP2
ENSBGRG00000017471	1229.42	0.226703	0.633257	-0.659137	0.0036434	0.122119	Down	17.9606	17.9909	24.5844	15.939	14.1394	15.3417	Aspdh
ENSBGRG00000017473	33.0261	2.33787	33.7591	5.07721	0.0298765	0.372168	Up	0	0.0563555	0	0.0112995	1.2224	1.07178	HUP2
ENSBGRG00000017544	65.0909	0.582359	2.88785	1.53	0.00860806	0.203949	Up	0.373871	0.156841	0.529575	1.57236	1.54638	0.604353	UNQ2524/PRO6017
ENSBGRG00000017549	61.8282	0.611454	2.79242	1.48151	0.0153956	0.267295	Up	0.285665	0.137202	0.317927	0.631102	1.48803	0.398487	TLR2
ENSBGRG00000017590	84.3178	0.428677	0.543322	-0.880121	0.0400621	0.417759	Down	2.26062	2.61213	2.74208	1.66187	1.38677	1.83721
ENSBGRG00000017598	738.501	0.291164	1.89455	0.921853	0.00154503	0.0694604	Up	6.11355	7.38274	5.35889	11.4506	14.1229	16.5456	ITIH4
ENSBGRG00000017606	512.893	0.247469	0.479225	-1.06123	1.80028e-05	0.00271536	Down	15.0197	14.4571	12.7406	10.4687	8.04625	6.07778	KIAA0198
ENSBGRG00000017654	2568.99	0.223243	0.626361	-0.674933	0.00250029	0.0950692	Down	50.6963	63.1489	71.55	47.5869	43.1957	47.1694	Qip2
ENSBGRG00000017674	3860.07	0.287028	0.510859	-0.969003	0.000735509	0.0411422	Down	95.2158	88.2453	75.8746	34.7086	57.559	62.6927	IDH3A
ENSBGRG00000017677	278.538	0.319641	0.455472	-1.13457	0.000385956	0.026363	Down	17.6142	18.3262	17.6715	9.56578	7.56599	11.5402	UNQ3116/PRO10200
ENSBGRG00000017708	294.948	0.295425	1.61661	0.69297	0.0189928	0.297586	Up	2.56137	3.4292	2.88267	7.44626	5.9203	4.16325	NEK6
ENSBGRG00000017709	109.368	0.391901	1.78842	0.838684	0.0323516	0.384226	Up	2.21154	1.92178	3.13257	4.91619	5.12897	5.27146	PNMA1
ENSBGRG00000017710	1682	0.279944	0.603174	-0.729354	0.00917785	0.210361	Down	17.8464	16.8982	12.5786	14.9415	7.92916	11.2755	RBM20
ENSBGRG00000017716	1341.41	1.08933	5.3272	2.41338	0.026728	0.356086	Up	7.54413	1.52042	4.05033	6.88652	68.8273	9.49121	Tusc5
ENSBGRG00000017757	285.882	0.399406	1.98436	0.988675	0.01331	0.246002	Up	7.31754	4.74383	3.9537	20.8893	11.9594	6.47875	SFRP2
ENSBGRG00000017794	315.294	0.531659	0.362807	-1.46273	0.00593686	0.1615	Down	14.1792	10.479	2.09935	5.31571	2.8309	3.58342	CIG-49
ENSBGRG00000017843	1681.9	0.243925	0.635888	-0.653155	0.00741319	0.187909	Down	33.0406	48.7101	48.5144	35.8734	30.1148	32.9272	H2AF
ENSBGRG00000017862	35.7432	0.618446	2.69004	1.42763	0.0209764	0.313588	Up	0.457502	0.314709	0.287792	1.53807	0.96965	0.935189	CD305
ENSBGRG00000017867	1174.93	0.989393	0.235279	-2.08756	0.0348638	0.39279	Down	73.0042	53.9908	4.901	13.5254	8.48739	14.7062	QnpA-13470
ENSBGRG00000017874	1591.54	0.381811	1.83772	0.877915	0.0214853	0.318164	Up	12.9142	9.22276	12.0509	11.0514	42.2592	21.4461	FAN1
ENSBGRG00000017875	849.422	0.276278	0.663913	-0.590935	0.032443	0.384226	Down	15.0315	21.4918	25.8991	18.1021	14.1338	16.9931	Sumo1
ENSBGRG00000017927	31.2688	0.743754	2.92088	1.5464	0.0376004	0.405609	Up	0.825829	0.593897	1.92174	5.13526	2.26902	4.00479	ZNF585A
ENSBGRG00000017945	4.9626	2.25678	0.016192	-5.94858	0.00839231	0.20138	Down	0.143408	0.0202581	0.410411	0	0	0	GPC2
ENSBGRG00000017954	7645.65	0.230059	0.652538	-0.615867	0.00742853	0.187909	Down	286.362	268.514	316.685	221.872	188.249	257.331	CACNG1
ENSBGRG00000017980	198.054	0.344628	1.76948	0.823326	0.0168929	0.27863	Up	5.74981	3.25883	4.87742	9.83585	12.9205	6.8786	TSPAN6
ENSBGRG00000017982	35818.8	0.249437	1.57405	0.654478	0.00869486	0.205405	Up	848.641	505.497	659.504	1136.98	1744.27	933.309	ACTB
ENSBGRG00000018002	16198.3	0.29166	0.661075	-0.597115	0.0406285	0.420758	Down	347.062	429.692	493.118	219.911	353.875	405.295	RCJMB04_24e7
ENSBGRG00000018017	11.1524	1.58259	11.3799	3.50842	0.0266308	0.355632	Up	0.179726	0	0	0.142533	1.71718	0.584984	CD33L3
ENSBGRG00000018040	339.812	0.357896	1.81272	0.858152	0.0164954	0.27727	Up	8.43654	3.82619	9.07165	15.9721	20.532	10.0652	CD14
ENSBGRG00000018106	131.183	0.549713	0.334485	-1.57999	0.00405052	0.129593	Down	11.5482	8.96627	2.42769	2.71361	2.71047	3.63506	FAM71E1
ENSBGRG00000018110	494.754	0.361499	1.77452	0.827427	0.0220864	0.322195	Up	18.5846	7.8288	14.8865	22.0998	26.8534	35.4895	APPD
ENSBGRG00000018120	757.871	0.242888	0.558721	-0.839799	0.000545107	0.0337307	Down	165.296	112.572	135.616	83.5347	114.596	78.1371	HSBP1
ENSBGRG00000018128	147.262	0.43116	2.48565	1.31362	0.00231353	0.0902598	Up	2.07328	2.95757	2.83701	12.8035	7.3232	4.14852	MAL
ENSBGRG00000018161	661.39	0.308281	0.635439	-0.654174	0.0338375	0.390659	Down	7.73658	12.2505	8.32427	10.5232	6.30232	5.27521	PRKCA
ENSBGRG00000018165	46.6727	0.726718	0.353912	-1.49854	0.0392017	0.414415	Down	6.72765	0.816978	3.87508	1.69657	1.66854	1.38727	ARLTS1
ENSBGRG00000018172	1559.73	0.236457	0.663408	-0.592032	0.012288	0.241937	Down	207.439	260.051	276.749	185.85	188.279	210.309	NEDD8
ENSBGRG00000018174	3559.09	0.229778	0.662809	-0.593335	0.00981705	0.217295	Down	68.0511	71.2262	66.5865	50.639	48.8451	61.2893	Msrb3
ENSBGRG00000018191	2002.58	0.325576	0.47734	-1.06691	0.00104919	0.0529072	Down	55.3281	69.2752	27.2985	32.7207	26.4077	28.3505	FZD7
ENSBGRG00000018208	185210	0.327363	0.329239	-1.60279	9.77715e-07	0.000311633	Down	2578.41	3066.6	2266.79	708.207	834.399	1464.17	MYBPCF
ENSBGRG00000018232	45.3679	0.694679	9.48843	3.24617	2.96972e-06	0.000660098	Up	0.319632	0.0702363	0.474307	2.95735	4.3281	2.40824	CD8B1
ENSBGRG00000018257	7322.99	0.22762	0.660605	-0.598141	0.00859389	0.2039	Down	72.3613	64.7325	51.029	43.1789	55.0965	49.5478	VCL
ENSBGRG00000018259	19.0535	0.996629	4.26705	2.09324	0.0357008	0.395991	Up	0.0355502	0.492145	0.15826	1.33919	1.17842	1.09283
ENSBGRG00000018262	153.887	0.38551	1.98506	0.989181	0.0102907	0.220729	Up	6.51167	4.57506	5.14924	9.11653	17.8204	11.4649	H2BC15
ENSBGRG00000018346	10095.5	0.251306	0.663926	-0.590905	0.018706	0.295327	Down	191.223	177.718	141.88	125.615	115.353	157.595	GYS1
ENSBGRG00000018364	1352.53	0.402013	3.35407	1.74591	1.40603e-05	0.00219927	Up	9.57602	5.98691	5.5969	15.9849	53.5228	16.8802	GPAT1
ENSBGRG00000018375	3089.9	0.220159	1.60542	0.682949	0.00192173	0.0797636	Up	35.494	30.2759	34.0586	78.1761	50.5955	62.0678	AAT2
ENSBGRG00000018402	34.0456	0.760817	0.214272	-2.22248	0.00348713	0.118584	Down	1.90121	0.858253	0.436985	0.389235	0.302213	0.149473	UBCH10
ENSBGRG00000018409	2178.04	0.365067	2.43978	1.28675	0.000423952	0.0284199	Up	30.13	13.7596	22.9334	46.4895	112.515	38.3442	TKT1
ENSBGRG00000018446	8350.33	0.27832	0.656319	-0.607531	0.029047	0.365373	Down	118.516	186.1	144.605	172.37	90.4689	96.4928	TBP1
ENSBGRG00000018455	4159.28	0.287459	0.554199	-0.851525	0.00305402	0.108386	Down	68.1496	117.204	124.27	88.9676	52.0823	64.9978	RMND5A
ENSBGRG00000018473	6.88664	1.8286	33.2645	5.05591	0.00569379	0.156145	Up	0.0260701	0	0	0.671943	0.305003	0.212137	F52C9.6
ENSBGRG00000018549	3777.69	0.37407	0.365198	-1.45325	0.000102342	0.0101698	Down	85.263	125.32	244.08	41.8785	71.7069	78.9972	CST6
ENSBGRG00000018556	317.438	0.300238	0.661799	-0.595535	0.047307	0.444965	Down	6.54116	9.66908	7.05628	7.05982	7.22612	4.54151	Arnip
ENSBGRG00000018564	1619.4	0.28658	0.445166	-1.16758	4.61739e-05	0.00561162	Down	20.1152	27.1709	22.9868	14.461	8.53096	14.0703	PSTPIP2
ENSBGRG00000018582	6.14455	2.8375	59.3252	5.89057	0.0378964	0.407375	Up	0	0	0	0	0.797565	0	TECTB
ENSBGRG00000018597	6.04017	2.62588	0.0265136	-5.23712	0.0461056	0.44195	Down	0	0.643563	0	0	0.0204685	0	CALB2
ENSBGRG00000018609	109.271	0.824036	3.7601	1.91077	0.0204062	0.308686	Up	0.451617	0.231557	0.381619	0.0911979	3.68548	1.02836	DHDPSL
ENSBGRG00000018644	31.3168	1.23613	0.0744123	-3.74832	0.00242698	0.0929807	Down	0.854794	0	0.226856	0.0260732	0.0448741	0.0237798	HEPHL1
ENSBGRG00000018652	1191.51	0.260241	1.59713	0.675478	0.00944298	0.21335	Up	11.3874	7.14446	6.28211	15.6873	17.3997	14.2454	IL4R
ENSBGRG00000018677	5.64226	2.24915	27.1038	4.76042	0.0342988	0.392239	Up	0.0166133	0	0	0.0164692	0.599291	0.0150206	FGG
ENSBGRG00000018691	151.151	0.390669	0.510054	-0.971278	0.0129119	0.242342	Down	2.54952	2.88554	3.00838	2.74055	1.4824	1.06923	ANKRD37
ENSBGRG00000018709	636.455	0.335583	1.78644	0.837089	0.012616	0.242299	Up	5.13954	6.78081	5.51791	8.08546	12.6222	15.6704	MYPT3
ENSBGRG00000018716	305.24	0.374313	0.57462	-0.799319	0.0327259	0.385643	Down	16.9131	27.0507	15.8545	19.8609	9.24068	12.6233	DEPP1
ENSBGRG00000018732	340416	0.274313	0.393305	-1.34628	9.20969e-07	0.000306535	Down	13026	17342.7	13287.3	7330.58	4884.72	8053.97	TNNC2
ENSBGRG00000018736	1069.68	0.231546	0.646991	-0.628182	0.00666799	0.174911	Down	25.8943	31.8942	32.105	28.4217	20.1029	21.3125	FBX3
ENSBGRG00000018779	16283.5	0.394217	0.358416	-1.48029	0.000173324	0.0150926	Down	821.485	690.515	370.687	135.447	469.349	210.792	ANKRD1
ENSBGRG00000018794	3.80507	2.40396	36.7574	5.19996	0.0305346	0.375179	Up	0	0	0	0.105857	0.546568	0.0482732	ADRB3
ENSBGRG00000018800	2991.38	0.218054	1.92685	0.946244	1.42808e-05	0.00221268	Up	52.6088	48.8903	62.1065	106.177	155.769	113.857	HLA-DRA1
ENSBGRG00000018811	862.316	0.299433	0.570228	-0.810389	0.00680142	0.176375	Down	7.58567	5.54606	5.61445	2.82609	5.13583	4.6003	Adamts20
ENSBGRG00000018812	171.995	0.388264	2.61444	1.3865	0.000355569	0.0248353	Up	3.03041	2.39726	2.11996	5.57909	11.5084	6.60182	A-152E5.2
ENSBGRG00000018820	726.358	0.262451	0.561178	-0.833469	0.00149465	0.0675112	Down	11.5116	11.4428	7.79724	6.4902	7.24265	6.86949	PNPASE
ENSBGRG00000018848	720.055	0.238355	0.625252	-0.67749	0.00447818	0.137383	Down	15.5456	20.9389	19.725	13.9868	16.421	11.9815	B3GALNT2
ENSBGRG00000018859	349.568	0.383193	2.38244	1.25244	0.00108145	0.05405	Up	6.64841	5.86473	14.9582	23.8025	23.0827	29.1902	Tpm-5
ENSBGRG00000018916	1746.33	0.325295	1.82159	0.8652	0.0078201	0.193419	Up	14.5017	5.50108	12.2269	29.3079	27.3469	14.3625	F13A
ENSBGRG00000018923	96.7558	0.484304	0.395961	-1.33657	0.00578415	0.157854	Down	0.827998	1.25062	1.3772	0.532177	0.345965	0.715711	KTG
ENSBGRG00000018932	12.2887	1.72945	31.289	4.96758	0.0040744	0.129866	Up	0	0.0273414	0.0307728	0.164461	2.07571	0.0499986	B3GNT6
ENSBGRG00000018939	1622.07	0.878634	0.287765	-1.79704	0.040829	0.421592	Down	18.7297	22.5051	2.42084	3.91189	5.14218	5.91734	OAS1
ENSBGRG00000018995	3.4959	2.34868	33.7275	5.07585	0.0306834	0.375877	Up	0	0	0	0.155033	0.069305	0.102834	UNQ542/PRO1097
ENSBGRG00000019033	310.731	0.460368	2.46396	1.30098	0.00471394	0.140226	Up	6.45337	6.80674	17.374	43.0757	37.5703	12.3918	C4BP
ENSBGRG00000019065	2006.36	0.215337	0.63424	-0.656899	0.00228413	0.0895786	Down	65.34	83.5768	87.6541	67.6984	55.8256	56.1856	TRAPPC5
ENSBGRG00000019070	114.355	0.447066	2.59125	1.37365	0.00212209	0.0845891	Up	1.80181	1.14872	1.21373	6.95669	3.60578	2.65795	PTGES
ENSBGRG00000019073	11.748	1.12666	0.206873	-2.27318	0.0436307	0.434395	Down	0.673972	3.86539	2.5503	0.80175	0.657085	0.365615	SNRPE
ENSBGRG00000019111	954.731	0.39962	1.86004	0.895332	0.0250612	0.349018	Up	3.3037	0.793901	2.27757	5.6729	5.75237	2.86651	BMCC1
ENSBGRG00000019123	1642.4	0.27669	1.71089	0.774748	0.00510932	0.147794	Up	69.7759	91.4208	129.783	182.005	265.818	152.669	FABP5
ENSBGRG00000019125	2513.85	0.248321	1.90209	0.927589	0.000187386	0.0159071	Up	54.8827	60.1468	59.3661	98.4119	159.235	135.562
ENSBGRG00000019132	63.9956	0.585918	2.61563	1.38716	0.0179088	0.289229	Up	0.466305	0.158091	0.696899	1.54527	1.70158	0.891383	CD33L
ENSBGRG00000019137	2694.37	0.898778	0.280933	-1.8317	0.0415506	0.426043	Down	16.4154	16.8382	45.482	5.00141	19.8918	2.45432	COL11A2
ENSBGRG00000019171	47.0466	0.626874	3.52734	1.81858	0.00371935	0.123163	Up	0.235	0.331966	0.39231	1.08161	2.32385	0.743647	TBET
ENSBGRG00000019172	25689	0.34155	0.574098	-0.800631	0.0190725	0.298325	Down	2022.64	1744.16	1662.86	591.19	1490.55	1537.24	ITGB1BP3
ENSBGRG00000019186	6.21549	2.83785	59.8917	5.90428	0.037475	0.405291	Up	0	0	0	0	0	0.746899	KLRF2
ENSBGRG00000019189	433.523	0.301252	1.53587	0.619056	0.0398845	0.41692	Up	1.83414	1.56686	2.07357	3.05531	4.93447	2.21456	KIAA1389
ENSBGRG00000019195	159.77	0.351074	0.309817	-1.69051	1.47007e-06	0.000394687	Down	31.6725	25.3937	25.0421	11.6378	12.9954	6.41271	ASR1
ENSBGRG00000019197	575.812	0.298486	0.49862	-1.00399	0.00076935	0.0424726	Down	26.0867	40.469	32.5568	20.2854	16.2643	22.0903	BTC
ENSBGRG00000019228	1347.41	0.241183	0.527019	-0.924074	0.000127402	0.0117606	Down	11.6677	13.19	12.2261	8.23028	6.42012	8.49058	EYA4
ENSBGRG00000019240	768.881	0.250647	0.600457	-0.735867	0.00332615	0.114671	Down	20.3408	19.6479	16.4185	14.1999	11.5647	14.4028	PRO0685
ENSBGRG00000019241	37.3198	0.697525	2.63545	1.39805	0.0450382	0.437971	Up	0.16182	0.26184	0.409308	0.481249	1.3912	0.744833	CPA3
ENSBGRG00000019282	2175.47	0.294149	0.532604	-0.908864	0.00200282	0.0821205	Down	38.2977	62.5806	49.1123	34.8161	23.3056	36.5702	RABGGTA
ENSBGRG00000019283	98.4444	0.557252	0.372632	-1.42418	0.0105969	0.22461	Down	2.34557	2.2973	4.22648	2.36952	1.32852	0.424141	AGMAT
ENSBGRG00000019316	2343.57	1.11086	4.68366	2.22764	0.0449282	0.4377	Up	34.1385	9.54071	21.6025	21.5488	305.939	45.2336	FABP4
ENSBGRG00000019318	197.058	0.406583	0.380416	-1.39435	0.000604843	0.0363616	Down	6.89273	6.77048	4.20512	2.02037	2.36652	3.54039	Nbla00126
ENSBGRG00000019341	838.844	0.233211	0.528468	-0.920113	7.96636e-05	0.00830714	Down	16.7022	10.4474	12.6945	9.5227	8.90413	6.84353	GATM
ENSBGRG00000019358	62.9366	0.729346	6.47612	2.69513	0.000219654	0.0180127	Up	0.0201924	0.0399339	0.0973823	0.213517	0.813706	0.20995	CENPF
ENSBGRG00000019361	293.741	0.430526	2.2438	1.16594	0.00676528	0.176095	Up	1.91982	0.653043	1.29907	3.42569	5.37556	1.77048	C3DR
ENSBGRG00000019365	3298.43	0.359956	1.7024	0.767571	0.0329739	0.386809	Up	73.5297	59.8438	44.1165	81.2973	217.154	71.4874	SLC20A3
ENSBGRG00000019404	172.18	0.385113	1.88297	0.913009	0.0177519	0.288072	Up	3.59199	2.03751	3.59479	5.79669	10.0444	5.0099	ARMCX1
ENSBGRG00000019493	2358.52	0.268078	1.62646	0.701732	0.00885406	0.205738	Up	19.0829	16.6796	24.5836	28.8707	54.2955	33.8466	Fgfr5
ENSBGRG00000019507	144.81	0.361059	2.4117	1.27005	0.000435519	0.0289015	Up	0.490444	0.479329	0.355426	1.11371	1.51231	1.20137	ITGAD
ENSBGRG00000019509	431.272	0.478394	2.36438	1.24146	0.00945725	0.21335	Up	5.88194	4.22798	5.91677	6.92981	31.6724	7.67024	ELOVL5
ENSBGRG00000019524	65.7067	0.505584	0.473462	-1.07868	0.032881	0.386541	Down	3.50465	3.7321	2.14311	2.48161	1.83984	1.14908	CDK5R
ENSBGRG00000019541	512.318	0.395787	1.98347	0.988029	0.0125474	0.242299	Up	5.3608	2.85136	4.2595	6.96444	17.5962	5.51048	SHKBP1
ENSBGRG00000019548	6186.26	0.296197	1.7079	0.772225	0.00913025	0.209847	Up	66.998	45.6844	62.9834	81.2143	186.748	91.8434	ACSL1
ENSBGRG00000019620	2221.16	0.269759	0.658996	-0.601658	0.0257238	0.353295	Down	125.037	163.193	131.186	111.228	85.8133	129.007	NLVCF
ENSBGRG00000019621	2189.72	0.274246	0.62128	-0.686684	0.0122833	0.241937	Down	108.771	151.21	154.122	93.6282	86.2442	122.12	NDUFB1
ENSBGRG00000019632	14854.7	0.291247	0.438713	-1.18865	4.47931e-05	0.00552328	Down	252.304	272.755	201.803	87.6823	126.936	158.009	ENIGMA
ENSBGRG00000019666	647.583	0.303185	2.32423	1.21675	5.98912e-05	0.0066562	Up	4.43892	2.82473	4.18384	8.31657	15.5714	8.03633	PLTP
ENSBGRG00000019671	24.7436	0.895313	0.226349	-2.14338	0.0166657	0.278085	Down	1.59786	1.67877	0.370483	0.264	0.616639	0.150487	UNQ366/PRO702
ENSBGRG00000019688	556.147	0.38562	2.01593	1.01145	0.00871811	0.205405	Up	5.34166	6.42865	7.48934	8.02778	15.4752	21.1572	SMP3
ENSBGRG00000019693	1068.28	0.211228	0.490369	-1.02806	1.13264e-06	0.000341672	Down	25.9439	21.0594	29.6281	17.984	14.7233	12.3935	KIAA1165
ENSBGRG00000019738	552.999	0.374994	1.78033	0.832144	0.0264807	0.355484	Up	13.0723	13.2455	17.9164	22.7581	55.8173	17.6556	NOS1
ENSBGRG00000019750	299.802	0.35265	2.23488	1.1602	0.00100209	0.0515235	Up	2.52761	2.33276	2.96651	7.60817	10.35	3.55951	C2
ENSBGRG00000019755	246.489	0.310456	0.420131	-1.25109	5.58138e-05	0.00629548	Down	1.91108	2.48274	1.85555	1.35882	1.05367	0.792436	CHRNA3
ENSBGRG00000019765	13.4296	1.21501	5.9687	2.57742	0.0338956	0.390659	Up	0	0.152827	0.258011	0.957573	0.48971	1.36242	ADCY1
ENSBGRG00000019809	18.9643	3.90881	1.91264e+06	20.8671	9.37231e-08	4.05965e-05	Up	0	0	0	3.73201	0	0	MUC15
ENSBGRG00000019818	420.094	0.275204	0.63573	-0.653514	0.0175656	0.286424	Down	6.01985	5.15608	4.16763	3.45324	4.29829	3.85814	Kbtbd9
ENSBGRG00000019833	1235.81	0.259844	0.474582	-1.07527	3.50125e-05	0.00465721	Down	31.7353	40.0871	40.8875	24.7984	16.2352	22.5064	SMYD2
ENSBGRG00000019910	86.8569	0.523762	2.25039	1.17018	0.0254715	0.351831	Up	0.589573	0.241996	0.829481	2.13934	1.16045	1.15662	AGMX1
ENSBGRG00000019921	291.675	0.315445	1.55177	0.63391	0.0444761	0.437039	Up	3.66718	2.106	3.15518	7.55037	5.00541	4.1445	ZNF821
ENSBGRG00000019925	16.1183	1.208	0.116345	-3.10352	0.0101953	0.220729	Down	0.943561	1.95491	0.60007	0.445417	0.0876113	0	IGFBP1
ENSBGRG00000019948	9634.68	0.241548	1.57421	0.654632	0.0067253	0.175596	Up	37.3751	32.7306	48.8126	63.8579	71.6936	83.4706	DM1PK
ENSBGRG00000019961	2569.3	0.250533	2.61286	1.38563	3.18912e-08	1.63254e-05	Up	77.8835	51.8957	98.3998	239.023	220.237	241.646	GPX1
ENSBGRG00000019982	78.0128	0.562083	2.17633	1.1219	0.0459377	0.441726	Up	1.03953	0.525913	1.74885	1.70154	3.67682	2.99447	DOK3
ENSBGRG00000019985	3370.78	0.21491	1.69127	0.758109	0.000419414	0.0282277	Up	9.94374	9.37695	12.179	23.5512	18.0188	21.5416	ZEPPO1
ENSBGRG00000020005	544.564	0.308281	1.53039	0.613901	0.0464405	0.442177	Up	13.3843	9.84773	14.5076	27.794	30.6124	12.3592	SWS1
ENSBGRG00000020020	3.50375	2.56565	33.8491	5.08104	0.0476571	0.446023	Up	0	0	0	0.977448	0.0436953	0.0810431	UNQ6978/PRO21961
ENSBGRG00000020064	299.777	1.83918	17.0624	4.09275	0.0260603	0.355167	Up	6.97288	0.396266	0.0891996	3.33701	137.37	14.4928	THRSP
ENSBGRG00000020065	780.034	0.279152	2.33341	1.22244	1.19159e-05	0.00193553	Up	5.69818	3.18187	5.6205	12.394	12.8973	14.3142	PROX1
ENSBGRG00000020108	22.4424	1.04164	0.211715	-2.23981	0.0315343	0.380235	Down	0.652036	0.393411	0.0737974	0.0219112	0.0861964	0.159871	UNQ478/PRO941
ENSBGRG00000020125	445.754	0.298653	1.54106	0.623918	0.0366979	0.40098	Up	4.03984	2.95263	4.36576	10.099	6.79269	4.43598	DZIP
ENSBGRG00000020144	1605.56	0.305862	1.52968	0.613226	0.0449728	0.437882	Up	9.09421	7.93987	8.79646	10.8624	14.0348	20.7163	GRIP2
ENSBGRG00000020148	131935	0.259027	1.78913	0.839262	0.00119507	0.0583479	Up	825.584	834.364	1341.68	1747.13	2213.58	2334.02	SLIM1
ENSBGRG00000020168	117.219	0.427392	2.10817	1.07599	0.0118166	0.238741	Up	1.02003	0.894758	1.51973	3.52281	3.75331	1.57672	CD5
ENSBGRG00000020176	50.2902	0.566632	2.95803	1.56464	0.00575727	0.157375	Up	0.278557	0.361525	0.581281	1.58781	1.12026	1.54259	RAB17
ENSBGRG00000020179	4.2261	2.3574	40.7733	5.34955	0.0232528	0.332649	Up	0	0	0	0.0143112	0.267419	0.117471	EHF
ENSBGRG00000020188	469.123	0.383057	0.205227	-2.28471	2.45527e-09	1.90082e-06	Down	23.862	17.4917	7.74149	4.24694	4.96271	3.0404	MCT6
ENSBGRG00000020194	22.745	1.0785	5.66118	2.5011	0.0203923	0.308686	Up	0.0178913	0.283064	0.0199118	0.478873	0.872148	0.873505	ATAD4
ENSBGRG00000020216	7285.11	0.2535	1.67716	0.746018	0.00325176	0.113436	Up	134.055	103.717	131.486	202.934	363.317	180.749	Mac25
ENSBGRG00000020222	1997.49	0.302204	0.630253	-0.665997	0.0275386	0.359014	Down	42.1945	44.8435	30.4156	46.5378	21.3633	22.5694	FAM134B
ENSBGRG00000020236	927.108	0.316303	0.604878	-0.725284	0.0218478	0.320599	Down	32.4006	23.7233	16.5763	14.9694	25.6017	12.7619	RBT1
ENSBGRG00000020255	698.495	0.37498	0.471063	-1.08601	0.00377746	0.124149	Down	75.0091	27.993	28.1781	22.9251	32.3617	18.7908	SEI1
ENSBGRG00000020267	521.801	0.279161	0.644404	-0.633962	0.0231496	0.332239	Down	11.9628	10.0689	9.01456	11.2766	7.87949	5.31138	ARSG
ENSBGRG00000020279	1244.71	0.250769	0.643732	-0.635467	0.0112745	0.231319	Down	26.6077	37.1254	32.8568	23.3253	23.7811	26.6923	FIBP
ENSBGRG00000020297	1046.7	0.242421	0.596091	-0.746395	0.00207754	0.0845685	Down	6.43014	4.09254	4.64346	4.55964	3.32442	2.97691	PRX
ENSBGRG00000020301	93.4581	0.528367	2.52782	1.33789	0.0113373	0.231626	Up	0.864931	0.529455	1.65019	4.59336	3.15218	1.61988	CD6
ENSBGRG00000020304	116.093	0.730743	4.66295	2.22124	0.00236812	0.0919648	Up	0.282426	0.797923	3.54735	7.39937	15.3016	3.5749	CTSW
ENSBGRG00000020331	588.833	0.279894	0.558088	-0.841436	0.00264478	0.0986275	Down	29.4351	38.8569	32.5964	27.4377	17.2756	22.641	APIP
ENSBGRG00000020340	4.40813	2.58565	0.0182033	-5.77966	0.0253989	0.351831	Down	1.60839	0	0.89502	0	0	0	IGLV1-40
ENSBGRG00000020353	64.4875	0.548092	3.49606	1.80573	0.000985707	0.0513936	Up	0.686604	0.387965	0.480321	1.57521	3.50001	1.48987	NTN5
ENSBGRG00000020354	2558.22	0.231259	0.489908	-1.02942	8.53286e-06	0.00154995	Down	22.7032	18.9284	19.6651	15.2914	9.25217	11.3249	DUPD1
ENSBGRG00000020375	168.33	0.383255	1.82826	0.870473	0.0231311	0.332239	Up	2.88865	1.43833	2.43966	6.27553	5.75238	3.00069	MSTP036
ENSBGRG00000020396	80.7654	0.585248	0.364353	-1.45659	0.012816	0.242342	Down	5.54133	5.99316	2.40904	2.53205	0.928552	2.54418	NRG4
ENSBGRG00000020416	3747.61	0.244974	0.590963	-0.75886	0.00195019	0.0805627	Down	33.3041	32.5938	32.52	24.4956	17.5435	26.4049	DRP3
ENSBGRG00000020424	635.466	0.344781	1.82205	0.865566	0.0120567	0.241321	Up	4.04128	5.32821	8.04274	14.2443	8.30414	14.6281	VNN1
ENSBGRG00000020468	2.89998	2.62365	0.0277275	-5.17254	0.0486661	0.449981	Down	0.0258429	0.102218	0.287615	0	0	0
ENSBGRG00000020478	753.937	0.325116	1.93381	0.951444	0.00342829	0.117235	Up	5.83864	5.63653	4.79005	7.91559	19.1582	10.6934	Kiaa1583
ENSBGRG00000020509	4.08537	2.66105	39.4144	5.30065	0.0463778	0.442177	Up	0	0	0	0.283602	0	0.143699	ATRC3
ENSBGRG00000020510	430.599	0.255304	1.70356	0.768551	0.00260958	0.0979638	Up	5.36703	5.46093	6.21122	12.7614	14.3705	8.14023	VASHL
ENSBGRG00000020519	20.3805	0.927719	0.280945	-1.83164	0.0483422	0.448889	Down	0.308453	0.0642124	0.352322	0.136795	0.0474828	0.0587119	PDEF
ENSBGRG00000020525	23.607	1.22656	0.154675	-2.69269	0.0281409	0.361509	Down	3.55077	0.231503	0.694818	0.309447	0	0.458622	DHP1
ENSBGRG00000020537	23.742	1.274	5.88292	2.55653	0.0447823	0.437052	Up	0.0144188	0.128321	0.128378	0.0142938	1.65879	0.29984	CYP2B4
ENSBGRG00000020560	212.008	0.390641	1.8441	0.88292	0.02381	0.338571	Up	1.37305	0.85278	2.48792	3.80218	3.59553	2.91373	FXY2
ENSBGRG00000020668	393.102	0.309851	0.558556	-0.840227	0.00669364	0.175311	Down	16.2659	15.0671	13.1658	6.94705	12.693	9.88184	FST
ENSBGRG00000020676	1662.89	0.277355	1.59367	0.672352	0.0153442	0.266951	Up	12.7092	7.96071	10.0701	24.7765	24.2148	10.9809	FMS
ENSBGRG00000020745	1696.88	0.294254	0.601201	-0.734081	0.0126055	0.242299	Down	65.2453	56.5336	44.7026	27.2169	44.1282	46.0739	PGP
ENSBGRG00000020750	313.188	0.340637	1.7497	0.807104	0.0178172	0.288808	Up	1.45456	0.832207	0.768812	1.71683	2.50423	2.10682	CREAM1
ENSBGRG00000020754	14.4464	1.53492	14.5526	3.86321	0.01184	0.238741	Up	0.0304151	0.0451133	0	1.26635	0.0148265	0.151246	NKX6A
ENSBGRG00000020768	12.9547	1.41588	8.02141	3.00386	0.0338755	0.390659	Up	0.134413	0	0	0.7162	0.393134	0.212671	OATP1
ENSBGRG00000020793	763.058	0.775731	3.13425	1.64812	0.0336195	0.389797	Up	1.70496	1.00393	1.67343	2.20402	12.1494	2.44007	KIAA1302
ENSBGRG00000020858	7.93867	2.30331	76.6391	6.26001	0.00657115	0.172819	Up	0	0	0	0	0.687556	0.0765139	AFP
ENSBGRG00000020891	63.7194	0.697399	4.35387	2.1223	0.00234106	0.0911234	Up	0.149162	0.379276	0.877468	2.32363	1.26727	3.3908	PTA1
ENSBGRG00000020902	128.936	0.476395	0.515152	-0.95693	0.0445699	0.437039	Down	4.43063	4.84478	1.5654	2.62602	2.21695	1.94995	Madh8
ENSBGRG00000020908	421.573	0.240513	1.51819	0.602351	0.0122646	0.241937	Up	3.14093	3.58369	3.85418	7.19683	6.29272	5.77324	MCM3
ENSBGRG00000020914	545.334	0.293695	1.71081	0.774678	0.00834717	0.200867	Up	7.49356	4.22192	7.73861	17.4312	13.7281	9.0598	HCP
ENSBGRG00000020949	75.9934	0.424394	1.87004	0.903068	0.0333454	0.387948	Up	1.43955	1.19572	1.57009	3.56766	2.91924	2.88942	CRTH2
ENSBGRG00000020975	37.4519	0.752659	3.71719	1.89421	0.0118461	0.238741	Up	0.120555	0.140884	0.219551	0.760514	1.27151	0.198177	EMTH
ENSBGRG00000020980	99.1183	0.401092	0.578657	-0.789219	0.0491054	0.451817	Down	1.98341	1.97761	1.72914	1.45827	1.06354	1.38978	QtsA-14412
ENSBGRG00000021008	173.087	0.434159	2.16197	1.11234	0.0104052	0.222219	Up	1.31665	1.40945	0.887273	2.80204	5.20529	1.66004	QPCTL
ENSBGRG00000021028	176.924	0.539881	0.367651	-1.44359	0.00749722	0.187909	Down	6.32292	6.00452	1.22289	2.31231	1.59751	2.07406	HERC6
ENSBGRG00000021029	329.227	0.278912	1.86227	0.897066	0.00129851	0.0610709	Up	7.90438	6.48707	5.84097	16.6233	18.4078	10.7633	SRI
ENSBGRG00000021031	475707	1.05469	0.129862	-2.94495	0.0052344	0.149611	Down	5674.53	4538.05	3945.22	2192.88	99.3168	79.6858	MYH1
ENSBGRG00000021034	96.3648	0.468595	2.36491	1.24179	0.00804873	0.197372	Up	1.85112	1.55725	0.922468	3.58795	6.03375	2.87269	Urah
ENSBGRG00000021045	113.612	0.39597	1.74944	0.806892	0.041574	0.426043	Up	1.10059	1.02352	0.845754	1.83139	2.87414	1.58738	STMY3
ENSBGRG00000021054	1718.33	0.291547	1.53452	0.617788	0.0340907	0.391095	Up	97.8607	58.2106	80.6137	109.209	214.5	111.583	CFL
ENSBGRG00000021111	58.5093	0.700212	3.36838	1.75206	0.0123432	0.242202	Up	0.266133	0.150378	1.0155	1.52641	2.76144	1.40934	Batf3
ENSBGRG00000021120	150.67	0.571503	0.291859	-1.77666	0.00187883	0.0787767	Down	1.59957	3.40164	1.05098	1.2036	0.291231	0.670838	C20orf25
ENSBGRG00000021148	334.152	0.488927	0.318688	-1.64978	0.00074004	0.0412591	Down	7.62389	6.56131	1.49213	2.27521	1.66159	2.05454	CEB1
ENSBGRG00000021153	6.20084	1.97901	0.0258085	-5.27601	0.00767641	0.190757	Down	0.201049	1.19283	0.223755	0.0498263	0	0	PEX11A
ENSBGRG00000021213	2426.93	1.34658	0.156718	-2.67376	0.0470782	0.444266	Down	159.857	27.9561	3.74145	6.74652	24.8454	5.05593	ATF3
ENSBGRG00000021214	19.5008	1.11166	5.21523	2.38273	0.0320809	0.383138	Up	0.163237	0	0.0990941	0.235376	0.954883	0.415929	ESM1
ENSBGRG00000021255	53.7376	0.635244	7.87582	2.97743	2.77153e-06	0.000632694	Up	0.103673	0.140959	0.187495	0.924961	1.06129	1.90983	LRRC38
ENSBGRG00000021274	550.506	0.282795	2.37912	1.25043	9.79362e-06	0.00172337	Up	10.6218	5.43821	8.28097	22.1016	28.0444	18.9876	SIAT8E
ENSBGRG00000021293	44.1919	0.608467	3.02119	1.59512	0.00875352	0.205439	Up	0.585429	0.826989	1.11693	2.07268	3.34302	3.51609	RGS10
ENSBGRG00000021327	144.491	0.379801	1.69947	0.765082	0.0439648	0.434773	Up	0.5903	0.570443	0.821208	1.96833	1.19026	0.933989	ARMC9
ENSBGRG00000021397	167.882	0.389496	2.18108	1.12504	0.00387145	0.126256	Up	0.191011	0.103349	0.234644	0.526976	0.569216	0.296521	PCDHAC2
ENSBGRG00000021422	21.557	0.939935	4.63529	2.21266	0.0185699	0.293968	Up	0.0109058	0.118625	0.0970999	0.616239	0.287079	0.374691	SLC2A11
ENSBGRG00000021428	345.41	0.431649	2.54046	1.34509	0.00183222	0.0779639	Up	0.9145	1.07422	1.30467	1.83139	6.25905	2.09204	RPGR
ENSBGRG00000021447	78.1138	0.850716	3.73571	1.90138	0.0254149	0.351831	Up	1.6057	0.557865	1.83534	0.387186	11.339	5.65009	C1QTNF15
ENSBGRG00000021481	1276.02	0.280548	1.5056	0.590341	0.0353573	0.394726	Up	10.543	5.33308	7.83491	13.8243	19.0342	10.1247	EMILIN2
ENSBGRG00000021494	91.2314	0.450472	2.1727	1.11949	0.0129501	0.242534	Up	0.680193	0.803837	1.14475	1.79263	2.31294	2.57993	GON4
ENSBGRG00000021501	129.136	0.617343	2.5872	1.37139	0.0263208	0.355484	Up	0.320798	1.45013	2.77972	7.40522	3.97653	3.00402	HOXB4
ENSBGRG00000021502	91.657	0.404465	1.84064	0.880205	0.029539	0.369358	Up	2.15848	1.49983	1.52575	4.51083	3.6116	3.3229	NCF1
ENSBGRG00000021540	325.086	0.419656	1.80501	0.852008	0.0423311	0.429286	Up	2.74825	1.90113	2.91423	3.30904	9.97009	3.27393	HGFL
ENSBGRG00000021552	113.88	0.38291	1.98274	0.987497	0.0099108	0.217376	Up	1.61415	1.81713	1.7688	4.33269	3.48635	4.40065	GTF2IRD2
ENSBGRG00000021588	59.3325	0.645671	4.01736	2.00625	0.0018885	0.0789663	Up	1.41713	0.506028	0.657156	2.38042	7.36865	2.74049	HLA-DNA
ENSBGRG00000021594	156.471	0.332716	1.70482	0.769616	0.0207154	0.311062	Up	2.4213	2.97469	2.34089	5.84313	5.10277	4.90904	SHMT1
ENSBGRG00000021595	505.624	0.337764	1.58755	0.666805	0.048362	0.448889	Up	3.97035	2.65553	4.78209	8.33117	10.1135	3.7135	KIAA0131
ENSBGRG00000021599	481.925	0.324405	2.48858	1.31532	5.02284e-05	0.00598598	Up	3.19262	2.72024	3.70767	7.10544	14.8496	6.91401	ADAMTS15
ENSBGRG00000021609	21.7691	3.90906	2.1351e-07	-22.1592	1.43912e-08	8.68249e-06	Down	0	0	3.17409	0	0	0	CH1
ENSBGRG00000021636	7.84471	2.65751	0.0102436	-6.60913	0.012884	0.242342	Down	0	0	1.20654	0	0	0
ENSBGRG00000021642	114.508	0.596282	0.136951	-2.86827	1.50732e-06	0.000394687	Down	1.20515	2.70753	1.34126	0.210267	0.592177	0.104603	METH2
ENSBGRG00000021685	553.772	0.24189	1.73392	0.794039	0.00102837	0.0526429	Up	3.60441	3.8835	4.10423	10.296	7.17038	6.77201	EGFLAM
ENSBGRG00000021715	808.94	0.345836	2.6896	1.42739	3.66944e-05	0.0047683	Up	5.47821	4.29782	8.56589	12.5968	20.5987	23.769	NIPSNAP1
ENSBGRG00000021788	140.911	0.505031	0.386153	-1.37276	0.00656459	0.172819	Down	14.936	9.06968	3.96046	5.96231	3.07849	3.94246	PLAC8
ENSBGRG00000021806	129994	0.253725	0.497544	-1.0071	7.20919e-05	0.00770791	Down	3483.55	5241.47	5813.48	3656.63	2353.9	2674.7	Csda
ENSBGRG00000021812	23.1013	0.80068	0.289368	-1.78902	0.0254581	0.351831	Down	0.722345	0.26954	0.364041	0.243196	0.119589	0.110903	EPHEXIN4
ENSBGRG00000021836	17986.6	0.239097	0.469321	-1.09135	5.00769e-06	0.00100708	Down	654.63	647.672	533.43	325.872	295.393	393.335	TPI1
ENSBGRG00000021840	242.31	0.453114	2.74548	1.45706	0.00130146	0.0610709	Up	3.80334	2.01077	0.880103	7.67135	8.77448	5.77091	ODD1
ENSBGRG00000021845	1438.13	0.263479	0.601168	-0.734159	0.00532968	0.150811	Down	33.9588	51.3054	60.5427	44.4848	32.8483	28.6705	COPS4
ENSBGRG00000021865	500.542	0.286287	1.55196	0.634092	0.0267681	0.356338	Up	4.17524	2.4258	3.85446	7.41017	7.95365	4.27944	DEP1
ENSBGRG00000021884	57.3722	0.503814	2.33984	1.22641	0.0149224	0.263686	Up	0.34915	0.24531	0.276097	0.965495	1.00329	0.515052	MINAR1
ENSBGRG00000021895	13.099	1.3996	0.033707	-4.89081	0.000475048	0.0305132	Down	0.379977	0.637116	0.110319	0.0163774	0.0322136	0	Cyp26
ENSBGRG00000021902	100.61	0.530497	2.44956	1.29252	0.014833	0.262964	Up	0.901128	0.873595	1.06189	1.12102	3.5142	3.4187	ARSI
ENSBGRG00000021903	2274.8	0.22612	1.73383	0.793963	0.000446002	0.0293164	Up	14.7062	12.8843	13.0008	27.4425	37.9715	20.0006	UNQ421/PRO3674
ENSBGRG00000021917	7732.26	1.34105	0.0882514	-3.50224	0.00901315	0.2082	Down	144.993	37.8552	48.018	23.1303	1.43989	1.27198	MYH4
ENSBGRG00000021919	15.1473	1.179	0.0971562	-3.36355	0.00433246	0.135232	Down	0.423399	0.229273	0.112194	0	0.0393134	0.0455724	PPM1N
ENSBGRG00000021920	133.313	0.36874	1.81224	0.857771	0.0200066	0.306968	Up	1.36627	0.830441	1.08812	2.28636	3.03069	1.83593	SYN2
ENSBGRG00000021955	318.126	0.301594	1.61692	0.693245	0.0215273	0.318164	Up	2.90271	4.21461	5.15249	8.12263	9.17055	6.59428	GSTT1
ENSBGRG00000022000	79.3592	0.530112	2.70134	1.43367	0.00684123	0.176711	Up	0.43933	0.280274	0.977892	1.79827	2.22451	1.42227	QtsA-14390
ENSBGRG00000022027	1992.19	0.314631	0.614988	-0.70137	0.0258016	0.353787	Down	17.3927	19.0947	17.0994	22.4576	11.1475	7.2501	KIAA0347
ENSBGRG00000022032	5.1212	2.53113	49.3371	5.6246	0.0262716	0.355484	Up	0	0	0	0	0.199719	0.687933	QtsA-13416
ENSBGRG00000022052	232.506	0.38969	1.88604	0.915358	0.0188271	0.296962	Up	1.19093	0.966714	1.8101	2.9515	4.54038	1.6312	CD11B
ENSBGRG00000022064	871.14	0.289768	1.81501	0.859978	0.00299927	0.106892	Up	6.04817	3.65329	6.38683	10.0858	16.41	8.55433	Pls2
ENSBGRG00000022070	325.168	0.286982	0.6545	-0.611534	0.033096	0.386809	Down	6.58995	4.89174	8.15803	6.318	4.6294	4.40741	CUA003
ENSBGRG00000022078	579.142	0.22191	0.47922	-1.06124	1.73303e-06	0.000439948	Down	20.6713	18.9843	17.9398	13.1658	11.0948	9.05426	ADE2
ENSBGRG00000022086	233.879	0.343785	0.566843	-0.818979	0.0172077	0.281535	Down	5.26388	4.61992	2.84252	2.63998	3.49218	2.54858	PDCD2L
ENSBGRG00000022099	1230.77	0.253383	1.87408	0.906182	0.000348453	0.0246713	Up	22.985	13.5322	20.6201	39.5284	54.989	33.6989	LAPTM5
ENSBGRG00000022106	4771.95	0.255556	0.592461	-0.755207	0.00312518	0.110447	Down	88.5809	97.4175	81.8423	81.0675	44.6362	63.8466	KIAA1095
ENSBGRG00000022167	25873.2	0.242291	0.328154	-1.60755	3.24963e-11	4.99054e-08	Down	781.341	771.399	532.073	288.806	235.615	288.86	GPI
ENSBGRG00000022170	974.035	0.262498	0.233687	-2.09735	1.34957e-15	1.13991e-11	Down	27.6449	35.0631	28.4871	11.8288	7.02117	7.02675	GPAT
ENSBGRG00000022179	2399.25	0.253759	0.574027	-0.800811	0.00160064	0.0709701	Down	50.5559	54.6463	45.4058	40.6767	25.3567	36.7075	Kiaa1095
ENSBGRG00000022195	1429.99	0.307102	2.75674	1.46296	1.90005e-06	0.000472023	Up	8.07243	9.8881	11.2379	23.3149	28.8663	41.2152	ALDH1A1
ENSBGRG00000022298	11.0843	1.32156	7.72569	2.94966	0.0256177	0.352967	Up	0.071842	0.01184	0	0.403573	0.175105	0.205689	ERN2
ENSBGRG00000022300	12.5574	1.41592	7.33434	2.87467	0.0423313	0.429286	Up	0.0334138	0.231285	0	1.72244	0.749262	0.120842	GVIN1
ENSBGRG00000022310	20.3287	1.23428	6.68531	2.74099	0.0263696	0.355484	Up	0.0741369	0.366546	0.0825096	4.04216	0.180698	0.368662	GVIN1
ENSBGRG00000022330	4.11426	2.13206	19.3752	4.27614	0.0448953	0.437632	Up	0	0	0.0412119	0.25696	0.144408	0.502197	HNRPDL
ENSBGRG00000022358	289.953	0.276087	1.80143	0.849142	0.00210057	0.0845891	Up	6.09175	4.03399	5.64466	11.8865	11.2332	10.6167	B7H2
ENSBGRG00000022368	3895.64	0.240069	0.529585	-0.917065	0.000133452	0.012186	Down	62.6045	87.4029	85.6972	54.3058	42.1403	52.0347	ZA20D2
ENSBGRG00000022376	29393.1	0.272073	0.614192	-0.703238	0.00974521	0.216803	Down	2176.89	3261.44	3896.74	2129.77	2007.7	2607.45	FTH
ENSBGRG00000022377	3685.81	0.215145	0.484528	-1.04535	1.18101e-06	0.000350014	Down	26.2107	35.8565	33.6044	19.1735	18.2597	18.0088	KIAA0633
ENSBGRG00000022423	21265.5	0.198361	1.56945	0.650257	0.00104489	0.0528484	Up	308.115	363.613	355.736	597.532	784.17	557.541	DHLAG
ENSBGRG00000022431	411.238	0.3806	0.194626	-2.36122	5.5061e-10	6.20097e-07	Down	3.53222	3.6591	3.40074	1.51735	0.579419	0.456227	CRAD
ENSBGRG00000022447	599.113	0.277273	2.25819	1.17517	2.25218e-05	0.00325908	Up	2.75509	2.54397	4.4658	8.06032	9.63984	8.39287	DLG2
ENSBGRG00000022450	64.4023	0.555965	2.55576	1.35375	0.0148935	0.263686	Up	0.486098	0.497245	0.690236	0.880679	2.18983	1.92469	PFP
ENSBGRG00000022461	369.997	0.264465	1.97903	0.984795	0.000196301	0.0164981	Up	3.54473	2.95747	2.95879	7.59073	9.49024	5.58352	KIAA1258
ENSBGRG00000022477	22.4288	0.851627	0.300513	-1.7345	0.0416808	0.426043	Down	0.353466	0.27756	0.358675	0.237035	0.0405423	0.0845945	COL19A1
ENSBGRG00000022481	121.407	0.448373	3.34053	1.74008	0.000104083	0.0102823	Up	1.3961	0.793061	2.44636	5.85987	6.9504	5.45187	CD3D
ENSBGRG00000022547	258.579	0.27588	1.61499	0.691526	0.0121891	0.241937	Up	2.64082	2.08131	2.40072	4.66558	4.47378	4.51525	TANGO2
ENSBGRG00000022551	68.3025	0.520943	2.1397	1.09741	0.0351541	0.393653	Up	0.964756	0.599647	1.77929	3.38834	2.768	2.34265	AMMECR1
ENSBGRG00000022584	715.96	0.315811	1.5876	0.666851	0.0347247	0.39279	Up	27.9253	29.7087	24.7302	76.9092	32.5224	48.0401	MT4
ENSBGRG00000022588	30.9899	0.749405	3.12248	1.64269	0.0283798	0.36271	Up	2.83654	5.09977	2.58291	9.96958	23.6322	7.22752	TMSL8
ENSBGRG00000022646	511.409	0.439499	4.42304	2.14504	1.05739e-06	0.000324773	Up	1.1627	2.68268	5.3329	19.2976	12.2116	16.4693	SGK110
ENSBGRG00000022667	12.626	1.42679	8.29224	3.05176	0.0324436	0.384226	Up	0	0	0.0945218	0.348801	0.437668	0.142606	1G5
ENSBGRG00000022668	839.777	0.277215	1.71097	0.774811	0.00519031	0.148862	Up	9.94181	6.63826	7.74047	19.9508	21.1187	9.79883	NRLN1
ENSBGRG00000022717	542.91	0.238869	0.605286	-0.724312	0.00242731	0.0929807	Down	11.4677	14.0754	13.6089	10.6773	8.89486	8.84072	HPT
ENSBGRG00000022725	1289.79	0.230236	0.663821	-0.591133	0.0102432	0.220729	Down	12.9792	10.6881	13.7535	8.21626	11.3315	9.83581	GA19
ENSBGRG00000022753	142.756	0.490066	2.44856	1.29194	0.00838286	0.20138	Up	9.27812	5.45827	12.2866	13.0397	40.9917	23.8917	Gng2
ENSBGRG00000022764	11.7653	1.45558	11.4095	3.51216	0.0158264	0.27031	Up	0	0.04867	0	0.107344	0.364696	0.222504	Actl7b
ENSBGRG00000022769	20.0321	0.926862	5.15968	2.36728	0.0106468	0.224739	Up	0.0329497	0.260655	0.293368	1.27389	1.47771	0.923516	CCR4
ENSBGRG00000022823	48.0129	0.758816	2.93529	1.55351	0.040631	0.420758	Up	1.85106	0.410905	0.294302	2.20949	2.46762	3.92784	CCDC92
ENSBGRG00000022834	4.55701	2.41422	0.0354372	-4.81859	0.0459428	0.441726	Down	0.0599692	0	0.240271	0	0.0116933	0	DSG3
ENSBGRG00000022838	15.4477	1.6549	40.1823	5.32849	0.00128266	0.0610709	Up	0.0714573	0	0.0795274	0.495861	0.278667	5.49156	Hes-5
ENSBGRG00000022839	494.273	0.336195	1.64221	0.715637	0.0332844	0.387774	Up	22.0063	16.5062	16.7857	25.5399	57.6141	26.4963	Nid2
ENSBGRG00000022867	233.847	0.456939	1.87859	0.909647	0.0465092	0.442177	Up	0.748146	0.528423	0.811952	0.847606	2.94025	0.962114	CARMA1
ENSBGRG00000022869	919.816	0.754459	6.37857	2.67323	0.000395237	0.026707	Up	2.6801	4.45902	7.48061	65.2614	42.7403	9.51954	BDH1
ENSBGRG00000022874	43.7662	0.735848	3.05987	1.61347	0.0283315	0.36271	Up	0.13541	0.169604	0.231077	1.19022	0.184824	0.595817	PIGPLD
ENSBGRG00000022913	5.8783	1.98524	0.013667	-6.19316	0.00181093	0.0777986	Down	0.0852097	0.0947906	0.165958	0	0	0	CNTN6
ENSBGRG00000022917	91.5416	0.457233	2.26861	1.18181	0.00974648	0.216803	Up	1.94104	0.762825	1.16321	3.79906	3.90612	2.78992	UNQ722/PRO1387
ENSBGRG00000022932	44.5468	1.06974	0.0360997	-4.79187	7.48291e-06	0.00140454	Down	0.724319	1.15341	0.303604	0	0	0.0850492	CDHF13
ENSBGRG00000022950	161.107	0.449572	3.92934	1.97429	1.12579e-05	0.00186451	Up	0.885324	1.72953	1.22563	3.6176	7.66301	6.63786	UNQ326/PRO386
ENSBGRG00000023015	8.33068	2.21767	0.00962982	-6.69827	0.00252435	0.0954001	Down	0.416141	0	0.112655	0	0	0	DSG1
ENSBGRG00000023027	40.4144	0.565381	2.32529	1.21741	0.0312985	0.379372	Up	0.254254	0.183726	0.217668	0.756143	0.648309	0.442073	Zdhhc15
ENSBGRG00000023041	885.811	0.24197	1.79201	0.841581	0.0005051	0.0318383	Up	3.70943	2.66765	4.00326	7.8882	9.27482	5.29549	TNFAIP2
ENSBGRG00000023047	81.4764	0.418621	2.28706	1.19349	0.00435808	0.135333	Up	0.427847	0.377084	0.465815	1.10644	1.43274	0.950255	Prrt4
ENSBGRG00000023076	174.605	0.426473	1.79978	0.847822	0.0468132	0.443269	Up	0.933137	0.4379	1.38176	2.17149	2.45942	1.31556	TRPM2
ENSBGRG00000023101	3.37878	2.42954	32.6439	5.02874	0.0384684	0.410516	Up	0	0	0	0.302288	0.356751	0.0551399
ENSBGRG00000023136	8.46821	1.42623	10.0835	3.33393	0.0194092	0.301359	Up	0	0.236959	0.266698	2.25678	3.03719	0.974973	WBP5
ENSBGRG00000023186	46.5533	0.561425	2.36333	1.24082	0.0270964	0.356773	Up	1.01861	0.519865	0.987373	2.47558	3.04334	1.66367	GPR183
ENSBGRG00000023227	611.107	0.226212	1.58174	0.661513	0.00345231	0.117818	Up	4.018	2.9939	3.58646	8.11113	6.66341	5.40149	RABEX5
ENSBGRG00000023249	26.2509	1.38748	9.77851	3.28961	0.0177432	0.288072	Up	0.0511289	0.168527	0	0.0337902	2.59209	0.1695	OB
ENSBGRG00000023250	5416.11	0.304142	0.445658	-1.16599	0.000126221	0.0117157	Down	121.353	130.715	108.434	44.0701	57.1784	85.0089	UNQ201/PRO227
ENSBGRG00000023289	20166.4	0.342347	1.94637	0.960786	0.00500879	0.145384	Up	486.672	588.538	813.791	919.289	1229.2	2060.86	APOBEC2
ENSBGRG00000023293	204.745	0.461592	2.70612	1.43623	0.00186162	0.0785898	Up	2.02084	0.577627	2.28421	7.12113	5.49502	3.28307	SCD5
ENSBGRG00000023308	178.52	0.435755	2.18109	1.12505	0.00982734	0.217295	Up	1.55111	1.03943	1.38388	1.75368	5.12412	3.34954	CDKN3
ENSBGRG00000023322	5.73897	2.45521	55.2923	5.78901	0.0183811	0.292734	Up	0	0	0	0	1.32168	4.44309	Bzrpl1
ENSBGRG00000023331	299.236	0.590791	3.28212	1.71463	0.00370485	0.123163	Up	3.655	0.753598	1.66173	3.82373	16.8011	3.55771	PROTOR2
ENSBGRG00000023339	606.028	0.224792	0.611994	-0.70841	0.00162487	0.0718559	Down	33.5648	29.9319	27.2343	26.3924	22.7439	17.9539	UBE2S
ENSBGRG00000023370	201.054	0.360139	1.68234	0.750472	0.0371746	0.402816	Up	2.6652	1.96077	4.24759	5.91825	7.42108	4.53021	TMEM150C
ENSBGRG00000023372	59.7305	0.805629	4.31891	2.11067	0.00879554	0.205439	Up	0.348354	0.145735	0.342962	0.212512	1.31932	2.44698	ZUD
ENSBGRG00000023404	237.116	0.323369	1.58064	0.660504	0.0410947	0.423559	Up	2.25204	3.41684	2.96556	6.78273	4.67616	4.98932	ZNF75
ENSBGRG00000023434	908.588	0.400803	0.472941	-1.08027	0.00703343	0.17985	Down	19.5347	31.5322	20.6943	15.5939	6.12616	18.0484	Asb14
ENSBGRG00000023437	6.14765	1.85631	0.050317	-4.31281	0.0201618	0.307395	Down	0.223108	0.0183847	0.372457	0.018431	0	0.0168099
ENSBGRG00000023441	681.007	0.261083	1.57113	0.651803	0.0125412	0.242299	Up	5.31968	3.13657	3.63134	8.75374	8.60104	5.57894	ARR1
ENSBGRG00000023455	4.04262	2.40078	39.0643	5.28778	0.0276283	0.359019	Up	0	0	0	0.481747	0.129214	0.0199715
ENSBGRG00000023473	15.2308	1.05911	0.143902	-2.79684	0.0082722	0.199937	Down	0.903764	0.268102	0.502916	0.134389	0.022028	0.122568	ZIC2
ENSBGRG00000023481	130.349	0.359919	0.556934	-0.844423	0.0189685	0.297525	Down	15.6497	17.5449	12.425	10.8697	10.107	9.5531	TMEM243
ENSBGRG00000023521	599945	0.244969	0.613797	-0.704167	0.00404643	0.129593	Down	14084	17136.3	14434.4	12703.1	8404.78	12152.8	CKM
ENSBGRG00000023526	123.119	0.575033	6.30555	2.65662	3.83833e-06	0.000820771	Up	0.544124	0.502179	2.38193	11.795	6.68418	7.08421	B3GALT1
ENSBGRG00000023561	6.72426	1.56315	10.9967	3.459	0.0269087	0.356773	Up	0.0314639	0.0622253	0	0.374292	0.429458	0.45516	EFCAB3
ENSBGRG00000023566	260.69	0.271552	1.55038	0.632624	0.019824	0.304997	Up	2.94185	3.4873	3.51077	6.90431	6.58289	5.11132	C8orf41
ENSBGRG00000023693	9654.35	0.251148	0.663839	-0.591094	0.0185941	0.293968	Down	84.4189	82.5791	109.331	84.209	52.5887	79.3961	Mlip
ENSBGRG00000023713	36.4939	0.942967	3.94999	1.98185	0.0355781	0.395228	Up	0.444608	0	0.266441	0.796741	1.48379	0.989497	SCYA5
ENSBGRG00000023724	201.589	0.320192	1.68595	0.753564	0.0185989	0.293968	Up	4.07491	4.08461	3.32368	10.0712	8.19052	5.4002	GLMP
ENSBGRG00000023725	68.7845	0.544197	0.406048	-1.30028	0.0168782	0.27863	Down	2.00205	3.4575	2.03986	2.01263	1.12714	0.662858	BBS2L2
ENSBGRG00000023740	538.409	0.263384	0.650222	-0.620995	0.0183858	0.292734	Down	30.7668	37.632	42.2862	27.1927	27.4059	30.5542	Them2
ENSBGRG00000023743	244.518	0.526811	2.20655	1.14179	0.0302074	0.374665	Up	1.03468	0.55037	1.44537	1.08936	5.23159	1.69677	Kiaa1030
ENSBGRG00000023785	52.2835	0.77962	3.16518	1.66229	0.0329921	0.386809	Up	0.548	0.440278	1.41037	0.950679	6.5114	1.67219	CHST13
ENSBGRG00000023800	323.046	0.337453	2.5045	1.32452	8.67121e-05	0.00887774	Up	2.96134	2.27391	3.18531	7.24892	6.66139	10.5153	LRRN1
ENSBGRG00000023805	1833.04	0.238936	1.55753	0.639259	0.00746303	0.187909	Up	37.2121	28.2035	30.4464	51.4717	80.7477	47.3394	GNAI2B
ENSBGRG00000023865	188.69	0.682254	3.54591	1.82616	0.00743622	0.187909	Up	2.93923	1.66081	19.9776	36.1095	49.7384	18.6021
ENSBGRG00000023872	826.687	0.334905	1.68287	0.750923	0.0249485	0.348598	Up	6.49199	12.3635	6.2384	21.1245	20.3798	10.9104	KIAA0880
ENSBGRG00000023881	122.07	0.412813	1.98852	0.991694	0.0162931	0.274964	Up	1.53623	1.24855	1.96735	4.92334	2.54409	3.72923	CYP2J2
ENSBGRG00000023915	375.411	0.24495	1.92023	0.941281	0.000121668	0.0114185	Up	2.58685	2.26281	2.98972	6.41101	6.82241	4.8576	KIT
ENSBGRG00000023926	688.634	0.231469	1.56112	0.64258	0.00550164	0.153517	Up	23.3002	14.9665	18.9451	39.8584	37.5477	29.6322	KIAA1205
ENSBGRG00000023975	19.8324	1.14154	10.6871	3.4178	0.00275315	0.100887	Up	0.00760054	0.0601254	0	0.218503	0.503886	0.199284	CDH2
ENSBGRG00000024002	70.404	0.781996	7.83073	2.96915	0.000146527	0.0130278	Up	0.0967003	0.0318735	0.233179	0.479307	2.44335	0.488149	C6orf102
ENSBGRG00000024102	39.3459	0.634048	2.5187	1.33268	0.035566	0.395228	Up	0.415802	0.856582	0.848395	2.12967	3.07416	1.34711	FAM122B
ENSBGRG00000024114	60.6627	1.76979	11.9086	3.57393	0.0434454	0.434274	Up	0.25956	0.0769987	0	0.205847	4.36523	0.410683	PKD2L1
ENSBGRG00000024120	30.8634	1.0176	4.73569	2.24357	0.0274707	0.359014	Up	0.0582608	0	0.298267	0.762371	0.783854	0.442473	NR1I1
ENSBGRG00000024151	768.252	1.13253	5.64502	2.49698	0.0274691	0.359014	Up	37.0235	16.4686	23.3361	25.656	455.462	53.1902	G0s2
ENSBGRG00000024170	19.1977	1.27975	16.1522	4.01366	0.00171103	0.074496	Up	0.0233732	0.0462245	0	0.0695113	1.08241	0.264155	CLICK3
ENSBGRG00000024208	243.945	0.586605	5.10126	2.35085	6.13504e-05	0.0067738	Up	1.14935	0.335128	1.82034	2.1473	9.51034	7.62053	Erk4
ENSBGRG00000024230	5679.08	1.41991	10.5127	3.39406	0.0168332	0.278398	Up	60.5633	8.48473	12.0024	31.8396	897.605	109.886	SCD
ENSBGRG00000024292	4327.99	0.396775	0.445319	-1.16709	0.00326691	0.113459	Down	241.476	115.832	56.4624	80.001	95.1825	48.9981	ZFP36
ENSBGRG00000024297	5.94462	1.80056	14.8944	3.89669	0.030452	0.375179	Up	0.0148583	0	0.0165364	0.397695	0.0579442	0.107471	HOOK1
ENSBGRG00000024311	359.724	0.555454	3.86057	1.94882	0.00045063	0.0294651	Up	4.43355	2.13404	3.05454	4.04627	31.4694	9.24714	CKB
ENSBGRG00000024315	34.5549	0.862711	5.45775	2.44831	0.00454082	0.138174	Up	0.011522	0.0797535	0.0769395	0.55968	0.499882	0.104174	ADAMTS21
ENSBGRG00000024333	819.768	0.312281	1.79645	0.845153	0.00680211	0.176375	Up	8.24409	9.96568	12.2686	14.0771	27.8548	22.7031	ME2
ENSBGRG00000024339	639.423	0.341826	0.182462	-2.45433	6.96773e-13	2.35412e-09	Down	19.5306	23.4449	20.1464	6.08734	2.47369	5.10853	KCNF2
ENSBGRG00000024349	1437.88	0.281572	2.08971	1.0633	0.000159172	0.0140047	Up	13.5578	10.2726	12.6532	21.8931	30.3712	36.3886	AQP4
ENSBGRG00000024356	171.458	0.330885	0.623959	-0.680476	0.0397314	0.416673	Down	4.06694	3.01615	3.29542	3.25362	2.15642	2.33847	ZWILCH
ENSBGRG00000024405	146.985	0.466439	2.03052	1.02185	0.0284706	0.36271	Up	1.17893	0.842484	0.617444	1.11959	3.03283	2.18555	KCTD1
ENSBGRG00000024451	136.611	0.383324	0.577839	-0.79126	0.0389979	0.413554	Down	0.943362	0.604612	1.25081	0.761997	0.584763	0.57388	TEX14
ENSBGRG00000024454	12174.1	0.246439	0.283727	-1.81742	1.64684e-13	6.95502e-10	Down	159.415	165.9	125.344	60.3581	38.7981	53.1501	PHKA
ENSBGRG00000024474	2785.72	0.373889	0.301258	-1.73093	3.66495e-06	0.000793745	Down	77.707	41.5004	44.6284	9.19673	26.1623	22.1213	GADL1
ENSBGRG00000024475	27.1317	1.09047	5.44022	2.44366	0.0250311	0.349018	Up	0.00726387	0.0861932	0.072758	0.0720086	0.913561	0.144485	IQGAP3
ENSBGRG00000024493	4061.27	0.199577	0.640704	-0.64227	0.00129021	0.0610709	Down	54.5241	69.425	59.6861	48.353	49.748	43.242	TMCC1
ENSBGRG00000024524	7.19666	1.5068	11.7918	3.55971	0.0181556	0.29132	Up	0.0293612	0.0290333	0.0326771	0.698554	0.515258	0.132731
ENSBGRG00000024536	349.927	0.357983	1.68774	0.755094	0.0349184	0.39279	Up	6.35896	3.62767	7.70317	8.19493	15.7614	11.1891	BMP5
ENSBGRG00000024565	14000	0.407584	0.467236	-1.09778	0.00707324	0.180374	Down	896.514	587.979	209.854	283.469	476.806	207.696	JUN
ENSBGRG00000024576	288.075	0.276579	0.596284	-0.745929	0.00699708	0.179365	Down	14.3316	11.6185	11.2026	10.1639	10.2878	6.42806	DIM1
ENSBGRG00000024597	253.155	0.351047	1.98295	0.987652	0.00490133	0.143002	Up	4.31414	2.40403	4.50957	7.84458	12.4787	6.40034	GMFG
ENSBGRG00000024600	53.3553	0.684717	2.63314	1.39678	0.0413563	0.424958	Up	0.385683	0.457652	1.25911	3.67044	2.35639	0.813652	CARD6
ENSBGRG00000024610	356.536	0.395781	1.74804	0.805739	0.0417685	0.426341	Up	2.9225	4.28758	6.44133	6.00258	14.5257	8.0133	SDR12C1
ENSBGRG00000024611	12.023	1.86361	116.09	6.8591	0.000232728	0.0183714	Up	0	0	0	0.162754	2.92118	0.296878	SPRY3
ENSBGRG00000024640	108.453	0.385909	1.70725	0.771675	0.0455401	0.439856	Up	2.04516	2.19085	3.30039	5.57539	5.18417	4.5919	CYB561D2
ENSBGRG00000024644	2756.9	0.219491	0.662938	-0.593053	0.0068934	0.177269	Down	36.4477	47.5616	38.0606	36.1716	29.8878	31.0416	KIAA1917
ENSBGRG00000024685	1697.8	0.246602	0.561407	-0.832881	0.000731659	0.0411422	Down	36.9552	44.6476	38.2822	34.0791	20.8125	25.8376	PHKG
ENSBGRG00000024689	329.175	0.434688	2.63436	1.39745	0.00130521	0.0610771	Up	4.53668	2.09946	2.46393	14.5533	11.4998	3.69157	MCT13
ENSBGRG00000024693	741.009	0.376422	0.506924	-0.980159	0.0092174	0.210703	Down	175.519	223.226	96.5363	81.9455	81.4949	131.042	COX7CP1
ENSBGRG00000024713	16.7159	1.98116	0.00942533	-6.72924	0.000682241	0.0394695	Down	0.927417	0	0.046389	0.01033	0	0	RONU
ENSBGRG00000024722	2954.01	0.234424	0.549701	-0.863281	0.000230903	0.0183714	Down	63.0264	50.3646	73.8851	45.2378	33.151	42.947	SNX1
ENSBGRG00000024733	229.398	0.319576	1.91781	0.939462	0.00328514	0.113721	Up	6.1343	3.4183	5.20518	10.6839	13.6133	9.46838	SLC35E4
ENSBGRG00000024741	79.3772	0.750005	0.111523	-3.16459	2.44928e-05	0.00347695	Down	1.88642	1.8755	0.205383	0.0914702	0.219899	0.213196	KIAA0558
ENSBGRG00000024759	404.971	0.248443	0.599325	-0.738591	0.00295028	0.105856	Down	11.1065	9.03006	11.1872	7.78496	6.97819	7.48565	SLMO2
ENSBGRG00000024818	202.734	0.404881	1.9283	0.947331	0.0192954	0.300511	Up	5.41914	1.9946	4.18831	7.22253	11.9463	7.37664	MMP23B
ENSBGRG00000024836	938.8	0.265108	0.633175	-0.659324	0.0128825	0.242342	Down	22.6755	17.335	21.5632	22.8829	12.8707	11.497	Dapk2
ENSBGRG00000024848	104.005	0.399327	1.73962	0.798769	0.0454691	0.439812	Up	0.93255	0.549359	0.596222	1.4752	1.4605	1.36339	ATP6V1C2
ENSBGRG00000024860	1142.6	0.325503	1.56593	0.647022	0.046838	0.443269	Up	20.4341	17.0464	25.9251	33.4889	65.0922	22.5056	CTSZ
ENSBGRG00000024865	238.377	0.298249	1.79712	0.845685	0.00457541	0.138412	Up	2.57669	1.71871	2.90162	5.51675	5.41073	4.48011	PCDHGB5
ENSBGRG00000024867	61.7983	0.574576	0.427477	-1.22608	0.0328518	0.386466	Down	2.06986	2.65028	1.53575	0.552436	1.24185	1.34359	Rtn4rl1
ENSBGRG00000024885	3338.25	0.25757	0.603801	-0.727854	0.0047155	0.140226	Down	154.781	173.376	141.229	113.67	88.4618	131.75	FAM100B
ENSBGRG00000024991	506.23	0.263419	1.50128	0.586191	0.0260597	0.355167	Up	6.28317	4.72638	4.79865	9.09694	12.4451	7.12985	PIG11
ENSBGRG00000025004	75182	0.28836	0.339976	-1.5565	6.7484e-08	3.0811e-05	Down	977.754	1115.23	847.927	567.975	247.426	385.864	PFKM
ENSBGRG00000025006	4975.89	0.210687	1.60138	0.679315	0.00126285	0.0606397	Up	24.9309	24.8224	28.8268	45.6173	49.4059	53.466	SMSMO
ENSBGRG00000025010	157.568	0.379688	1.75237	0.809304	0.0330482	0.386809	Up	2.73536	1.72593	3.82709	6.14636	7.06073	4.21608	PLA2G7
ENSBGRG00000025040	78151.3	0.33814	0.187022	-2.41872	8.48884e-13	2.39003e-09	Down	1416.99	1432.34	548.307	248.31	226.851	280.778	EEF1A2BP1
ENSBGRG00000025066	95.6468	0.486432	2.60456	1.38104	0.00452381	0.138174	Up	1.0548	0.805143	0.844404	1.83448	4.69083	1.99101	SDF2L1
ENSBGRG00000025077	360.615	0.312563	1.84366	0.882569	0.00474807	0.140226	Up	7.36349	6.56638	4.67865	12.3961	18.8742	10.3616	FELS
ENSBGRG00000025096	217.106	0.544051	3.19487	1.67576	0.00206898	0.0845685	Up	3.98128	0.729041	2.40691	4.45835	10.8778	10.6877	ANGPTL4
ENSBGRG00000025109	1151.99	0.267339	0.61707	-0.696495	0.00917983	0.210361	Down	26.4109	33.8239	34.324	31.3893	17.3234	21.4275	ASB8
ENSBGRG00000025114	186.151	0.368144	1.87098	0.903795	0.0140883	0.256351	Up	1.88026	1.63891	1.44158	5.70231	3.35399	2.34222	KIAA1126
ENSBGRG00000025117	120.094	0.640443	0.266588	-1.90732	0.00290021	0.104687	Down	15.7035	16.7945	2.10025	2.80612	4.6653	3.65615	Bst2
ENSBGRG00000025174	1020.95	0.26101	2.04605	1.03284	7.58701e-05	0.00801046	Up	4.18656	4.39401	4.95364	8.82471	11.1422	12.531	GABATR
ENSBGRG00000025176	473.778	0.227933	0.600682	-0.735327	0.00125501	0.0606397	Down	18.0361	19.1406	19.2995	15.2959	13.1458	12.2538	MRPS12
ENSBGRG00000025192	2313.02	0.28578	2.47371	1.30667	4.82394e-06	0.000981817	Up	25.1508	26.5677	29.902	54.728	82.7571	97.752	SELENOW
ENSBGRG00000025201	217.655	0.385304	0.588381	-0.765178	0.0470435	0.444217	Down	43.0192	29.871	46.9975	17.0897	31.7643	33.0321	NDUFAF8
ENSBGRG00000025204	5.24307	1.80355	12.7562	3.67313	0.0416888	0.426043	Up	0	0.0247806	0.0278906	0.198744	0.488649	0.135947	MCT9
ENSBGRG00000025215	1488.58	0.232547	0.638773	-0.646624	0.00542557	0.152249	Down	46.9416	56.4756	47.5458	43.2835	32.7699	39.0372	RPMS16
ENSBGRG00000025238	2850.7	0.223617	0.548554	-0.866294	0.000107059	0.0105148	Down	61.8937	63.6084	57.851	40.8205	34.6233	43.55	D10S170
ENSBGRG00000025281	10.8551	1.62038	0.040903	-4.61165	0.00442674	0.136462	Down	0.03098	0.173593	0.390759	0	0.0302038	0	Mgat4e
ENSBGRG00000025293	176.319	0.403161	3.16529	1.66234	3.73542e-05	0.00481698	Up	3.08496	1.89046	5.27095	11.9744	13.3015	12.7282	DSCR1L1
ENSBGRG00000025397	230.285	0.347493	1.77907	0.831124	0.0167672	0.27824	Up	1.34318	1.31977	1.20157	2.84845	1.96428	3.25892	C3orf18
ENSBGRG00000025409	42.2672	0.579641	2.5522	1.35174	0.0196989	0.304007	Up	0.926711	0.580364	0.515685	2.57228	1.77687	1.84331	RAB27B
ENSBGRG00000025425	791.147	0.316899	0.603834	-0.727775	0.0216442	0.319053	Down	17.8399	15.4841	9.0455	13.5633	11.5647	6.36957	TRIM56
ENSBGRG00000025441	3642.06	0.231763	0.626411	-0.674818	0.00359492	0.120974	Down	84.206	85.2728	108.624	62.126	65.6725	76.8876	Calnb
ENSBGRG00000025457	6105.94	0.230489	3.00295	1.58638	5.87384e-12	1.36613e-08	Up	77.284	52.9534	94.3826	250.996	287.761	257.946	PDLIM1
ENSBGRG00000025465	1046.6	1.16706	8.01717	3.00309	0.0100763	0.219157	Up	3.3125	4.63251	7.18887	6.82553	16.0322	106.47	CISH
ENSBGRG00000025483	63.9187	0.59615	2.69453	1.43004	0.0164496	0.277052	Up	0.257528	0.208352	0.66442	1.3461	1.70047	0.645599	Emr4
ENSBGRG00000025509	452.642	0.348279	2.01718	1.01234	0.00365286	0.122194	Up	2.93564	2.67023	2.83459	3.90389	10.0323	6.31645	KCNB1
ENSBGRG00000025540	329.608	0.315079	1.70263	0.767761	0.0148208	0.262964	Up	4.79827	3.69782	2.94564	8.56533	10.1552	5.07931	B4GALT5
ENSBGRG00000025603	244.73	0.538575	2.26564	1.17992	0.0284648	0.36271	Up	2.78398	3.08999	1.8759	3.13532	15.3252	3.30474	Mkp2
ENSBGRG00000025618	842.121	0.209211	2.00967	1.00696	1.48598e-06	0.000394687	Up	5.02076	4.355	5.72938	13.3016	13.7021	9.54782	PCDH1
ENSBGRG00000025631	101.98	0.404386	1.83796	0.878109	0.0298963	0.372168	Up	3.09826	3.06367	2.56149	8.38048	7.1632	4.12181	Pabp1
ENSBGRG00000025633	56.4227	0.529394	2.76802	1.46886	0.00552698	0.153818	Up	0.464858	0.459668	0.392478	1.82741	1.87535	0.797106	Zmynd15
ENSBGRG00000025682	149.557	0.408934	0.324431	-1.62402	7.14705e-05	0.00769013	Down	3.25918	2.97921	5.6096	2.27291	1.25623	1.11359	COVA1
ENSBGRG00000025683	1448.77	0.21118	0.634219	-0.656947	0.00186554	0.0785898	Down	45.3926	54.9621	54.963	37.937	46.4975	34.0514	JTV1
ENSBGRG00000025686	625.931	0.404198	2.59606	1.37632	0.000661458	0.0389491	Up	2.72289	3.07433	3.68056	4.1127	15.2619	9.72206	UNQ395/PRO731
ENSBGRG00000025690	12.2346	1.29568	6.01148	2.58772	0.045805	0.441651	Up	0	0.0396266	0.356798	1.07261	0.859538	0.833338	TM4SF5
ENSBGRG00000025694	10.3647	1.87367	0.057609	-4.11756	0.0279782	0.360516	Down	1.08936	0	1.78971	0	0.202298	0	Lgals7
ENSBGRG00000025732	2119.03	0.294956	0.633058	-0.659591	0.0253366	0.351831	Down	76.2585	52.4216	39.3687	50.6392	54.3257	25.488	CTSC
ENSBGRG00000025744	299.625	0.282336	1.65248	0.724631	0.0102715	0.220729	Up	6.06146	6.96885	4.87392	12.9378	12.9219	9.96427	ZNF764
ENSBGRG00000025787	710.166	0.228453	0.524447	-0.931131	4.58559e-05	0.00561162	Down	13.9038	12.608	13.4271	8.52952	7.61355	8.66714	FAM160B1
ENSBGRG00000025790	15.9634	1.0991	0.177264	-2.49603	0.0231487	0.332239	Down	4.11536	2.27408	2.69419	0.23998	1.6521	0.109436	ENTPD4
ENSBGRG00000025809	857.879	0.409128	1.89603	0.922983	0.024072	0.340577	Up	14.6255	15.5062	20.5281	20.4705	27.943	60.0246	ITGB1BP2
ENSBGRG00000025813	2403.63	0.219335	0.612167	-0.708004	0.00124676	0.0605215	Down	73.8787	93.1154	99.8646	79.543	58.3216	58.4796	SMIM10L2A
ENSBGRG00000025826	110.162	0.461626	2.03714	1.02655	0.0261643	0.355484	Up	1.80584	0.777296	1.70241	2.59049	3.52119	3.99535	ZNF365
ENSBGRG00000025831	135.819	0.467625	1.95873	0.969918	0.0380667	0.407994	Up	1.96756	3.75701	2.75609	11.064	4.20033	5.12209	KCHIP2
ENSBGRG00000025883	221.318	0.378385	0.537743	-0.895011	0.0180134	0.290364	Down	43.8702	68.1426	35.2041	39.1967	38.549	20.2578	SPS2
ENSBGRG00000025886	1270.72	0.2803	0.495783	-1.01222	0.000304788	0.0224838	Down	51.7084	68.3545	37.594	31.7966	39.3798	24.2539	SPS2
ENSBGRG00000025897	5019.42	0.899763	4.68837	2.22909	0.0132337	0.244883	Up	26.3523	16.5412	22.8927	32.4575	287.619	56.9262	AGPAT2
ENSBGRG00000025899	940.615	0.210476	0.634571	-0.656148	0.00182423	0.0778366	Down	45.6024	37.6832	35.8747	30.76	31.4633	28.0885	ZNF771
ENSBGRG00000025906	2101.56	0.263891	1.81673	0.861348	0.00109842	0.0545754	Up	34.4842	26.3635	31.6487	47.7565	75.4371	73.7383	PCBP4
ENSBGRG00000025933	287723	0.29898	0.438968	-1.18781	7.10074e-05	0.00768998	Down	23530.3	28911.8	23434.5	12035.5	9201.1	17530	MYLPF
ENSBGRG00000025948	4364.96	0.224782	0.64802	-0.62589	0.00536226	0.151479	Down	67.6639	77.6446	86.6795	53.7057	58.9737	64.7807	VAPA
ENSBGRG00000025951	3739.49	0.329445	1.62661	0.701873	0.0331328	0.386809	Up	25.6264	31.7557	44.5534	106.553	39.6377	54.1917	Lmod1
ENSBGRG00000025959	8263.97	0.270942	0.643406	-0.636199	0.0188694	0.29708	Down	481.186	565.621	607.138	328.658	387.067	524.752	UNQ583/PRO1153
ENSBGRG00000025972	57.1482	0.619873	3.99689	1.99888	0.00126124	0.0606397	Up	0.828589	0.172492	0.388281	2.01027	2.18964	2.28689	Spn
ENSBGRG00000025974	22.7336	1.16561	10.0152	3.32413	0.00434682	0.135232	Up	0.155941	0	0.208263	0.216423	2.79742	1.21252	Dnase1l3
ENSBGRG00000025983	533.998	0.520004	3.86716	1.95128	0.00017513	0.0151717	Up	0.858966	0.525804	2.80722	10.8061	6.22765	2.78596	C3
ENSBGRG00000026019	18.512	1.09465	0.220824	-2.17903	0.046523	0.442177	Down	0.185887	0.0574411	0.749941	0.0345514	0.147249	0.0735288	KIAA0932
ENSBGRG00000026026	6574.04	0.242116	0.641603	-0.640248	0.00818403	0.198925	Down	165.577	154.173	142.24	97.7302	113.278	136.749	ZNF801
ENSBGRG00000026028	257.723	0.291659	1.65513	0.726941	0.0126871	0.242342	Up	2.27772	2.6033	3.01232	6.64193	4.7297	4.37279	HPS6
ENSBGRG00000026051	124.494	0.616174	2.41541	1.27227	0.0389435	0.413236	Up	1.42201	0.281226	1.93869	2.57265	6.08273	1.89638	ABHD6
ENSBGRG00000026076	253.987	0.367472	1.83821	0.878305	0.0168427	0.278398	Up	3.78868	2.4363	5.3289	6.35954	11.2852	7.48137	IL2RG
ENSBGRG00000026086	223.897	0.31995	1.95473	0.966969	0.00250902	0.0950692	Up	2.61634	2.08019	2.6954	4.95946	7.85916	4.53922	PANDA_019658
ENSBGRG00000026088	67.107	0.523834	2.21324	1.14616	0.0286677	0.363814	Up	0.58167	0.513549	1.31784	1.99759	2.34939	1.95336	Sk1
ENSBGRG00000026091	1803.88	0.209159	1.61729	0.693576	0.000913087	0.0488126	Up	19.0392	13.3726	18.0759	32.4117	39.1407	26.3602	MVP
ENSBGRG00000026099	2431.07	0.284959	0.583748	-0.776583	0.00642537	0.170398	Down	102.561	162.983	169.891	84.3156	97.7191	117.129	FAHD1
ENSBGRG00000026112	1243.72	0.25538	0.640728	-0.642216	0.0119119	0.239556	Down	27.06	34.7073	34.4993	31.809	19.0637	23.1461	AFX
ENSBGRG00000026121	3811.5	0.281968	1.77986	0.831764	0.00317931	0.111659	Up	66.6909	59.6129	91.1961	125.648	131.524	191.227	BHLHB2
ENSBGRG00000026131	1649.65	0.244881	1.95037	0.963748	8.29976e-05	0.00860171	Up	95.7562	79.1739	120.624	186.911	279.138	216.916	TIH1
ENSBGRG00000026132	272.157	1.09094	10.6705	3.41556	0.00174306	0.0756954	Up	2.2322	0.607799	1.36816	3.59184	44.3138	6.81506	CIDEA
ENSBGRG00000026140	8.60573	1.31819	0.11479	-3.12293	0.0178315	0.288808	Down	0.694095	0.184785	0.267398	0.0529287	0.0260271	0.0724098	CIG30
ENSBGRG00000026141	124359	0.280391	2.49621	1.31974	2.51653e-06	0.00059044	Up	1103.23	1388.11	2399.39	5059.2	4364.51	4989.26	TNNI1
ENSBGRG00000026180	15.6702	0.90914	3.65615	1.87033	0.0396624	0.416418	Up	0.382642	0.141889	0.372624	1.42246	1.44559	1.03787
ENSBGRG00000026238	8384.6	0.352355	0.617021	-0.696609	0.0480402	0.447925	Down	111.162	77.0742	48.4098	54.6868	94.3918	30.8141	JUND
ENSBGRG00000026244	422.16	0.315369	0.592602	-0.754864	0.0166845	0.278085	Down	4.99625	2.57364	3.81046	3.74732	2.5828	1.83492	BACH2
ENSBGRG00000026248	1294.3	0.364809	1.71996	0.782376	0.0319834	0.382375	Up	10.8325	4.3533	9.68438	12.2367	27.2629	11.7375	G6PD
ENSBGRG00000026259	480.96	0.360716	2.09282	1.06545	0.00313991	0.110736	Up	6.75288	10.3349	6.64235	33.027	15.1889	13.2243	TM7SF2
ENSBGRG00000026260	165657	0.289687	0.353102	-1.50184	2.16746e-07	8.93047e-05	Down	4153.34	5393.74	4110.22	1794.21	1396	2451.31	ENO3
ENSBGRG00000026284	1024.22	0.224779	1.50391	0.588721	0.00881608	0.205439	Up	7.48527	6.27931	9.3435	15.7226	15.9114	10.2994	NEMO
ENSBGRG00000026285	927.051	0.270877	1.99621	0.997266	0.000231751	0.0183714	Up	8.11316	5.8715	9.44055	15.8957	25.7171	14.448	ACOX2
ENSBGRG00000026302	3796.12	0.89243	0.0652279	-3.93837	1.0191e-05	0.00173895	Down	77.7937	96.2437	293.127	2.99037	22.7694	10.2062	MYBPH
ENSBGRG00000026352	887.727	0.291906	0.601392	-0.733621	0.0119637	0.240313	Down	130.745	159.912	108.253	70.8153	121.172	94.7349	DNCL1
ENSBGRG00000026366	93.1935	0.570402	0.429128	-1.22052	0.0323744	0.384226	Down	4.8494	1.57525	2.05975	1.60244	0.753722	1.84276
ENSBGRG00000026385	35828.8	0.189361	0.594873	-0.749346	7.58202e-05	0.00801046	Down	361.515	367.343	358.178	286.235	229.756	254.684	KIAA0706
ENSBGRG00000026388	887112	0.283096	0.374655	-1.41637	5.6408e-07	0.000202745	Down	25432.3	33780.6	21297.5	14077.9	8506.99	13324.3	ALDOA
ENSBGRG00000026401	1344.26	0.296202	1.65153	0.723806	0.0145405	0.260756	Up	40.9134	30.443	42.5467	47.6542	100.236	73.9821	KIAA0152
ENSBGRG00000026420	2592.52	0.193253	0.659791	-0.599919	0.00190723	0.0795502	Down	42.7752	39.4042	53.3314	36.01	40.9365	30.1828	Erf3a
ENSBGRG00000026426	1890.18	0.350432	0.602459	-0.731065	0.0369618	0.401795	Down	136.379	272.169	230.769	260.439	119.103	97.6008	FKSG5
ENSBGRG00000026458	604.296	0.287089	1.57717	0.657342	0.0220398	0.321796	Up	6.26386	8.68683	10.0145	21.8198	13.5562	12.3787	SNN
ENSBGRG00000026508	600.17	0.349942	0.545168	-0.875226	0.0123823	0.242202	Down	6.87981	13.0564	11.9198	9.09846	4.49602	7.18451	FBXL4
ENSBGRG00000026532	2307.19	0.873127	0.181011	-2.46585	0.0047405	0.140226	Down	6.5622	38.8365	8.25216	3.4063	3.24423	5.03144	Myhsp
ENSBGRG00000026546	1066.61	1.25016	0.115185	-3.11798	0.0126292	0.242299	Down	12.2362	9.33582	10.2455	4.23085	0.376662	0.114615	MYH13
ENSBGRG00000026550	126.675	0.611286	2.64848	1.40516	0.021522	0.318164	Up	2.80156	1.06096	1.89067	2.33407	12.8141	3.28747	ACTL
ENSBGRG00000026570	580.817	0.462863	2.00116	1.00084	0.0305964	0.375179	Up	8.28352	12.2315	19.0995	12.1886	55.1918	27.1028
ENSBGRG00000026574	26.724	0.740274	4.14564	2.05159	0.00558157	0.15432	Up	0.24985	0.158824	0.0993095	0.707663	1.06135	0.758367	SNCG
ENSBGRG00000026583	612.261	0.353297	2.89275	1.53244	1.4408e-05	0.00221268	Up	7.21046	4.78126	6.44342	12.7611	34.1358	16.8924
ENSBGRG00000026590	662.821	0.320392	1.83354	0.874628	0.00633593	0.168822	Up	4.93683	6.11287	7.57289	9.7593	20.6075	10.7465
ENSBGRG00000026597	373.065	0.288861	1.51153	0.596013	0.0390822	0.413566	Up	2.76928	2.59565	1.97772	3.74678	5.32064	4.20017	FKSG15
ENSBGRG00000026607	7.49735	1.8968	18.4963	4.20917	0.0264807	0.355484	Up	0	0	0.0303251	0.405172	0.265651	0.0123178	GLP2R
ENSBGRG00000026625	296.904	0.375666	0.576489	-0.794634	0.0344069	0.392462	Down	12.3015	7.13727	5.4443	8.39136	5.1667	3.9242	FAM98C
ENSBGRG00000026628	35.5204	0.651407	0.328204	-1.60734	0.0136067	0.250389	Down	0.625168	0.531255	0.271786	0.16462	0.199993	0.194299	USP43
ENSBGRG00000026629	12.7929	1.42104	33.3037	5.05761	0.000372146	0.025765	Up	0.0211568	0.0209206	0	0.629197	0.515667	0.573854	FAM18A
ENSBGRG00000026641	23.6195	1.14555	0.162107	-2.62498	0.0219373	0.321132	Down	0.437723	0.760387	0.092165	0	0.115339	0.128354	CFAP52
ENSBGRG00000026654	1150.2	0.364813	1.66388	0.734554	0.044061	0.434773	Up	9.0815	7.10366	8.64502	30.3467	13.4283	7.54154	NTN1L
ENSBGRG00000026668	144.501	0.45136	1.88682	0.915959	0.0424247	0.429286	Up	0.523897	0.440341	0.852731	1.02572	2.26016	0.858529	C17orf38
ENSBGRG00000026680	213.903	0.304445	1.53093	0.614404	0.0435795	0.43433	Up	3.12913	3.09419	3.81876	6.84575	5.2809	6.12654	KCTD18
ENSBGRG00000026736	5098.55	0.371175	0.473553	-1.0784	0.00366809	0.122461	Down	56.3567	63.193	49.0376	62.2665	21.1879	16.2118	Per1
ENSBGRG00000026771	127.424	0.476163	0.515586	-0.955716	0.044737	0.437052	Down	11.2417	8.81626	16.0489	12.9887	4.23283	5.3273	MAL
ENSBGRG00000026777	5.61228	2.42694	0.0286138	-5.12714	0.0346351	0.39279	Down	0.0142571	0	0.428415	0	0.0138999	0	UNQ2521/PRO6014
ENSBGRG00000026815	49.4385	0.635616	4.22403	2.07862	0.00107455	0.0538922	Up	0.366077	0.301658	0.118831	0.907252	1.45736	1.55837	CNCG3
ENSBGRG00000026822	29.5286	0.831795	0.1478	-2.75828	0.000912964	0.0488126	Down	0.525112	0.426526	0.375696	0.111548	0.127989	0.00847803	CRACDL
ENSBGRG00000026860	688.958	0.401516	2.51669	1.33153	0.000912325	0.0488126	Up	6.24034	4.97298	2.91577	7.4391	15.4538	18.3784	Nhe5
ENSBGRG00000026892	2813.31	0.387902	1.76363	0.81855	0.0348411	0.39279	Up	10.067	7.23386	5.54292	7.37753	27.1479	13.675	FAM38A
ENSBGRG00000026901	279.755	0.383433	1.70788	0.772209	0.0440166	0.434773	Up	4.15711	3.55112	4.69926	8.09105	13.8564	4.11278	KIAA1348
ENSBGRG00000026906	11.186	1.25415	0.100023	-3.3216	0.00808509	0.197372	Down	0.272626	0.28544	0.339111	0	0.078175	0.0289987	TERB1
ENSBGRG00000026915	560.8	0.309104	1.54273	0.625484	0.0430177	0.432044	Up	10.2829	5.54103	7.69376	18.7648	16.9716	8.5136	CKLFSF3
