# Supplementary material for: Transcriptome-Wide Study of mRNAs and lncRNAs Modified by m6A RNA Methylation in the Longissimus Dorsi Muscle Development of Cattle-Yak
Source: Cells. 2022 Nov 17;11(22):3654. doi: 10.3390/cells11223654 (PMC9688506; doi:10.3390/cells11223654)
Supplement: Supplementary file 1 [file cells-11-03654-s001.zip › Supplementary Table S5.xlsx]

## Sheet: Sheet1
Chr	Start	End	Width	Gene ID	TranscriptId	DistanceToTSS	Peak_fold_enrichment	Peak_diff.lg.fdr	Peak_diff.lg.p	Peak_diff.log2.fc	Exp_log2FoldChange	Exp_pval	Exp_padj
2	143289070	143293679	4610	ENSBGRG00000000205	MSTN-201	492	9.46	-1.98	-3.25	-0.728	-1.54134	0.00129531	0.0610709
2	143293826	143293974	149	ENSBGRG00000000205	MSTN-201	197	4.42	-0.797	-1.42	-0.967	-1.54134	0.00129531	0.0610709
1	157991223	157991753	531	ENSBGRG00000000208	ITGB2-201	17888	1.6	-0.731	-1.32	-1.04	0.882172	0.0147028	0.261722
1	158319037	158319285	249	ENSBGRG00000000280	ADARB1-201	81660	2.07	-2.04	-3.33	-1.57	-0.706762	0.00072774	0.0411422
5	4535451	4543944	8494	ENSBGRG00000000632	MANSC1-201	540	5.38	-0.85	-1.51	0.586	1.38008	0.0188717	0.29708
6	96753287	96753483	197	ENSBGRG00000000658	BMPR1B-201	101117	1.73	-0.766	-1.37	-1.05	-0.719778	0.0159065	0.270347
3	8990544	8990724	181	ENSBGRG00000000756	NA	23342	3.53	-1.25	-2.14	-1.2	0.667765	0.0102424	0.220729
3	9053149	9054158	1010	ENSBGRG00000000881	ARHGAP30-201	12298	2.92	-0.814	-1.45	1.96	0.868935	0.00497315	0.144715
3	9056238	9066406	10169	ENSBGRG00000000881	ARHGAP30-201	50	1.75	-0.94	-1.65	0.586	0.868935	0.00497315	0.144715
1	84221282	84241748	20467	ENSBGRG00000000889	TP63-203	0	2.87	-1.47	-2.48	-1.17	-0.864968	0.00169843	0.0741386
4	97390593	97394657	4065	ENSBGRG00000001054	DNAH11-201	257623	1.89	-1.14	-1.96	-2.16	-0.920115	0.00191188	0.0795502
3	99716665	99718223	1559	ENSBGRG00000001259	ACOT11-201	46599	3.92	-1	-1.75	0.88	1.63556	6.08517e-06	0.00118157
5	117572016	117573736	1721	ENSBGRG00000001562	GCAT-202	49	2.16	-1.24	-2.12	-1.15	0.904827	0.0136609	0.251114
5	117575325	117576676	1352	ENSBGRG00000001562	GCAT-202	3358	5	-0.824	-1.47	-0.753	0.904827	0.0136609	0.251114
7	32766903	32775309	8407	ENSBGRG00000001636	FSD1L-201	59623	5.34	-0.778	-1.4	-0.626	0.588925	0.0418265	0.426676
1	91534240	91535148	909	ENSBGRG00000001763	DCUN1D1-201	30953	6.39	-0.729	-1.31	-0.884	-0.733686	0.00779864	0.193171
3	9541610	9542452	843	ENSBGRG00000001772	NA	7540	5.09	-1.96	-3.21	0.797	0.951558	0.0415221	0.426043
7	96779800	96781052	1253	ENSBGRG00000001854	PLIN2-201	2945	2.05	-1.57	-2.62	-0.725	0.678816	0.00524604	0.149611
1	142426407	142435264	8858	ENSBGRG00000001941	MRAS-201	77066	5.36	-0.842	-1.5	-0.714	0.825151	0.0293458	0.368305
1	142436152	142511689	75538	ENSBGRG00000001941	MRAS-202	0	2.09	-0.94	-1.65	-0.717	0.825151	0.0293458	0.368305
6	112642992	112648020	5029	ENSBGRG00000002238	PITX2-203	655	5.23	-6.51	-9.62	-0.866	0.992567	0.00516564	0.148407
8	22915447	22917084	1638	ENSBGRG00000002241	SEPTIN8-203	15784	2.84	-3.29	-5.21	-0.93	0.64697	0.0167403	0.278206
5	87303159	87303355	197	ENSBGRG00000002309	LUM-202	439	3.62	-2.66	-4.26	-0.629	0.973524	0.0109455	0.227385
5	87302867	87303062	196	ENSBGRG00000002309	LUM-202	147	4.68	-2.23	-3.63	-0.996	0.973524	0.0109455	0.227385
1	88706555	88724149	17595	ENSBGRG00000002494	IGF2BP2-201	160910	2.73	-2.37	-3.82	-1.49	-0.763376	0.0471222	0.444266
4	75328501	75329834	1334	ENSBGRG00000002497	CAPZA2-203	101618	1.76	-2.89	-4.57	-0.644	-0.59283	0.027814	0.360047
3	59086365	59088027	1663	ENSBGRG00000002936	NA	29013	1.47	-0.846	-1.5	-1.29	-1.0528	0.0190076	0.297586
3	101392524	101393899	1376	ENSBGRG00000003011	PODN-202	9300	1.46	-2.34	-3.77	-0.675	0.671205	0.000486464	0.0311282
3	101394874	101395022	149	ENSBGRG00000003011	PODN-202	8177	1.64	-0.94	-1.65	-0.71	0.671205	0.000486464	0.0311282
2	72034916	72053348	18433	ENSBGRG00000003034	STEAP3-202	19956	2.83	-0.813	-1.45	-0.791	0.650977	0.0435138	0.434297
5	118800038	118804570	4533	ENSBGRG00000003093	PDGFB-201	17549	1.51	-1.49	-2.51	-0.71	0.781	0.000903779	0.0488126
1	95499405	95505233	5829	ENSBGRG00000003185	NA	0	2.31	-1.72	-2.86	-0.826	3.24536	0.000367883	0.0255746
1	48745837	48806893	61057	ENSBGRG00000003226	ABI3BP-201	194836	3.12	-1.19	-2.04	-1.22	0.65156	0.0282776	0.36271
1	48705884	48716589	10706	ENSBGRG00000003226	ABI3BP-201	285140	2.12	-1.67	-2.77	-1.17	0.65156	0.0282776	0.36271
3	14450064	14455502	5439	ENSBGRG00000003237	RXRG-201	57780	1.83	-1.05	-1.83	-0.948	-0.95182	0.0159075	0.270347
4	20720374	20838833	118460	ENSBGRG00000003344	PTN-201	541	4.64	-3.29	-5.21	-1	0.894211	0.00181452	0.0777986
5	14251724	14252213	490	ENSBGRG00000003380	GOLT1B-201	14057	5.23	-1.01	-1.76	-1.44	0.95947	0.00811566	0.197832
9	13944975	13945474	500	ENSBGRG00000003459	SURF1-201	69180	1.84	-2.81	-4.46	0.631	-0.844701	0.00703728	0.17985
7	12696733	12698447	1715	ENSBGRG00000003477	GKAP1-201	94762	2.71	-0.8	-1.43	-0.805	-1.12715	1.21942e-05	0.00196187
9	70859278	70862075	2798	ENSBGRG00000003586	NA	10361	2.69	-0.862	-1.53	0.729	-0.756614	0.0125661	0.242299
10	40229558	40229988	431	ENSBGRG00000003594	NA	48	2.22	-1.16	-1.99	-0.766	1.22613	1.54207e-08	8.98281e-06
10	109323304	109326807	3504	ENSBGRG00000003631	TIAM2-201	119075	1.48	-1.06	-1.84	-1.25	-0.809798	0.0171369	0.281335
5	81718454	81721260	2807	ENSBGRG00000003819	NA	10300	5.5	-434	-434	-1.42	-1.76945	4.79742e-05	0.00578877
5	81695541	81695785	245	ENSBGRG00000003864	NA	97	2.65	-4.53	-6.91	-1.84	-4.92639	0.000324719	0.0235428
18	57069312	57070526	1215	ENSBGRG00000004042	OSR2-201	6146	4.19	-1.05	-1.83	-0.72	-0.971938	0.00976112	0.216803
5	25364589	25515897	151309	ENSBGRG00000004086	DENND5B-201	100	3.57	-1.37	-2.32	-1.06	0.64792	0.0110372	0.227846
16	44783809	44836858	53050	ENSBGRG00000004301	GASK1B-201	24220	2.17	-1.57	-2.63	-0.81	0.693487	0.0341467	0.391095
14	24213182	24214769	1588	ENSBGRG00000004302	EPHX1-201	54087	1.74	-0.756	-1.36	-0.888	0.583592	0.0260988	0.355167
14	24204459	24204759	301	ENSBGRG00000004302	EPHX1-203	45364	1.77	-2.94	-4.67	-0.901	0.583592	0.0260988	0.355167
11	66760696	66766448	5753	ENSBGRG00000004373	MAX-201	15623	1.83	-2.21	-3.59	-0.691	-0.827257	0.0018388	0.0780473
3	42449100	42454317	5218	ENSBGRG00000004446	SLC16A1-201	24672	4.82	-4.1	-6.32	-0.707	0.884639	0.00195052	0.0805627
5	82103946	82113449	9504	ENSBGRG00000004564	NA	0	1.6	-1.31	-2.23	-1.4	1.87598	2.43638e-06	0.000579687
5	82097537	82097885	349	ENSBGRG00000004564	NA	9196	2.89	-1.78	-2.94	-1.27	1.87598	2.43638e-06	0.000579687
15	71051041	71081556	30516	ENSBGRG00000004611	EPSTI1-201	43214	3.88	-0.914	-1.61	-0.702	-1.22029	0.00464179	0.139775
13	1619519	1620418	900	ENSBGRG00000004725	APLNR-201	0	5.46	-1.16	-2	-0.934	1.01814	0.00487914	0.142601
17	36757281	36758658	1378	ENSBGRG00000004789	PML-202	59192	4.31	-1.64	-2.73	-1.25	-1.05656	0.0143421	0.259259
6	122157321	122157511	191	ENSBGRG00000004836	MYOZ2-201	40090	1.79	-2.61	-4.17	-0.812	1.32604	4.53037e-06	0.000955083
1	104764442	104809535	45094	ENSBGRG00000004855	TNIK-201	392556	4.06	-0.816	-1.46	-0.581	0.652866	0.0110463	0.227846
18	20441984	20442849	866	ENSBGRG00000004901	NA	1265	1.65	-1.8	-2.97	-0.637	0.674804	0.0247574	0.347077
19	22490106	22490636	531	ENSBGRG00000005239	ETV4-201	9905	2.67	-1.04	-1.8	-1.42	-1.87616	0.000666674	0.0389693
9	25485834	25487871	2038	ENSBGRG00000005356	SLC9A2-204	97815	5	-2.13	-3.47	-1.28	-0.885392	0.000760005	0.0422328
9	25474944	25481060	6117	ENSBGRG00000005356	SLC9A2-204	86925	2.41	-0.721	-1.3	-0.988	-0.885392	0.000760005	0.0422328
16	58269008	58269206	199	ENSBGRG00000005395	NA	893	3.09	-0.733	-1.32	0.95	2.38106	0.0278493	0.360227
16	58268214	58268561	348	ENSBGRG00000005395	NA	99	3.83	-1.88	-3.1	0.632	2.38106	0.0278493	0.360227
9	92614664	92616008	1345	ENSBGRG00000005537	PCYOX1-201	543	2.35	-0.775	-1.39	-1.38	0.882483	0.00169325	0.074104
9	92627669	92629082	1414	ENSBGRG00000005537	PCYOX1-201	13548	7.44	-2.03	-3.32	-0.655	0.882483	0.00169325	0.074104
14	34105308	34106707	1400	ENSBGRG00000005549	METTL11B-201	17689	5.43	-3.5	-5.5	-0.744	-2.21102	0.000285549	0.0215347
18	59965527	59966119	593	ENSBGRG00000005711	PTDSS1-202	75289	2.54	-2.55	-4.08	-0.66	0.679756	0.000712129	0.0409184
10	57825025	57831749	6725	ENSBGRG00000005754	RWDD1-201	14452	4.96	-2.53	-4.05	-1.01	-0.622142	0.0269025	0.356773
13	2104178	2110476	6299	ENSBGRG00000005774	SERPING1-201	6728	2.26	-2.1	-3.41	-0.791	0.659744	0.0126381	0.242299
13	45599401	45599650	250	ENSBGRG00000005834	MICAL2-205	27006	3.1	-0.885	-1.57	-0.772	-1.74838	1.74489e-06	0.000439948
13	63847421	63854229	6809	ENSBGRG00000005908	USP28-201	56635	2.41	-2.9	-4.58	-0.88	-0.63729	0.00197153	0.0811513
13	63866429	63867986	1558	ENSBGRG00000005908	USP28-201	75643	1.71	-2.75	-4.37	-0.728	-0.63729	0.00197153	0.0811513
19	14556983	14558106	1124	ENSBGRG00000005938	SLC16A3-201	6987	3.59	-1.05	-1.82	0.735	-1.64028	2.37928e-07	9.56979e-05
18	20803529	20803876	348	ENSBGRG00000005952	FAM83H-201	3905	2.82	-1.44	-2.43	1.1	0.889043	0.0278705	0.360227
11	75914088	75914337	250	ENSBGRG00000005994	BBOF1-201	60773	2.07	-2.21	-3.59	-0.827	-5.22563	0.0196534	0.304007
12	61660884	61666064	5181	ENSBGRG00000005996	TGM2-201	197	1.94	-2.15	-3.5	-1.22	1.06771	4.12155e-05	0.00511951
7	40894612	40895178	567	ENSBGRG00000006110	HDHD3-201	0	6.74	-1.69	-2.81	0.689	-0.740455	0.00557856	0.15432
19	30685149	30686788	1640	ENSBGRG00000006209	ACSF2-201	23013	2.07	-1.16	-1.99	-0.721	0.635876	0.00266043	0.0989928
4	62945624	62955170	9547	ENSBGRG00000006433	BMPER-206	192554	2.89	-1.63	-2.71	0.707	1.17998	0.0368035	0.40137
8	26794586	26795032	447	ENSBGRG00000006456	SLC27A6-201	247	2.43	-1.1	-1.91	-1.3	-1.2919	0.026701	0.356006
9	47363450	47363795	346	ENSBGRG00000006516	SIX2-201	4012	5.34	-2.11	-3.44	-1.09	1.31438	0.00454311	0.138174
9	28491317	28491714	398	ENSBGRG00000006598	LOXL3-201	16907	1.9	-0.832	-1.48	1.28	-0.802141	0.0136039	0.250389
11	1588792	1617717	28926	ENSBGRG00000006627	SLC7A8-203	0	3.24	-4.33	-6.64	-1.29	-2.6275	3.55165e-08	1.76465e-05
2	10771011	10771159	149	ENSBGRG00000006631	NA	2499	2.33	-1.1	-1.9	0.635	1.93086	0.000724758	0.0411422
2	44148245	44153609	5365	ENSBGRG00000006637	IDH1-201	13942	1.9	-1.92	-3.16	-0.886	0.739342	0.0369471	0.401795
16	58824876	58826543	1668	ENSBGRG00000006763	MLXIP-202	-22892	9.59	-1.75	-2.91	-0.733	-0.941442	0.000136762	0.0123298
16	58827693	61421781	2594089	ENSBGRG00000006935	BCL7A-201	0	10.5	-3.5	-5.49	-0.872	-0.819916	0.0065278	0.172303
28	41954931	41960515	5585	ENSBGRG00000007303	ING2-201	47	8.53	-2	-3.27	-0.581	-1.30689	0.000268125	0.0205884
9	49168275	49173828	5554	ENSBGRG00000007471	RHOQ-201	40328	4.86	-1.41	-2.39	-0.595	-0.645594	0.00269053	0.0998926
13	48521501	48523451	1951	ENSBGRG00000007548	PDE3B-201	175410	4.45	-1.65	-2.75	0.631	1.00976	0.038775	0.412485
28	30841220	30848541	7322	ENSBGRG00000007584	PRAG1-201	44629	6.94	-1.81	-2.99	-0.588	0.595112	0.00263045	0.0985281
28	30802138	30818521	16384	ENSBGRG00000007584	PRAG1-201	5547	7.14	-5.73	-8.48	-0.613	0.595112	0.00263045	0.0985281
2	15831836	15831984	149	ENSBGRG00000007849	H-FABP-201	8212	1.35	-3.25	-5.13	-0.586	1.80299	1.23211e-09	1.21634e-06
9	15849528	15849675	148	ENSBGRG00000007884	FBXW5-202	1422	1.76	-2.84	-4.5	-0.961	0.649621	0.0249989	0.349013
11	1820326	1820475	150	ENSBGRG00000007922	MYH6-201	50	1.92	-1.43	-2.42	-1.17	0.733419	0.00319138	0.11185
11	991669	992670	1002	ENSBGRG00000008096	NA	73253	3	-1.03	-1.79	-1.28	1.36828	0.00211708	0.0845891
3	902747	906827	4081	ENSBGRG00000008129	IL6R-201	25268	2.07	-1.31	-2.23	-1.06	0.774114	0.000549693	0.0338563
2	20210686	20212700	2015	ENSBGRG00000008249	NA	34022	2.31	-0.793	-1.42	-0.943	-0.807968	0.0365778	0.400425
2	20190968	20200443	9476	ENSBGRG00000008249	NA	14304	1.93	-1.16	-2	-0.895	-0.807968	0.0365778	0.400425
10	50461354	50472477	11124	ENSBGRG00000008378	NA	161836	2.26	-0.947	-1.67	-0.872	0.92867	0.0451884	0.43837
13	50211803	50490018	278216	ENSBGRG00000008760	SOX6-203	103522	2.84	-3.32	-5.26	-0.878	-1.0797	6.71407e-07	0.000236293
X	121107826	121108361	536	ENSBGRG00000008820	NA	0	3.43	-0.773	-1.39	0.761	-1.9954	3.6599e-07	0.000137393
12	58580699	58581499	801	ENSBGRG00000008965	MYH7B-201	29746	2.01	-3.82	-5.96	-0.879	1.55061	2.39487e-19	4.04566e-15
26	9203377	9204071	695	ENSBGRG00000008998	TMEM120A-201	5944	1.54	-3.71	-5.8	-1.11	1.04161	7.94477e-07	0.0002739
X	13013188	13013865	678	ENSBGRG00000009026	PRR32-201	1410	3.61	-2.36	-3.8	-0.654	0.899674	0.0365983	0.400425
18	53939730	54134497	194768	ENSBGRG00000009429	NCALD-202	28497	6.4	-2.03	-3.32	-1.14	0.986947	0.000466507	0.030079
18	54152839	54157561	4723	ENSBGRG00000009429	NCALD-201	241606	5.65	-0.884	-1.57	-0.873	0.986947	0.000466507	0.030079
3	47220515	47224766	4252	ENSBGRG00000009569	TRIM45-201	299	3.9	-4.27	-6.56	-0.688	1.14957	0.000455579	0.0294869
23	43069596	43074259	4664	ENSBGRG00000009837	SLC45A2-201	14303	2.34	-0.851	-1.51	-0.82	0.783916	0.0054008	0.152249
14	22549359	22560603	11245	ENSBGRG00000009888	DEGS1-201	49	7.09	-2.92	-4.62	-0.954	0.600343	0.0443626	0.436539
29	1791626	1791822	197	ENSBGRG00000010062	NA	10067	2.25	-1.22	-2.09	-0.89	-1.57163	1.36805e-09	1.21634e-06
29	1785319	1785466	148	ENSBGRG00000010062	NA	3760	1100	-12	-15.7	-2.76	-1.57163	1.36805e-09	1.21634e-06
23	43105467	43120853	15387	ENSBGRG00000010063	NA	17979	1.42	-2.13	-3.46	-1.31	0.686768	0.0284088	0.36271
15	20055387	20119263	63877	ENSBGRG00000010116	ATP11A-205	100	2.44	-0.947	-1.67	-0.783	0.8412	0.00091236	0.0488126
15	20127443	20129497	2055	ENSBGRG00000010116	ATP11A-205	72156	1.32	-0.796	-1.42	-1.56	0.8412	0.00091236	0.0488126
8	42236855	42237226	372	ENSBGRG00000010266	NA	783	2.53	-1.61	-2.69	-1.6	-1.11821	0.0204032	0.308686
9	38512455	38532331	19877	ENSBGRG00000010677	VIT-201	46490	4.35	-1.34	-2.28	-0.775	-0.763866	0.00433984	0.135232
15	59586904	59587253	350	ENSBGRG00000010780	FREM2-201	4689	2.67	-0.888	-1.57	-1.29	-1.11562	0.00337821	0.115757
18	70371382	70377740	6359	ENSBGRG00000011071	LRRCC1-201	35818	3.55	-1.66	-2.76	-1.25	-0.77394	0.00467893	0.140226
18	70367954	70370690	2737	ENSBGRG00000011071	LRRCC1-201	42868	2.32	-1.25	-2.14	-1.17	-0.77394	0.00467893	0.140226
18	1576228	1576472	245	ENSBGRG00000011174	NA	49	2.71	-2.4	-3.86	-1.31	1.73525	0.000726208	0.0411422
12	53214353	53215706	1354	ENSBGRG00000011222	CASS4-201	29653	1.8	-0.738	-1.33	0.752	1.6957	0.000970949	0.050781
19	6633804	6634053	250	ENSBGRG00000011391	SDK2-201	248	2.82	-0.718	-1.3	0.838	0.659747	0.0127146	0.242342
13	73650834	73652067	1234	ENSBGRG00000011403	CWC15-202	0	1.87	-1.65	-2.75	-1.25	-0.684558	0.00135067	0.0628752
14	41483293	41505898	22606	ENSBGRG00000011428	GPR157-201	48	3.46	-1.05	-1.82	-0.625	0.618583	0.0145949	0.261178
3	112614622	112615366	745	ENSBGRG00000011665	SLC2A1-201	24924	2.55	-1.61	-2.68	-1.2	1.2323	0.00220655	0.0870918
19	7199497	7208905	9409	ENSBGRG00000011751	TTYH2-201	50	1.83	-2.25	-3.65	1.28	0.919187	0.00546246	0.152777
19	7195896	7197114	1219	ENSBGRG00000011751	TTYH2-201	-2333	1.9	-0.803	-1.43	0.779	0.919187	0.00546246	0.152777
16	55975346	55975633	288	ENSBGRG00000011778	BRI3BP-201	22850	3.92	-0.815	-1.45	0.623	1.27452	0.0350402	0.39279
14	61542629	61553231	10603	ENSBGRG00000011900	STX6-201	43079	9.5	-0.959	-1.68	-0.735	0.72109	0.00775522	0.192377
27	25369667	25379235	9569	ENSBGRG00000011917	HK1-201	155786	2.11	-5.63	-8.37	-1.22	0.791533	0.000638545	0.0381164
28	19032971	19036798	3828	ENSBGRG00000012224	IDO1-201	7213	2.18	-2.21	-3.59	-1.6	-1.27735	0.0202194	0.307692
9	38893282	38893482	201	ENSBGRG00000012523	EIF2AK2-204	34522	1.59	-1.75	-2.9	-1.23	-0.879934	0.0313379	0.379372
9	38918666	38922919	4254	ENSBGRG00000012523	EIF2AK2-204	5085	2.43	-1.49	-2.51	-0.749	-0.879934	0.0313379	0.379372
12	69286171	69286321	151	ENSBGRG00000012664	PIGT-201	25189	1.91	-0.8	-1.43	-0.789	-0.715411	0.000844405	0.0461635
26	9995638	9995783	146	ENSBGRG00000012769	ABHD11-201	2199	2.22	-0.947	-1.67	-0.995	1.17968	0.0109567	0.227385
26	43461733	43462578	846	ENSBGRG00000012919	UBN1-201	11728	3.89	-0.937	-1.65	-1.35	-0.699579	0.000937016	0.0496207
13	36242689	36251760	9072	ENSBGRG00000013106	TRIM68-201	0	5.43	-1.26	-2.15	-0.786	0.972438	0.000931596	0.0496207
19	10252804	10253052	249	ENSBGRG00000013145	SEPTIN9-201	218361	2.07	-1.53	-2.56	-0.935	0.687442	0.00562512	0.15502
17	20132450	20132596	147	ENSBGRG00000013167	NA	2667	2.71	-0.73	-1.32	1.23	1.15604	0.0255085	0.352054
8	43643384	43648394	5011	ENSBGRG00000013210	TRIM7-201	9375	3.05	-1.61	-2.68	-0.923	0.665899	0.0160927	0.271855
13	75420712	75421162	451	ENSBGRG00000013332	MAML2-201	0	5.93	-2.3	-3.72	-1.01	0.794636	0.00113293	0.0559607
9	90334588	90334984	397	ENSBGRG00000013337	WDR92-202	35965	6.21	-1.54	-2.58	-1.07	-0.660369	0.00407211	0.129866
8	20163571	20163918	348	ENSBGRG00000013371	UHRF1-202	38121	2.67	-1.11	-1.92	0.678	1.22758	0.00372558	0.123163
7	20570295	20570540	246	ENSBGRG00000013425	ECM2-201	0	4	-0.974	-1.71	-0.813	0.630578	0.016974	0.279476
9	30100610	30108136	7527	ENSBGRG00000013480	SPR-201	1180	3.32	-2.98	-4.71	-1.39	0.778771	0.0026403	0.0986275
16	60830038	60830588	551	ENSBGRG00000013720	CUX2-201	113701	3.5	-1.66	-2.76	0.628	1.8275	0.000302318	0.0223994
17	20904037	20905185	1149	ENSBGRG00000013726	ACAN-201	54415	4.88	-1.98	-3.25	-0.644	-1.23274	0.0438557	0.434773
7	61262713	61267043	4331	ENSBGRG00000014025	TLE1-205	69499	2.49	-2.6	-4.16	-0.79	-0.891292	1.36668e-05	0.0021577
7	61244532	61257609	13078	ENSBGRG00000014025	TLE1-205	51318	2.05	-0.864	-1.54	0.607	-0.891292	1.36668e-05	0.0021577
8	56023205	56029501	6297	ENSBGRG00000014467	HBEGF-201	4667	1.85	-1.06	-1.83	-0.674	-1.44161	0.000167789	0.0146864
19	56446656	56446806	151	ENSBGRG00000014792	ACACA-201	319313	2.51	-0.869	-1.54	-1.43	2.0612	0.0361804	0.398953
2	17259777	17262527	2751	ENSBGRG00000014793	FNDC5-201	5479	3.7	-0.884	-1.57	-0.99	1.13743	0.00480089	0.141174
20	54309947	54310144	198	ENSBGRG00000014829	ZNF772-201	6360	2.12	-0.791	-1.41	-2.42	1.03824	0.0134367	0.248073
2	125919625	125929455	9831	ENSBGRG00000014839	CHRNA1-201	847	1.93	-1.88	-3.09	-0.694	1.07493	0.00108815	0.0542247
2	125909972	125910122	151	ENSBGRG00000014839	CHRNA1-201	20180	1.31	-3.86	-6.01	-1.62	1.07493	0.00108815	0.0542247
2	125909424	125909574	151	ENSBGRG00000014839	CHRNA1-201	20728	2.23	-1.5	-2.52	-1.02	1.07493	0.00108815	0.0542247
2	125912987	125916928	3942	ENSBGRG00000014839	CHRNA1-201	13374	1.35	-1.7	-2.82	-0.765	1.07493	0.00108815	0.0542247
2	125910271	125911473	1203	ENSBGRG00000014839	CHRNA1-201	18829	2.43	-4.98	-7.55	-0.873	1.07493	0.00108815	0.0542247
22	56126392	56132205	5814	ENSBGRG00000014964	TRANK1-201	45255	2.33	-0.788	-1.41	-1.14	-0.762756	0.0478881	0.44737
22	56103460	56106734	3275	ENSBGRG00000014964	TRANK1-201	70726	2.85	-1	-1.75	-0.849	-0.762756	0.0478881	0.44737
14	63266664	63268151	1488	ENSBGRG00000015227	RGS16-201	5129	3.73	-0.858	-1.53	0.625	1.55347	6.51482e-06	0.00125062
8	105146622	105152831	6210	ENSBGRG00000015462	LNPEP-201	249	3.71	-0.992	-1.73	-0.807	0.582277	0.0265068	0.355484
4	84287101	84288008	908	ENSBGRG00000015566	PHTF2-202	101641	2.2	-1.85	-3.06	-1.37	-0.73502	0.00212312	0.0845891
X	93595066	93595908	843	ENSBGRG00000015712	SYN1-201	61468	3.59	-6.47	-9.56	-1.3	-0.785478	0.0109102	0.227385
13	5039504	5045391	5888	ENSBGRG00000016150	GLB1L2-201	32979	2.37	-0.907	-1.6	-0.639	-1.54354	0.00671189	0.175517
22	50712845	50713042	198	ENSBGRG00000016283	ANO10-203	33286	2.29	-0.736	-1.33	-1.61	0.727278	0.00100045	0.0515235
26	294239	295451	1213	ENSBGRG00000016293	NA	97	6	-8.31	-11.7	0.835	3.39043	0.000952821	0.0499876
8	77049299	77049709	411	ENSBGRG00000016333	RNF145-203	66039	6.21	-0.977	-1.71	-0.962	1.01884	6.30204e-05	0.00691301
25	20093915	20099815	5901	ENSBGRG00000016530	EXOSC1-201	149	2.97	-1.49	-2.51	-1.14	0.626755	0.0298287	0.371984
26	18728608	18728757	150	ENSBGRG00000016570	SBK1-202	5691	1.95	-2.68	-4.28	1.76	0.980145	0.00026383	0.0204253
22	2705810	2709580	3771	ENSBGRG00000016882	NA	11512	2.16	-2.11	-3.44	-0.598	0.581715	0.0131335	0.244561
19	51167397	51169383	1987	ENSBGRG00000017273	CRLF3-201	20950	2.11	-1.94	-3.19	-1.34	-0.596263	0.0269574	0.356773
17	65830307	65831246	940	ENSBGRG00000017338	BDKRB2-201	48559	7.11	-0.773	-1.39	-0.755	1.40805	0.0113393	0.231626
17	65831394	65831592	199	ENSBGRG00000017338	BDKRB2-201	49646	3	-0.813	-1.45	3.52	1.40805	0.0113393	0.231626
2	112594359	112598373	4015	ENSBGRG00000017350	IFIH1-201	53393	2.92	-1.17	-2.01	-0.632	-1.37715	0.00427116	0.134362
26	3381466	3382111	646	ENSBGRG00000017874	FSCN1-201	0	2.06	-3.13	-4.96	-0.685	0.877915	0.0214853	0.318164
2	50523450	50565008	41559	ENSBGRG00000017875	NA	27887	1.82	-1.13	-1.95	-0.78	-0.590935	0.032443	0.384226
29	21453672	21469850	16179	ENSBGRG00000018128	NA	199	5.2	-2.11	-3.43	-1.63	1.31362	0.00231353	0.0902598
19	630867	654706	23840	ENSBGRG00000018161	PRKCA-201	312868	2.38	-0.818	-1.46	0.627	-0.654174	0.0338375	0.390659
5	57494625	57495021	397	ENSBGRG00000018174	NA	195684	2.77	-1.04	-1.81	-0.667	-0.593335	0.00981705	0.217295
21	43154003	43154250	248	ENSBGRG00000018564	PSTPIP2-201	105070	2.16	-2.6	-4.16	-1.24	-1.16758	4.61739e-05	0.00561162
25	20257505	20257753	249	ENSBGRG00000018609	HOGA1-201	27001	4.5	-2.57	-4.12	1.03	1.91077	0.0204062	0.308686
25	20245305	20250070	4766	ENSBGRG00000018609	HOGA1-201	14801	2.5	-2.76	-4.39	1	1.91077	0.0204062	0.308686
26	19799252	19816756	17505	ENSBGRG00000018652	IL4R-201	149	2.06	-1.02	-1.78	-1.09	0.675478	0.00944298	0.21335
26	19775793	19783287	7495	ENSBGRG00000018652	IL4R-201	33618	8.1	-1.73	-2.87	-0.596	0.675478	0.00944298	0.21335
5	69731051	69731343	293	ENSBGRG00000018811	ADAMTS20-201	231893	1.7	-0.872	-1.55	0.824	-0.810389	0.00680142	0.176375
14	87937878	87938726	849	ENSBGRG00000019033	NA	1738	2.58	-1.31	-2.23	-0.94	1.30098	0.00471394	0.140226
6	31274330	31276603	2274	ENSBGRG00000019197	BTC-201	48472	1.22	-0.933	-1.64	-0.784	-1.00399	0.00076935	0.0424726
10	16764673	16772133	7461	ENSBGRG00000019228	EYA4-201	289869	1.13	-1.15	-1.98	-0.684	-0.924074	0.000127402	0.0117606
10	16715069	16719574	4506	ENSBGRG00000019228	EYA4-201	342428	10.4	-4.5	-6.86	-1.27	-0.924074	0.000127402	0.0117606
11	53407028	53410257	3230	ENSBGRG00000019341	GATM-201	13637	2.12	-0.863	-1.53	-0.68	-0.920113	7.96636e-05	0.00830714
6	4995443	4995938	496	ENSBGRG00000019493	FGFRL1-201	12821	2.48	-2.6	-4.16	-0.898	0.701732	0.00885406	0.205738
25	42623028	42623517	490	ENSBGRG00000019738	NANOS1-201	343	3.26	-1.17	-2.01	-0.605	0.832144	0.0264807	0.355484
28	21286923	21287673	751	ENSBGRG00000019985	ZNF703-204	1124	2.49	-4.87	-7.36	-0.716	0.758109	0.000419414	0.0282277
14	69894371	69895515	1145	ENSBGRG00000020065	PROX1-201	995	4.74	-7.26	-10.5	-1.21	1.22244	1.19159e-05	0.00193553
20	66352599	66355321	2723	ENSBGRG00000020297	PRX-203	0	2	-1.33	-2.26	-1.17	-0.746395	0.00207754	0.0845685
20	59929035	59929182	148	ENSBGRG00000020353	NA	5171	2.4	-1.25	-2.14	1.51	1.80573	0.000985707	0.0513936
21	17005642	17008264	2623	ENSBGRG00000020416	DTNA-201	397660	2.72	-1.33	-2.27	-1.11	-0.75886	0.00195019	0.0805627
8	67035928	67036768	841	ENSBGRG00000020676	CSF1R-201	73493	4.11	-1.22	-2.09	-0.677	0.672352	0.0153442	0.266951
10	103932855	103933105	251	ENSBGRG00000020975	SLC22A3-201	108548	3.17	-1.4	-2.37	2.08	1.89421	0.0118461	0.238741
3	128744587	128746260	1674	ENSBGRG00000021447	ERFE-201	1567	2	-1.3	-2.21	1.68	1.90138	0.0254149	0.351831
19	28775334	28793215	17882	ENSBGRG00000021501	HOXB4-202	645	3.85	-1.44	-2.44	-1.11	1.37139	0.0263208	0.355484
29	13576355	13576505	151	ENSBGRG00000021642	NA	349	2	-1.12	-1.92	-1.48	-2.86827	1.50732e-06	0.000394687
29	22925100	22925298	199	ENSBGRG00000021903	ROBO4-201	16271	6.28	-2.64	-4.23	-1.65	0.793963	0.000446002	0.0293164
22	4445033	4450141	5109	ENSBGRG00000021920	SYN2-203	0	4.58	-2.93	-4.65	-0.59	0.857771	0.0200066	0.306968
3	128840526	128845355	4830	ENSBGRG00000022027	PER2-201	15368	1.47	-1.34	-2.28	-0.706	-0.70137	0.0258016	0.353787
15	67497210	67528639	31430	ENSBGRG00000022064	LCP1-201	100	1.6	-0.753	-1.35	-1.07	0.859978	0.00299927	0.106892
2	15239054	15241708	2655	ENSBGRG00000022099	LAPTM5-202	17849	1.36	-2.34	-3.78	-0.642	0.906182	0.000348453	0.0246713
6	50497704	50497902	199	ENSBGRG00000022170	PPAT-201	41875	9.6	-1.94	-3.18	-0.731	-2.09735	1.34957e-15	1.13991e-11
6	50570765	50570915	151	ENSBGRG00000022431	NA	18376	2.5	-1.14	-1.96	-2.26	-2.36122	5.5061e-10	6.20097e-07
29	32544675	32564033	19359	ENSBGRG00000022447	DLG2-205	976274	2	-0.808	-1.44	0.623	1.17517	2.25218e-05	0.00325908
27	26566915	26568973	2059	ENSBGRG00000022450	PRF1-201	3444	4.8	-0.974	-1.71	-0.647	1.35375	0.0148935	0.263686
27	26570046	26570194	149	ENSBGRG00000022450	PRF1-201	2223	2.2	-1.41	-2.39	1.91	1.35375	0.0148935	0.263686
16	20210344	20210741	398	ENSBGRG00000022725	NAA15-201	74219	5.71	-3.99	-6.18	-1.7	-0.591133	0.0102432	0.220729
1	78123267	78133208	9942	ENSBGRG00000022869	BDH1-201	22723	3.4	-1.73	-2.86	-1.33	2.67323	0.000395237	0.026707
13	58715057	58715307	251	ENSBGRG00000022950	SCN2B-201	13380	3.25	-1.77	-2.92	0.768	1.97429	1.12579e-05	0.00186451
26	15982453	15985446	2994	ENSBGRG00000023227	NA	20978	7.53	-0.819	-1.46	-0.729	0.661513	0.00345231	0.117818
26	44795434	44795927	494	ENSBGRG00000023404	ZNF75A-202	9247	4.59	-0.863	-1.53	-1.2	0.660504	0.0410947	0.423559
26	44803407	44805734	2328	ENSBGRG00000023404	ZNF75A-202	0	5.29	-1.74	-2.89	-0.894	0.660504	0.0410947	0.423559
2	118977889	118978820	932	ENSBGRG00000023526	B3GALT1-201	49	7.06	-2.14	-3.48	-0.974	2.65662	3.83833e-06	0.000820771
24	30585019	30664107	79089	ENSBGRG00000023693	MLIP-201	214043	2.28	-3.01	-4.76	-0.674	-0.591094	0.0185941	0.293968
22	338526	339020	495	ENSBGRG00000023785	CHST13-201	8218	4.07	-1.99	-3.25	1.04	1.66229	0.0329921	0.386809
13	32032485	32047513	15029	ENSBGRG00000023872	SLCO2B1-204	0	2.63	-1.53	-2.57	-1.07	0.750923	0.0249485	0.348598
20	59048093	59054692	6600	ENSBGRG00000023926	NA	593	2.4	-3.13	-4.96	-0.695	0.64258	0.00550164	0.153517
21	48396684	48402613	5930	ENSBGRG00000024333	ME2-205	40790	1.96	-0.818	-1.46	-1.09	0.845153	0.00680211	0.176375
21	25690745	25701006	10262	ENSBGRG00000024349	AQP4-201	3537	3.35	-5.69	-8.43	-0.754	1.0633	0.000159172	0.0140047
21	26038946	26091322	52377	ENSBGRG00000024405	KCTD1-203	0	3.11	-0.956	-1.68	0.582	1.02185	0.0284706	0.36271
22	62052116	62057087	4972	ENSBGRG00000024474	GADL1-203	45004	1.37	-1.36	-2.31	-0.77	-1.73093	3.66495e-06	0.000793745
22	5425689	5425887	199	ENSBGRG00000024493	TMCC1-204	28952	2.63	-0.814	-1.45	-0.66	-0.64227	0.00129021	0.0610709
20	67161167	67161641	475	ENSBGRG00000024597	GMFG-201	14546	2.31	-1.27	-2.18	-1.46	0.987652	0.00490133	0.143002
11	32257420	32267452	10033	ENSBGRG00000024722	SNX1-201	17732	1.64	-0.809	-1.44	-0.581	-0.863281	0.000230903	0.0183714
12	50762796	50765783	2988	ENSBGRG00000024759	NA	7160	1.79	-1.26	-2.16	-0.66	-0.738591	0.00295028	0.105856
9	112961780	112962178	399	ENSBGRG00000024848	NA	70262	4.8	-1.08	-1.86	-1.61	0.798769	0.0454691	0.439812
13	27674726	27675021	296	ENSBGRG00000024991	NA	4240	3.06	-1.4	-2.37	-1.04	0.586191	0.0260597	0.355167
16	77598691	77598840	150	ENSBGRG00000025006	SMTN-202	12974	2.67	-1.36	-2.31	-0.729	0.679315	0.00126285	0.0606397
16	77613211	77613460	250	ENSBGRG00000025006	SMTN-203	12190	1.56	-1.93	-3.17	-0.637	0.679315	0.00126285	0.0606397
16	77613185	77613532	348	ENSBGRG00000025006	SMTN-203	12164	1.69	-2.31	-3.74	-0.616	0.679315	0.00126285	0.0606397
16	77585767	77593211	7445	ENSBGRG00000025006	SMTN-202	50	5.5	-1.71	-2.83	-1.08	0.679315	0.00126285	0.0606397
8	57628007	57629658	1652	ENSBGRG00000025618	PCDH1-201	14879	5.92	-2.83	-4.48	-1.07	1.00696	1.48598e-06	0.000394687
8	57618334	57621103	2770	ENSBGRG00000025618	PCDH1-201	23434	10.1	-0.772	-1.38	-0.615	1.00696	1.48598e-06	0.000394687
26	17718790	17719624	835	ENSBGRG00000025744	NA	2032	7.89	-1.13	-1.94	-0.767	0.724631	0.0102715	0.220729
21	38943457	38945473	2017	ENSBGRG00000025948	VAPA-201	34600	1.47	-0.751	-1.35	-0.871	-0.62589	0.00536226	0.151479
8	18489348	18490411	1064	ENSBGRG00000025983	C3-201	249	2.73	-1.51	-2.54	0.731	1.95128	0.00017513	0.0151717
26	18061291	18065177	3887	ENSBGRG00000026091	MVP-201	5788	3.18	-1.53	-2.57	-0.625	0.693576	0.000913087	0.0488126
26	18055910	18059098	3189	ENSBGRG00000026091	MVP-201	407	2.38	-2.16	-3.51	-0.65	0.693576	0.000913087	0.0488126
22	44086908	44087106	199	ENSBGRG00000026121	BHLHE40-201	3758	3.72	-2.33	-3.76	-0.832	0.831764	0.00317931	0.111659
X	40204062	40205393	1332	ENSBGRG00000026284	IKBKG-201	18110	2.85	-3.27	-5.18	-1.23	0.588721	0.00881608	0.205439
26	18277719	18282995	5277	ENSBGRG00000026366	NA	1499	3.39	-1.82	-3	-0.702	-1.22052	0.0323744	0.384226
26	36090205	36103391	13187	ENSBGRG00000026458	SNN-201	0	7.88	-0.729	-1.31	-0.757	0.657342	0.0220398	0.321796
26	36089759	36090007	249	ENSBGRG00000026458	SNN-201	13384	1.24	-0.934	-1.64	-1.05	0.657342	0.0220398	0.321796
20	68090951	68093424	2474	ENSBGRG00000026625	FAM98C-203	2615	2.67	-1.03	-1.8	-0.755	-0.794634	0.0344069	0.392462
19	39244553	39321810	77258	ENSBGRG00000026654	NTN1-202	152086	7.11	-1.1	-1.9	-0.59	0.734554	0.044061	0.434773
19	40214936	40215841	906	ENSBGRG00000026736	PER1-201	7965	1.38	-0.925	-1.63	-0.614	-1.0784	0.00366809	0.122461
9	21661668	21667748	6081	ENSBGRG00000026822	NA	6918	1.86	-2.13	-3.46	-2.03	-2.75828	0.000912964	0.0488126
9	21660109	21660359	251	ENSBGRG00000026822	NA	1164	2	-2.16	-3.51	-1.99	-2.75828	0.000912964	0.0488126
20	35017499	35018608	1110	ENSBGRG00000026892	PIEZO1-205	1045	3.03	-1.21	-2.08	-0.74	0.81855	0.0348411	0.39279
