# Supplementary material for: Transcriptome-Wide Study of mRNAs and lncRNAs Modified by m6A RNA Methylation in the Longissimus Dorsi Muscle Development of Cattle-Yak
Source: Cells. 2022 Nov 17;11(22):3654. doi: 10.3390/cells11223654 (PMC9688506; doi:10.3390/cells11223654)
Supplement: Supplementary file 1 [file cells-11-03654-s001.zip › Supplementary Table S6.xlsx]

## Sheet: Sheet1
LncRNA_id	BaseMean	lfcSE	Stat	FoldChange	log2FoldChange	pValue	qValue	Regulation	Expression_CY6_1_input	Expression_CY6_2_input	Expression_CY6_3_input	Expression_CY18_1_input	Expression_CY18_2_input	Expression_CY18_3_input
ENSBGRT00000000060	23.3757	0.848268	2.2855	3.83365	1.93872	0.0222835	0.335797	Up	0.194578	0.282846	0.10571	1.76056	0.813255	1.03188
ENSBGRT00000000061	23.3757	0.848268	2.2855	3.83365	1.93872	0.0222835	0.335797	Up	0.194578	0.282846	0.10571	1.76056	0.813255	1.03188
ENSBGRT00000000062	31.697	3.71892	-6.11393	1.43025e-07	-22.7372	9.72077e-10	2.44669e-07	Down	1.34449e-06	53.2333	7.39316e-12	1.3448e-15	0.000286601	1.40633e-11
ENSBGRT00000000305	414.331	0.415631	-1.98614	0.564286	-0.825501	0.0470177	0.46995	Down	24.8877	15.9881	8.85985	18.277	13.6631	11.0347
ENSBGRT00000000374	9.8911	1.9743	-2.09872	0.0565821	-4.14351	0.0358414	0.426248	Down	0.896649	6.93148	0.130793	0.46207	0.20833	0
ENSBGRT00000000441	62.3641	0.646859	1.97403	2.42321	1.27692	0.0483785	0.475845	Up	1.96702	0.996891	0.588296	4.11944	2.90586	5.61998
ENSBGRT00000000947	81.5836	0.953908	-2.06366	0.255511	-1.96855	0.0390496	0.436535	Down	26.9488	6.08186	1.25999	3.01623	3.39684	4.15283
ENSBGRT00000001916	450.258	0.781696	-2.78445	0.221197	-2.17659	0.00536186	0.137881	Down	220.076	392.842	48.9594	56.0396	50.9304	102.281
ENSBGRT00000001927	5.33393	2.54876	-2.39861	0.0144432	-6.11347	0.0164575	0.281347	Down	0.325032	0.189531	0.511919	3.00237e-28	2.96245e-30	4.93886e-56
ENSBGRT00000002250	62.1547	0.681141	-2.90883	0.253258	-1.98132	0.00362783	0.105359	Down	38.234	16.1492	21.8852	11.6222	8.39299	11.5423
ENSBGRT00000003199	53.376	0.603736	-2.53275	0.346491	-1.52911	0.0113172	0.225356	Down	3.37934	3.45319	1.67016	1.53909	1.30695	1.75835
ENSBGRT00000004317	82.5658	0.846794	2.01576	3.26466	1.70693	0.0438251	0.457024	Up	1.96733	1.46213	2.7804	8.75918	17.6269	11.0906
ENSBGRT00000005372	1630.93	0.56481	2.02176	2.20673	1.14191	0.0432016	0.4557	Up	134.456	55.2433	21.1448	284.825	179.151	178.821
ENSBGRT00000006766	186.384	0.656448	-1.96421	0.40912	-1.2894	0.0495054	0.481489	Down	11.1418	20.0898	6.09728	5.97698	9.89944	7.66228
ENSBGRT00000006767	224.45	0.690404	-2.62134	0.285233	-1.80979	0.00875838	0.192453	Down	11.0511	25.8453	11.3197	8.30388	5.2386	9.78362
ENSBGRT00000008494	38.1012	1.8515	-2.28685	0.0531385	-4.2341	0.0222045	0.335797	Down	11.2779	0.375811	0.10928	0.117016	0.579595	0.0213497
ENSBGRT00000008616	1844.66	0.555596	-2.17801	0.43224	-1.2101	0.0294052	0.388298	Down	168.287	252.538	122.78	105.538	121.531	154.746
ENSBGRT00000009324	13.9625	1.34326	2.0341	6.64523	2.73232	0.0419418	0.452585	Up	0.683412	0.235466	0	2.73486	1.54034	3.54729
ENSBGRT00000010836	40.2708	0.817889	-2.07936	0.30764	-1.70069	0.0375842	0.432312	Down	3.20859	6.02111	2.50713	2.96192	2.13319	0.987814
ENSBGRT00000010922	508.097	0.422986	-2.19726	0.525073	-0.929409	0.0280021	0.379682	Down	15.1495	11.0573	7.85077	12.3793	7.95183	8.67671
ENSBGRT00000011646	441.874	0.676404	-2.16266	0.362781	-1.46283	0.0305677	0.39858	Down	27.1437	40.0065	8.60639	20.8588	6.95479	14.3539
ENSBGRT00000011670	98.5805	1.2462	-2.34336	0.132099	-2.92031	0.0191108	0.310634	Down	7.95189	14.7483	0.974312	0.374465	3.45023	0.34777
ENSBGRT00000011748	183.459	0.837653	3.63505	8.25296	3.04491	0.000277923	0.0139905	Up	1.21454	5.63086	1.18887	40.5624	25.7472	41.8849
ENSBGRT00000011772	20.0875	0.942758	-2.50652	0.194381	-2.36304	0.0121926	0.234425	Down	2.38612	0.819653	0.690969	0.251608	0.52309	0.331804
ENSBGRT00000012617	150.09	0.5298	-2.06023	0.46927	-1.09151	0.0393763	0.439597	Down	2.7197	2.75381	2.06039	2.26117	1.89342	1.81553
ENSBGRT00000012890	49.6542	1.08294	-2.4751	0.156001	-2.68037	0.01332	0.251446	Down	7.08402	11.0223	1.17551	0.32463	1.30202	2.42533
ENSBGRT00000013541	44.8144	0.973623	-2.14505	0.235129	-2.08847	0.0319486	0.406538	Down	0.699958	2.14502	0.221773	0.371132	0.455679	0.24871
ENSBGRT00000014782	290.179	0.699201	-3.04531	0.228571	-2.12928	0.0023244	0.0751225	Down	13.8143	21.7507	3.4506	3.53725	5.14074	4.15576
ENSBGRT00000014817	60.9666	0.771263	-3.07056	0.193686	-2.36821	0.00213661	0.0709866	Down	10.8298	11.0204	5.21094	4.42955	0.982564	3.04368
ENSBGRT00000015694	45.8637	1.49378	-2.07597	0.116545	-3.10104	0.0378969	0.432312	Down	4.58158	20.7954	20.8588	6.51701	4.73779	0
ENSBGRT00000016893	1365.76	0.711468	2.07192	2.77812	1.47411	0.0382726	0.432506	Up	25.7164	8.68993	2.37229	64.3762	31.3903	39.1403
ENSBGRT00000017149	368.504	0.569414	-2.48367	0.375208	-1.41424	0.0130036	0.246593	Down	31.5346	39.083	10.3802	19.9546	16.0341	10.1664
ENSBGRT00000018602	62.1506	0.954934	2.61406	5.64219	2.49626	0.00894732	0.195056	Up	5.55911	0.715785	0.734851	13.0341	26.5777	11.0586
ENSBGRT00000018846	7.90279	2.06625	2.07466	19.5185	4.28677	0.0380179	0.432312	Up	5.07362e-23	0.220214	1.37196e-59	5.23356	0.974562	0.833483
ENSBGRT00000019084	14.5278	3.91044	-5.54412	2.97638e-07	-21.6799	2.95428e-08	3.55627e-06	Down	1.57122e-05	3.35091	7.87224e-08	0.00242093	0.0162282	0.0115112
ENSBGRT00000019647	2174.78	0.781947	-2.25219	0.295024	-1.7611	0.0243101	0.348738	Down	128.326	358.157	82.2211	170.102	61.4828	47.9929
ENSBGRT00000020085	3.87055	2.6102	1.99226	36.7638	5.20022	0.046342	0.466001	Up	2.19581e-15	0	0.0301598	1.02277	0.822676	1.00177
ENSBGRT00000021205	29.3011	2.00017	-2.22664	0.0456365	-4.45367	0.0259712	0.36316	Down	6.12726	6.2446	1.77575e-20	0.607733	2.24865e-17	0.125253
ENSBGRT00000023773	20.5412	1.09493	2.7551	8.09287	3.01665	0.00586743	0.147235	Up	0.163166	0.0161347	0.0276552	0.958761	0.579319	0.828822
ENSBGRT00000025203	102.672	0.675267	2.05506	2.61663	1.38771	0.0398735	0.443097	Up	1.07899	0.823072	1.00392	3.75558	3.90615	5.43066
ENSBGRT00000025783	16.8077	1.1447	-2.01541	0.202074	-2.30704	0.043862	0.457024	Down	1.82971	0.217287	0.479741	0.240779	0.376983	0.14061
ENSBGRT00000026497	438.101	0.47784	1.99855	1.93856	0.954984	0.0456576	0.461915	Up	29.371	23.261	7.706	67.1139	59.7856	44.4568
ENSBGRT00000027148	4736.55	0.815328	-2.59188	0.231129	-2.11323	0.00954532	0.201739	Down	326.933	1538.56	411.877	480.074	184.303	242.425
ENSBGRT00000027951	448.029	0.592219	2.21016	2.47752	1.3089	0.027094	0.37346	Up	39.6078	11.758	7.17147	76.3405	53.3881	70.1261
ENSBGRT00000028427	1295.83	0.398925	-2.18161	0.547033	-0.870299	0.0291381	0.385384	Down	255.659	216.72	122.242	175.724	184.82	150.216
ENSBGRT00000028470	416.661	0.787535	-2.1179	0.314706	-1.66792	0.0341834	0.416927	Down	12.359	35.4896	4.72046	12.4401	6.86599	6.34864
ENSBGRT00000028597	1075.12	0.701474	-2.12163	0.356441	-1.48827	0.0338692	0.416707	Down	50.3472	96.7917	14.4157	24.2935	32.265	27.4881
ENSBGRT00000028612	25.8962	1.43475	-2.33733	0.0978362	-3.35349	0.0194222	0.313244	Down	11.83	0.336	0.758324	0.263745	0.890603	0.261405
ENSBGRT00000028946	92.9123	0.656496	2.70427	3.42319	1.77534	0.00684543	0.166252	Up	2.86113	0.96729	0.505134	6.2328	7.14512	6.80947
ENSBGRT00000030812	29.1772	2.27842	-2.67377	0.01466	-6.09197	0.00750038	0.176924	Down	0.269248	0.06297	4.25056	0.0203008	0.00310569	0.17756
ENSBGRT00000031552	17.8668	1.47683	2.2752	10.2681	3.3601	0.0228937	0.340046	Up	0.766079	0.104086	8.04375e-06	4.18007	1.21083	4.85444
ENSBGRT00000031619	288.465	0.591326	2.12859	2.39278	1.25869	0.0332884	0.41578	Up	5.16125	2.16901	1.67535	7.49182	9.72566	14.1434
ENSBGRT00000031820	70.3132	0.768874	-1.97527	0.348991	-1.51874	0.048237	0.475839	Down	2.21056	0.619382	0.964456	0.68638	0.967883	0.419943
ENSBGRT00000032208	49.5594	0.907093	2.32804	4.32215	2.11175	0.0199099	0.319869	Up	1.44116	0.366082	0.160401	3.5948	5.60279	1.95789
ENSBGRT00000033141	72.5989	0.986175	-5.2761	0.0271453	-5.20315	1.31964e-07	1.19126e-05	Down	5.86127	17.8319	3.09701	0.541033	0.416439	0.174984
ENSBGRT00000033598	9.07813	2.68185	-2.20404	0.0166205	-5.91089	0.0275216	0.377842	Down	1.46842	0.000311372	0.270138	0.0474957	5.51892e-15	0.00117935
ENSBGRT00000033601	1467.17	1.09028	-2.21184	0.187958	-2.41152	0.026978	0.373207	Down	174.603	1778.68	96.9152	145.496	261.76	166.9
ENSBGRT00000035423	6.86232	3.26434	-1.9882	0.0111242	-6.49016	0.0467899	0.468237	Down	2.19799	1.37811	0	0	0	0
ENSBGRT00000038716	28.5256	1.90406	4.24411	270.787	8.08101	2.19466e-05	0.00153183	Up	2.0476e-07	0.000236248	6.50895e-35	0.518212	2.94512	0.636576
ENSBGRT00000038889	7.66464	2.1585	-2.15991	0.0394951	-4.66218	0.0307794	0.400084	Down	0.0360066	0.105313	0.493849	0.00937812	0.020968	0.0176719
ENSBGRT00000038980	40.3207	3.68054	-6.26602	1.14165e-07	-23.0624	3.70384e-10	1.13941e-07	Down	0	0	42.6799	0	0	0
ENSBGRT00000039048	128.464	0.508438	-3.06051	0.340074	-1.55608	0.00220963	0.0731203	Down	4.92307	4.15699	2.39755	2.30407	1.47563	2.39627
ENSBGRT00000039518	15.896	1.67885	-3.14954	0.0256017	-5.28762	0.00163528	0.0572266	Down	1.02295	1.01	0.0405775	0.0547869	0.00291409	0.0224881
ENSBGRT00000040438	1171.09	0.757259	-2.09799	0.332466	-1.58872	0.035906	0.426248	Down	36.6591	128.708	71.6357	66.5598	35.2409	43.7418
ENSBGRT00000041528	5.16925	2.47052	2.27375	49.0901	5.61736	0.0229807	0.340046	Up	8.39578e-06	0	0.00807725	0.334552	0.324468	0.798388
ENSBGRT00000042643	6.80835	1.95668	2.07533	16.6882	4.06076	0.0379561	0.432312	Up	0	0.108439	0	0.915652	0.530151	0.928449
ENSBGRT00000043251	75.8939	0.636326	3.456	4.59206	2.19914	0.000548256	0.0237178	Up	2.48106	0.897221	0.500815	9.97846	8.36453	6.87362
ENSBGRT00000043372	14.1118	1.38843	2.45303	10.599	3.40585	0.0141659	0.257465	Up	0.0119181	0.0442076	0.0220541	0.635157	0.121932	0.962894
ENSBGRT00000043375	14.1118	1.38843	2.45303	10.599	3.40585	0.0141659	0.257465	Up	0.0119181	0.0442076	0.0220541	0.635157	0.121932	0.962894
ENSBGRT00000043390	73.8434	0.888674	2.34624	4.24288	2.08504	0.0189637	0.309455	Up	2.86997	2.24121	3.39457	15.5305	12.0951	37.6718
ENSBGRT00000044042	8.7304	1.5725	2.00754	8.91886	3.15686	0.0446918	0.458918	Up	4.33282e-05	0.0314703	0.0271845	0.559571	0.379415	0.229138
ENSBGRT00000044531	10.602	2.62142	-2.33966	0.0142467	-6.13323	0.0193012	0.313116	Down	0.766377	2.42655	0.000818969	0.0296093	0.0386467	0.00096922
ENSBGRT00000045369	15.5467	2.07522	-2.14737	0.0455542	-4.45627	0.0317635	0.405457	Down	5.24338	1.30001	1.01757e-14	0.215773	0.151139	0
ENSBGRT00000047243	2230.17	0.534684	-2.02257	0.472558	-1.08144	0.0431173	0.4557	Down	619.963	433.025	459.049	429.391	470.456	316.471
ENSBGRT00000047434	106.95	1.28256	-1.97374	0.172965	-2.53145	0.0484117	0.475845	Down	5.9081	0.700587	15.758	1.3979	2.80425	4.26373
ENSBGRT00000047610	10.9493	3.28623	2.0387	103.943	6.69965	0.0414797	0.450367	Up	0	2.05845e-22	0	0.362483	7.09855	0
ENSBGRT00000048198	95.1434	0.637791	2.42169	2.9171	1.54453	0.0154485	0.270707	Up	7.02665	4.19081	4.72201	39.4822	20.3135	19.6324
ENSBGRT00000048339	679.694	0.622026	2.12187	2.49642	1.31986	0.0338486	0.416707	Up	16.6451	19.7487	20.8888	96.6367	87.6569	77.764
ENSBGRT00000049925	52.074	0.814297	2.08052	3.2359	1.69416	0.0374775	0.432312	Up	1.00007	0.353068	0.120139	1.49095	2.17569	2.54636
TCONS_00000080	14.7958	1.04895	2.29031	5.28693	2.40243	0.0220031	0.335797	Up	0.598485	0.217136	0.0960273	3.85853	1.46563	2.02282
TCONS_00000092	93.6333	0.70691	-2.46697	0.298556	-1.74393	0.0136262	0.254335	Down	41.7081	43.2981	37.1213	33.4939	20.6	10.8651
TCONS_00000096	403.062	1.39292	-2.31802	0.106667	-3.22881	0.0204481	0.324125	Down	2.59303	59.1253	152.172	21.0418	4.85372	28.691
TCONS_00000106	35.4976	0.83686	-2.66638	0.212954	-2.23139	0.00766724	0.178214	Down	6.99031	9.00735	8.96509	4.29704	3.29381	2.35675
TCONS_00000157	103.195	1.2212	-2.35991	0.13566	-2.88193	0.0182792	0.301844	Down	6.09864	37.228	66.1801	24.6417	5.33746	5.32308
TCONS_00000315	81.06	3.49523	-6.87024	5.90659e-08	-24.0131	6.40919e-12	6.61842e-09	Down	216.067	0	0	0	0	0
TCONS_00000556	134.547	0.662594	-2.85324	0.269705	-1.89054	0.00432753	0.120539	Down	25.5592	36.49	11.9509	18.0547	7.23385	6.89832
TCONS_00000662	123.085	0.962295	-2.24279	0.224032	-2.15822	0.0249106	0.352927	Down	8.21064	33.2421	12.45	2.51999	6.40275	10.9136
TCONS_00000739	41.7258	1.67252	-5.43404	0.00183687	-9.08854	5.50909e-08	6.02085e-06	Down	1.69131	4.86991	2.19042	0.0220594	0.0036895	0.00084157
TCONS_00000806	31.7655	1.64913	-2.07435	0.0933724	-3.42086	0.0380472	0.432312	Down	0.905444	21.0842	6.04401	3.67178	0	1.31828
TCONS_00000817	137.225	1.9461	-2.84142	0.0216474	-5.52967	0.00449138	0.121913	Down	6.75242	31.3753	87.2274	0	5.91127	0
TCONS_00000903	22.3432	3.90842	5.40756	2.30291e+06	21.135	6.38879e-08	6.71713e-06	Up	0	0	0	0	0	64.5498
TCONS_00001014	67.6661	1.324	-2.55373	0.0959791	-3.38114	0.0106576	0.218034	Down	36.9107	27.455	4.29443	5.11435	0	4.1973
TCONS_00001081	624.93	0.823384	-2.4027	0.253781	-1.97834	0.0162746	0.281347	Down	51.1963	230.466	116.547	94.1676	40.5452	53.6219
TCONS_00001144	53.9017	1.70645	5.27414	512.019	9.00005	1.33382e-07	1.19126e-05	Up	0	0	0	91.328	65.8102	12.9246
TCONS_00001312	24.4669	2.84783	-2.9223	0.00312439	-8.32221	0.00347462	0.102548	Down	43.8346	0	2.03062	0	0	0
TCONS_00001422	544.719	0.893925	-2.49135	0.213591	-2.22708	0.012726	0.242994	Down	47.1246	281.137	39.0622	44.4858	30.8073	48.4659
TCONS_00001700	138.5	0.640827	2.66577	3.26775	1.7083	0.00768127	0.178214	Up	3.99889	1.50318	1.76342	15.0657	7.3903	15.2501
TCONS_00001769	32.1469	1.361	2.04894	6.90967	2.78862	0.0404676	0.445197	Up	2.03198	0	1.65081	7.74911	16.1271	20.9137
TCONS_00001820	22.2751	3.89055	-5.72034	1.99757e-07	-22.2553	1.06311e-08	1.73141e-06	Down	0	0	23.8504	0	0	0
TCONS_00002291	337.239	0.470698	3.3938	3.02609	1.59746	0.000689293	0.0289155	Up	31.2387	34.3761	17.7217	132.51	145.501	124.683
TCONS_00002311	60.1702	1.55167	-2.47058	0.0701447	-3.83352	0.0134894	0.252349	Down	8.77874	37.4979	35.4112	11.3074	1.28567	0
TCONS_00002533	133.093	1.22543	-2.21146	0.152832	-2.70998	0.0270042	0.373207	Down	65.5897	9.7099	1.55164	1.92093	9.35623	1.94836
TCONS_00002537	362.703	0.79314	-3.48519	0.147191	-2.76424	0.000491792	0.0222001	Down	122.727	368.799	81.1218	81.4063	31.259	27.4561
TCONS_00002541	56.4131	2.72113	3.33165	535.916	9.06586	0.000863326	0.0348233	Up	0	0	0	188.992	0	14.4577
TCONS_00002577	25.2458	2.11317	-3.95973	0.00302765	-8.36759	7.5035e-05	0.00445172	Down	14.3447	22.9147	0.454346	0	0	0
TCONS_00002775	48.6158	0.699348	-2.21537	0.341672	-1.54932	0.0267346	0.370714	Down	22.7569	22.8612	4.91268	9.95474	7.66987	7.51466
TCONS_00002797	59.9129	1.21115	-2.38772	0.134727	-2.89189	0.0169532	0.286789	Down	53.3209	1.13755	14.7901	3.14411	6.26653	3.65806
TCONS_00002801	137.543	3.49287	-7.07891	3.60433e-08	-24.7257	1.45291e-12	2.41357e-09	Down	0	293.302	0	0	0	0
TCONS_00002918	14370.6	0.461493	-2.01007	0.525719	-0.927636	0.0444233	0.458361	Down	6024.96	3898.06	2811.41	3385.89	2691.84	4409.4
TCONS_00002929	818.865	0.685665	2.65115	3.52542	1.8178	0.00802191	0.183049	Up	21.4133	12.034	3.4737	33.8525	54.8014	84.8723
TCONS_00003011	348.565	0.912898	-4.46279	0.0593719	-4.07408	8.08987e-06	0.000589425	Down	122.159	88.5237	234.975	34.0347	9.36462	13.054
TCONS_00003288	66.9851	1.36511	2.30387	8.84612	3.14505	0.02123	0.331488	Up	4.93484	0	3.62652	81.6761	44.3647	13.7122
TCONS_00003414	130.048	0.939342	-3.24138	0.121181	-3.04476	0.00118954	0.0456375	Down	90.8552	74.4375	4.20855	9.0611	9.62491	8.14725
TCONS_00003422	94.2544	0.807403	-2.35857	0.267143	-1.90432	0.0183456	0.302338	Down	20.712	9.25041	2.9254	4.1151	6.02858	1.62793
TCONS_00003491	12.3398	3.04968	2.25381	117.246	6.8734	0.0242079	0.348437	Up	0	0	0	31.1	8.25882	0
TCONS_00003515	77.4593	0.612299	2.28952	2.64244	1.40187	0.0220491	0.335797	Up	2.06936	3.05818	1.31475	11.474	7.08499	9.05798
TCONS_00003795	138.359	0.632068	-2.31134	0.363261	-1.46092	0.0208142	0.327424	Down	26.9925	27.7846	8.33664	18.9161	9.64707	6.65956
TCONS_00003810	1067.01	0.597161	-2.5094	0.353917	-1.49852	0.0120937	0.23415	Down	115.464	128.94	25.7406	52.5211	33.0555	52.6809
TCONS_00003879	177.392	3.46431	-7.23934	2.82082e-08	-25.0793	4.50857e-13	9.75516e-10	Down	531.821	0	0	0	0	0
TCONS_00004017	156.023	0.582809	-2.79611	0.323179	-1.6296	0.00517222	0.135522	Down	77.389	37.3068	19.0438	33.2475	14.2802	16.5574
TCONS_00004179	28.7284	1.5736	-2.05425	0.10639	-3.23257	0.0399513	0.443097	Down	5.28955	3.54646	15.3108	0	2.06857	3.31356
TCONS_00004220	573.325	0.824331	-2.99618	0.180511	-2.46984	0.00273384	0.0847288	Down	84.0773	266.873	126.407	40.4976	81.0867	26.863
TCONS_00004229	61.2811	0.864514	-2.31063	0.250421	-1.99757	0.0208533	0.327424	Down	3.11184	5.88948	1.84395	0.719379	1.09502	2.34921
TCONS_00004274	42.7251	2.85156	3.03846	405.729	8.66437	0.00237789	0.0756733	Up	0	0	0	0	115.805	5.19106
TCONS_00004425	43.8314	0.81919	-2.87345	0.195616	-2.3539	0.00406015	0.114317	Down	20.6629	20.5673	3.32331	6.13348	3.08863	3.17218
TCONS_00004591	1659.29	0.759389	-2.84712	0.223436	-2.16207	0.00441174	0.120539	Down	431.105	1058.06	344.716	117.813	332.934	195.884
TCONS_00004725	15.5647	3.90914	5.28001	1.63438e+06	20.6403	1.29176e-07	1.17905e-05	Up	0	0	0	56.1441	0	0
TCONS_00004781	102.277	1.25957	-2.05365	0.166466	-2.5867	0.04001	0.443097	Down	13.4172	2.73007	29.3508	7.84015	0.92641	8.11862
TCONS_00004837	55.2203	2.00627	3.07075	71.5443	6.16076	0.00213521	0.0709866	Up	0.000274648	0.758181	9.43297e-07	0.548162	8.36065	61.8953
TCONS_00005011	12.6041	2.81339	-2.26928	0.0119707	-6.38435	0.0232514	0.340046	Down	2.30984e-23	7.62619	0.188974	1.80716e-07	0.128405	1.24447e-15
TCONS_00005030	20.5079	2.01018	-2.13241	0.0512417	-4.28654	0.0329728	0.412498	Down	28.8799	2.6611	0.857958	2.28076	3.61421e-19	1.05295e-23
TCONS_00005089	5.6427	2.53771	-2.44596	0.0135354	-6.20712	0.0144469	0.259731	Down	1.86901	3.72523	0.233953	0	0	0
TCONS_00005125	4590.67	0.446725	-4.17124	0.274828	-1.8634	3.0294e-05	0.001997	Down	1271.96	997.683	382.284	498.447	262.833	337.162
TCONS_00005174	156.723	0.798886	2.15214	3.2928	1.71932	0.0313862	0.403888	Up	5.37742	7.39073	3.76266	19.0804	53.1514	14.4421
TCONS_00005205	25.506	1.53147	-2.04806	0.113711	-3.13656	0.0405537	0.445554	Down	0.835391	3.50861	0.474321	0.731035	0.20698	0.00139929
TCONS_00005354	30.3882	3.77811	5.70911	3.11255e+06	21.5697	1.13567e-08	1.81401e-06	Up	0	0	0	101.405	0	0
TCONS_00005365	79.8206	0.738667	2.65884	3.9014	1.96399	0.00784112	0.180912	Up	2.98213	0.61908	1.05303	8.88644	9.64264	8.80071
TCONS_00005434	179.754	0.634492	-2.56817	0.323204	-1.62948	0.0102236	0.213366	Down	25.8253	12.8305	18.407	13.4849	11.0741	7.26571
TCONS_00005570	14.7463	2.05202	-2.27429	0.0393667	-4.66688	0.0229487	0.340046	Down	25.0198	3.57929	0.456992	0	0	1.26219
TCONS_00005572	37.0894	0.79207	2.50717	3.96097	1.98585	0.0121702	0.234425	Up	3.59313	2.2665	1.07974	8.83362	11.4012	20.1104
TCONS_00005608	16.9691	3.9099	-5.59849	2.57385e-07	-21.8896	2.16224e-08	2.94419e-06	Down	37.1004	0	0	0	0	0
TCONS_00005627	264.88	0.788509	-2.47142	0.259044	-1.94873	0.0134579	0.252349	Down	82.3527	161.974	26.5234	20.2214	49.8054	31.5881
TCONS_00005733	30.263	2.82223	-2.41362	0.00890113	-6.8118	0.0157947	0.275612	Down	0.000195566	64.9434	0.114241	0.373506	0.126823	0.545263
TCONS_00005826	29.3696	3.71218	-6.09742	1.53559e-07	-22.6347	1.07795e-09	2.55814e-07	Down	78.856	0	0	0	0	0
TCONS_00005955	10.2122	3.05464	-2.31246	0.00747489	-7.06373	0.0207522	0.327424	Down	1.65213	0.409302	2.90915e-05	0.000846955	0.000245946	0.0138037
TCONS_00005963	197.984	0.672818	-2.37503	0.330343	-1.59796	0.0175475	0.294444	Down	66.3224	32.0006	38.3792	22.4351	14.4852	36.5618
TCONS_00005974	108.689	1.59129	-6.5799	0.000704796	-10.4705	4.70778e-11	2.17649e-08	Down	15.0161	48.6914	24.901	3.45692e-11	0	0.00347624
TCONS_00006165	166.743	0.797334	2.33858	3.64174	1.86463	0.0193572	0.313244	Up	10.1512	5.80681	7.13637	51.8534	16.2841	74.7642
TCONS_00006171	70.7721	0.908094	-2.63524	0.19038	-2.39305	0.00840776	0.187728	Down	13.3802	10.0299	7.91231	4.13481	0.618173	5.09807
TCONS_00006224	100.52	0.962152	-2.50446	0.188199	-2.40967	0.0122639	0.235252	Down	25.7045	59.441	5.6859	14.7681	7.94978	3.19592
TCONS_00006240	114.105	1.05552	-2.1889	0.201601	-2.31042	0.0286043	0.381121	Down	70.6653	4.05416	20.343	14.1855	3.38638	11.1985
TCONS_00006243	10.8016	1.25219	-2.06946	0.165929	-2.59137	0.0385029	0.434292	Down	3.65656	7.66963	0.743077	0.745016	1.06153	1.01539
TCONS_00006263	8.92003	3.29062	-2.08751	0.00855393	-6.8692	0.036842	0.428585	Down	19.1756	0.879687	2.81122e-11	0	0	0
TCONS_00006334	7.31303	2.28122	2.68178	69.4417	6.11773	0.00732307	0.174285	Up	0	0	0	2.61799	3.34581	8.18166
TCONS_00006464	16.9487	1.75193	4.18445	160.996	7.33088	2.85855e-05	0.00193033	Up	0	0	0	18.0564	13.8747	14.7613
TCONS_00006480	54.5896	1.18426	-2.62896	0.115553	-3.11338	0.00856459	0.190207	Down	28.3857	69.7138	2.92425	1.89911	4.05805	9.54393
TCONS_00006483	19.469	2.87914	2.61577	184.974	7.53118	0.00890256	0.194917	Up	0	0	0	44.7048	9.72191	0
TCONS_00006685	21.8798	2.95396	-2.76212	0.00349821	-8.15917	0.00574282	0.144985	Down	0.0251136	24.9588	1.16271	0.000105338	0.115086	0.00193553
TCONS_00006695	84.7073	1.11961	-1.98852	0.213695	-2.22637	0.0467544	0.468237	Down	53.6227	1.78101	17.6527	7.67616	10.4687	4.99705
TCONS_00006743	24.8935	2.13033	3.2382	119.298	6.89843	0.00120287	0.0458306	Up	0.00726415	0.279479	0.00944995	12.0384	0.142531	27.7019
TCONS_00006748	76.866	0.706708	2.61136	3.59369	1.84547	0.00901837	0.19513	Up	2.69982	1.20045	1.31425	16.0128	9.19011	5.34684
TCONS_00006998	81.4872	3.55555	-6.75496	5.88832e-08	-24.0176	1.42876e-11	8.47662e-09	Down	0	0	94.1944	0	0	0
TCONS_00007234	30.1736	1.18274	-2.1049	0.178061	-2.48955	0.0353004	0.424655	Down	1.78525	9.10576	0.612963	0.667401	1.46663	0.859714
TCONS_00007299	19.429	2.93679	2.56309	184.472	7.52726	0.0103746	0.215268	Up	0	0	0	0	47.2555	7.47018
TCONS_00007356	103.816	0.932181	-2.61125	0.185032	-2.43416	0.00902119	0.19513	Down	28.874	18.6644	1.25137	4.36814	4.05238	3.21435
TCONS_00007403	1312.49	1.58933	-2.23963	0.0848162	-3.55952	0.025115	0.354771	Down	59.7721	2082.54	94.1569	197.105	1.12138	111.68
TCONS_00007423	366.036	0.669999	-2.25554	0.350816	-1.51121	0.0240993	0.348119	Down	102.489	96.5524	114.691	59.9845	49.1624	88.4546
TCONS_00007460	1240.09	0.453353	2.13373	1.95522	0.967331	0.0328651	0.412498	Up	57.1549	60.0361	19.7939	137.575	127.815	136.578
TCONS_00007553	614.036	0.726498	-2.19324	0.331393	-1.59338	0.0282901	0.380204	Down	32.2754	94.7915	45.5628	41.7561	20.6655	38.7994
TCONS_00007561	185.225	0.644936	-2.4569	0.333431	-1.58454	0.0140143	0.257465	Down	20.7723	42.9845	12.3535	12.7329	14.7663	12.3639
TCONS_00007583	13.7438	2.97734	-2.51424	0.0055791	-7.48575	0.0119288	0.232038	Down	0	10.554	7.78331	0	0	0
TCONS_00007641	758.65	0.578741	2.11659	2.33749	1.22496	0.0342945	0.417669	Up	60.5884	45.4656	20.1483	185.503	189.548	71.3076
TCONS_00007689	11.5935	3.04478	2.22793	110.167	6.78355	0.0258855	0.36316	Up	0	0	0	21.9357	0	9.14647
TCONS_00007722	54.2038	0.905953	-2.37075	0.225659	-2.14779	0.0177521	0.297276	Down	25.022	11.2216	1.81394	6.16062	3.14642	2.14943
TCONS_00007733	268.057	0.628301	2.09382	2.48896	1.31555	0.0362764	0.426731	Up	10.5112	11.0131	11.196	66.743	32.9492	48.0564
TCONS_00007774	288.135	1.08092	-3.17192	0.0928732	-3.42859	0.00151433	0.0537523	Down	141.494	19.6936	152.655	20.0634	5.43379	30.409
TCONS_00007776	13.7963	2.9844	2.35669	130.991	7.03333	0.0184384	0.303256	Up	0	0	0	0	23.5738	15.1405
TCONS_00007792	33.4408	1.74667	-3.11821	0.0229321	-5.44649	0.00181952	0.0614348	Down	40.6334	7.6573	1.90028	1.0357e-24	1.24462	1.06504e-45
TCONS_00007793	12.9911	3.02517	2.29633	123.365	6.94679	0.0216569	0.334151	Up	0	0	0	0	9.34085	21.1538
TCONS_00007847	15.8672	1.16711	2.07358	5.35206	2.42009	0.0381184	0.432506	Up	0.704518	0.170162	0.0324721	3.88901	1.12342	1.90525
TCONS_00007877	518.757	1.69323	-2.60724	0.0468869	-4.41467	0.00912743	0.196091	Down	116.153	758.109	14.884	49.1436	16.9302	0
TCONS_00007880	103.824	1.36278	-2.48614	0.0955193	-3.38806	0.0129137	0.245449	Down	2.57903	125.237	6.02857	4.35813	7.05422	7.76039
TCONS_00007922	101.213	0.754233	-3.5112	0.159512	-2.64827	0.00044608	0.0206991	Down	99.6051	25.5359	20.8156	12.1428	5.63393	14.7064
TCONS_00007935	565.07	0.46241	-5.0861	0.195893	-2.35186	3.65496e-07	3.1623e-05	Down	149.6	148.436	48.9945	43.2219	28.8208	30.8593
TCONS_00008021	7534.51	0.791368	-2.06563	0.322044	-1.63467	0.0388638	0.435044	Down	610.653	2978.27	1077.01	782.376	855.339	936.605
TCONS_00008119	3915.17	0.507719	-2.8257	0.369934	-1.43466	0.00471778	0.126406	Down	1347.88	1540.14	1143.6	876.627	778.203	891.704
TCONS_00008287	4260.42	0.718951	-2.12476	0.346854	-1.5276	0.0336065	0.416707	Down	1623.41	1513.71	1392.21	1443.84	1043.34	315.497
TCONS_00008433	64.9923	0.942072	-2.78772	0.161966	-2.62623	0.00530802	0.137776	Down	15.5628	12.7724	3.39408	1.94564	4.62744	0.595537
TCONS_00008484	16653.2	0.6705	-2.91348	0.258191	-1.95349	0.00357426	0.104168	Down	4567.33	5862.03	6782.18	3139.4	2076.1	3163.06
TCONS_00008507	23.0835	1.37787	3.22826	21.8282	4.44812	0.00124544	0.0468082	Up	0.641165	0.8778	0	3.66725	18.8181	20.6295
TCONS_00008509	325.018	0.844636	3.62378	8.34421	3.06078	0.000290329	0.0144241	Up	3.16688	0.774324	1.00161	7.38526	18.0304	32.8804
TCONS_00008667	56.908	0.86632	2.37667	4.16684	2.05895	0.0174699	0.293735	Up	5.88777	2.15134	2.55972	43.3912	20.6249	8.35883
TCONS_00008708	32.9626	1.21897	-2.45353	0.125801	-2.99078	0.0141463	0.257465	Down	4.85683	9.20663	22.8065	3.43584	5.18342	1.63936
TCONS_00008725	665.221	0.882865	-2.07242	0.28133	-1.82967	0.0382265	0.432506	Down	219.838	500.473	30.3182	141.944	78.9039	86.7248
TCONS_00008864	1423.46	0.708163	-1.99598	0.375404	-1.41348	0.0459356	0.464162	Down	255.008	136.624	296.305	206.074	136.89	148.235
TCONS_00008896	17.5654	3.90887	5.32266	1.83279e+06	20.8056	1.02258e-07	9.91515e-06	Up	0	0	0	0	0	31.8738
TCONS_00008981	26.2779	3.84224	5.56105	2.70445e+06	21.3669	2.68152e-08	3.37465e-06	Up	0	0	0	0	0	65.2464
TCONS_00009113	634.638	0.537724	2.30282	2.35918	1.23828	0.0212888	0.331733	Up	16.9631	6.98115	4.1861	24.8769	34.7715	33.9049
TCONS_00009200	11.4633	1.42604	-2.52893	0.0821069	-3.60635	0.0114409	0.226258	Down	4.89924	6.83094	2.53261	0	1.01366	0.77161
TCONS_00009309	66.9159	1.66962	2.69467	22.613	4.49908	0.00704593	0.169143	Up	2.71532	0	0	23.1472	37.5268	7.84761
TCONS_00009479	13.639	2.29933	3.05144	129.45	7.01625	0.00227749	0.07477	Up	0	0	0	5.1036	25.7362	1.28941
TCONS_00009494	112.025	1.34481	-2.233	0.124743	-3.00296	0.0255487	0.359674	Down	39.155	74.776	4.13633	0.219436	11.9126	7.14539
TCONS_00009570	35.5844	1.45817	-2.2719	0.100634	-3.31281	0.0230928	0.340046	Down	6.52403	23.8639	17.6595	0	5.19775	3.26386
TCONS_00009614	19.6909	2.76566	-2.89561	0.0038839	-8.00828	0.00378423	0.109519	Down	10.1585	19.8688	0	0	0	0
TCONS_00009620	17.3958	2.89196	2.20234	82.6566	6.36906	0.0276416	0.378302	Up	0.000940857	0.0920764	4.53813e-14	0.000145317	9.03273	0.0387175
TCONS_00009651	122.823	0.625459	-3.02477	0.269458	-1.89187	0.00248824	0.078883	Down	16.2395	23.6528	5.81294	8.20457	4.75874	5.86174
TCONS_00009704	280.642	3.90695	-6.57961	1.82661e-08	-25.7063	4.7167e-11	2.17649e-08	Down	738.535	0	0	0	0	0
TCONS_00009816	144.723	0.790646	-4.71313	0.0755501	-3.72642	2.43935e-06	0.000189357	Down	28.2107	23.3831	8.82806	0.845503	3.81549	1.8617
TCONS_00009861	25.9418	0.83348	-2.015	0.312198	-1.67947	0.0439043	0.457024	Down	6.62767	5.13114	5.33507	3.45267	3.92888	1.87798
TCONS_00009898	11.7931	3.18923	2.13478	112.073	6.80829	0.0327794	0.412498	Up	0	0	0	26.4595	1.83251	0
TCONS_00009954	97.2331	0.943765	-2.12104	0.249694	-2.00177	0.0339183	0.416707	Down	25.5793	62.1639	4.2678	16.9161	9.60742	7.46341
TCONS_00009979	65.527	0.79227	-3.0591	0.186386	-2.42363	0.00222005	0.0731736	Down	14.7371	29.7053	14.5532	10.45	5.51318	3.43411
TCONS_00010029	19.1518	2.51731	-2.00644	0.030168	-5.05084	0.0448089	0.458918	Down	1.65508	6.88721	3.23661e-19	4.85861e-16	3.44082e-20	0.382514
TCONS_00010089	27803.8	0.663557	-2.49775	0.31701	-1.6574	0.0124985	0.239199	Down	2700.27	1988.1	2391.14	1225.34	758.493	1936.18
TCONS_00010112	42.7471	1.71929	-2.78037	0.0363913	-4.78026	0.00542962	0.138764	Down	48.3644	45.5289	4.7989	5.50351	0	0
TCONS_00010327	42.7165	1.93292	-2.00826	0.0678354	-3.88182	0.0446154	0.458918	Down	1.76136	48.671	0.15129	3.2791	2.1042	0
TCONS_00010469	14.3714	2.96158	2.39505	136.535	7.09313	0.016618	0.282847	Up	0	0	0	34.3228	13.1292	0
TCONS_00010511	15.3227	1.44542	2.0539	7.82865	2.96876	0.0399849	0.443097	Up	0	1.31194	0.581215	7.52639	13.9191	6.59528
TCONS_00010589	48.4171	0.936438	-2.1256	0.251653	-1.99049	0.0335367	0.416707	Down	17.0176	17.5377	4.10798	2.67064	1.98208	8.90805
TCONS_00010590	48.4171	0.936438	-2.1256	0.251653	-1.99049	0.0335367	0.416707	Down	17.0176	17.5377	4.10798	2.67064	1.98208	8.90805
TCONS_00010888	50.4629	1.57395	-2.09118	0.102137	-3.29142	0.0365117	0.426731	Down	28.4464	35.275	2.60194	9.62102	0.808745	0
TCONS_00011045	934.205	0.487386	2.58109	2.39162	1.25799	0.00984884	0.207626	Up	27.2395	10.469	9.70212	58.0709	55.189	57.743
TCONS_00011052	334.75	0.64557	2.46118	3.00813	1.58887	0.013848	0.257318	Up	25.9955	8.75561	15.9709	83.3842	77.2099	93.0637
TCONS_00011119	94.2755	1.57724	-3.52945	0.0210973	-5.5668	0.000416426	0.0194317	Down	109.013	4.79275	14.7992	0.259495	3.03695	4.01011e-05
TCONS_00011190	91.1298	0.735484	3.1203	4.9073	2.29493	0.00180669	0.0612504	Up	0.946676	0.928248	0.674901	3.81868	6.65719	9.8699
TCONS_00011384	89.0071	0.726571	-3.12682	0.207063	-2.27186	0.00176708	0.060153	Down	11.8289	12.8023	10.1861	6.64372	4.16502	1.88406
TCONS_00011447	38.9465	2.08298	2.27017	26.5144	4.7287	0.0231975	0.340046	Up	1.64323	0.225972	0	0	22.9096	27.8664
TCONS_00011788	22783.4	0.738974	-2.53562	0.272862	-1.87376	0.0112249	0.224659	Down	5494.47	21017	5429.3	5009.1	3884.19	5374.84
TCONS_00011909	144.639	0.77628	-3.68237	0.137876	-2.85855	0.000231074	0.0120711	Down	95.4217	65.8758	68.849	8.78381	29.5673	13.9166
TCONS_00011912	44.6445	1.11281	-2.27133	0.173433	-2.52755	0.0231273	0.340046	Down	21.5143	22.6143	2.23119	1.1235	7.12834	2.2008
TCONS_00011944	115.912	0.755139	-2.00661	0.349831	-1.51527	0.0447909	0.458918	Down	32.0839	36.3758	5.75908	11.5994	17.0676	7.69159
TCONS_00012080	5303.3	1.15141	-4.83932	0.0210204	-5.57206	1.30284e-06	0.000106092	Down	607.698	7260.7	505.028	188.425	69.9053	29.8421
TCONS_00012081	12749	1.02487	-6.44461	0.0102737	-6.6049	1.15898e-10	4.37567e-08	Down	5884.53	16386.7	819.203	243.155	45.999	74.3406
TCONS_00012082	9121.44	0.876242	-5.22195	0.0419352	-4.5757	1.77047e-07	1.56442e-05	Down	3659.24	10965.7	989.06	525.841	311.242	164.319
TCONS_00012083	13833.1	1.02805	-4.59797	0.037761	-4.72696	4.26632e-06	0.000319244	Down	3312.16	15853.1	556.692	376.761	386.656	324.326
TCONS_00012084	8880.32	0.833608	-4.86243	0.0602306	-4.05336	1.15954e-06	9.53579e-05	Down	2064.12	6535.86	706.287	375.209	317.19	161.847
TCONS_00012224	17.1706	3.90892	5.31447	1.79287e+06	20.7738	1.06968e-07	1.02123e-05	Up	0	0	0	59.7514	0	0
TCONS_00012395	195.63	0.905465	2.09677	3.72838	1.89855	0.0360141	0.426248	Up	5.68188	0.427312	2.26319	16.5106	16.4814	15.3964
TCONS_00012470	19.198	1.3522	2.19443	7.82076	2.96731	0.0282042	0.379682	Up	0.381095	0.269982	0.317705	0.78316	2.0933	10.0771
TCONS_00012534	40.1649	2.81531	3.04603	381.492	8.57551	0.00231884	0.0751225	Up	0	0	0	6.99956	0	96.9264
TCONS_00012536	88.8618	1.33537	2.02559	6.52024	2.70493	0.0428065	0.4557	Up	22.0101	8.64486	0	170.722	45.0829	41.4653
TCONS_00012549	24.1711	1.43551	-1.96121	0.14207	-2.81533	0.0498547	0.48319	Down	10.1457	12.2093	2.91498	0	1.24876	3.65578
TCONS_00012805	195.356	0.75506	-2.45769	0.276298	-1.85571	0.0139832	0.257465	Down	10.3202	7.60522	1.1955	4.09423	1.4614	1.87959
TCONS_00012845	33.1437	1.72981	-5.06352	0.00230833	-8.75894	4.11589e-07	3.52439e-05	Down	8.49118	19.0513	3.03704	0	0	0
TCONS_00013084	157.496	1.01489	-2.31139	0.196718	-2.3458	0.0208111	0.327424	Down	8.87608	8.97819	0.614283	0.515445	2.23648	1.91584
TCONS_00013085	155.097	1.64617	-3.6512	0.0155118	-6.01049	0.000261021	0.0132198	Down	16.6994	12.582	1.56224	0.725001	8.19496e-08	4.71224e-07
TCONS_00013088	120.222	1.46759	-7.23376	0.000637092	-10.6162	4.69789e-13	9.75516e-10	Down	7.62971	12.8335	6.31287	8.65977e-15	1.0396e-08	8.58712e-08
TCONS_00013090	39.9579	1.2248	-2.53117	0.116615	-3.10018	0.0113682	0.225356	Down	2.5527	2.72532	0.113969	0.147038	0.113052	0.546487
TCONS_00013117	23.8836	1.44848	2.20989	9.19591	3.20099	0.0271125	0.37346	Up	0.122872	1.43833	0.800511	6.43306	32.2036	1.9912
TCONS_00013227	15.9417	1.92852	3.75587	151.509	7.24326	0.000172738	0.00931662	Up	2.40905e-07	0.0425039	8.63367e-15	8.574	3.17008	1.68986
TCONS_00013291	165.17	1.04215	-2.25461	0.196194	-2.34965	0.0241577	0.348357	Down	29.414	135.156	6.8208	23.0785	18.271	9.07503
TCONS_00013292	78.482	0.834455	-2.0413	0.307068	-1.70337	0.0412215	0.450107	Down	14.3591	30.4179	15.6652	5.08916	15.1026	10.5595
TCONS_00013294	77.8717	1.22504	-1.98003	0.186131	-2.42561	0.0477007	0.47336	Down	15.9622	57.5095	1.39072	11.2335	2.14913	7.25341
TCONS_00013328	14.2534	2.11898	-3.55739	0.00538055	-7.53803	0.000374563	0.0180879	Down	0.580339	3.99417	1.48462	0.00217549	7.50427e-15	2.40209e-14
TCONS_00013463	164.863	0.986759	-3.24071	0.108985	-3.1978	0.00119231	0.0456375	Down	13.1606	33.6474	59.6961	6.69234	6.85906	10.9175
TCONS_00013499	11.3547	2.21138	-3.2582	0.0067771	-7.20512	0.00112122	0.0437221	Down	1.86257	3.58578	7.04949	0	0	0
TCONS_00013512	142.959	0.607878	2.16944	2.49451	1.31875	0.0300493	0.394921	Up	6.95517	4.20827	1.6883	18.7856	8.54062	19.1611
TCONS_00013629	49.7472	0.638242	2.69722	3.29774	1.72148	0.0069921	0.168337	Up	3.84454	1.61506	1.50004	15.2745	10.5973	10.3673
TCONS_00013762	1892.13	0.749243	-3.04771	0.205403	-2.28347	0.00230592	0.0751098	Down	253.755	574.056	474.825	147.458	120.773	226.893
TCONS_00013862	154700	1.05751	-4.83045	0.028991	-5.10825	1.36222e-06	0.000109851	Down	8123.86	148241	19375.7	3635.03	2372.99	2355.44
TCONS_00013863	1.00006e+06	1.25216	-5.39321	0.00927049	-6.75314	6.92087e-08	7.1856e-06	Down	16020.1	980520	82620.9	5540.24	4239.78	6088.15
TCONS_00013864	592611	1.21347	-5.73157	0.00805954	-6.95509	9.9504e-09	1.65296e-06	Down	14091.9	642778	54183.3	3821.15	2733.93	2634.95
TCONS_00013865	822742	1.26684	-5.4601	0.00827483	-6.91705	4.7587e-08	5.34131e-06	Down	13843.4	869504	64220.7	5181.18	4401	2915.12
TCONS_00013866	1.21957e+06	1.31163	-5.90675	0.00465345	-7.74748	3.48913e-09	6.58652e-07	Down	19241.1	1379626	67640.6	4685.47	3212.8	2848.59
TCONS_00013867	44016.3	0.953067	-3.66419	0.0888666	-3.49221	0.000248125	0.0127218	Down	3875.72	36323.2	5999.4	2679.39	1369.44	2684.33
TCONS_00013868	496002	1.2274	-5.43142	0.00984426	-6.6665	5.59087e-08	6.03088e-06	Down	10758.8	579510	58143.4	3699.04	4023.05	2511.76
TCONS_00014092	1157.42	1.49612	-2.02935	0.121906	-3.03616	0.0424225	0.454349	Down	160.717	1023.69	1.2058	131.482	26.6659	61.1384
TCONS_00014243	27.9822	1.6021	-2.52647	0.0604697	-4.04764	0.0115217	0.226775	Down	2.31378	7.08696	16.1816	0.822759	2.38604	0
TCONS_00014277	53.1469	1.20451	-2.63086	0.111191	-3.16888	0.00851697	0.189657	Down	25.521	0.972789	1.52246	1.0532	1.38024	1.23149
TCONS_00014513	20.5959	0.9846	-3.72868	0.0784947	-3.67126	0.000192483	0.0101832	Down	7.15556	2.56007	2.94642	0.75945	0.227373	0.564163
TCONS_00014755	21.3706	3.90849	5.21961	1.38437e+06	20.4008	1.79304e-07	1.56768e-05	Up	0	0	0	76.0377	0	0
TCONS_00014831	55.565	0.767572	2.63815	4.06984	2.02497	0.00833596	0.187638	Up	4.90882	2.70665	0.92747	9.51303	17.5951	20.0546
TCONS_00014967	69.7772	0.700024	-2.31494	0.32522	-1.62051	0.0206163	0.32617	Down	9.92598	6.02936	2.7845	3.0547	1.50151	4.41552
TCONS_00015000	12.9521	1.20665	3.076	13.1014	3.71165	0.002098	0.0702662	Up	0.0625619	0.066043	0.0165616	0.79386	1.28377	1.35088
TCONS_00015093	189.739	1.46164	7.39972	1802.4	10.8157	1.36472e-13	5.66768e-10	Up	0	0	0	236.416	84.1586	225.823
TCONS_00015368	46.0389	1.48952	-3.22665	0.0357439	-4.80616	0.00125248	0.0468609	Down	4.8189	63.1239	15.5052	0	1.61153	2.95361
TCONS_00015427	24.0406	1.53964	2.0947	9.35078	3.22509	0.0361973	0.426461	Up	0	0.428418	0.146219	0.922849	5.89194	1.95892
TCONS_00015555	155.496	0.884182	-2.83935	0.175494	-2.51051	0.00452049	0.122304	Down	13.7038	48.9885	8.75044	10.2881	7.15363	2.79113
TCONS_00015772	70.9202	3.17214	-1.97177	0.0130958	-6.25475	0.0486354	0.476712	Down	0	96.3909	2.38195e-33	0	1.86914	0
TCONS_00015816	65.8063	3.60956	6.27363	6.55889e+06	22.645	3.52737e-10	1.12686e-07	Up	0	0	0	0	176.435	0
TCONS_00015867	78.196	1.25966	2.27069	7.2616	2.86029	0.0231659	0.340046	Up	2.51137	2.53577	0	29.9378	11.1011	9.04356
TCONS_00016013	30.1388	2.83427	2.87933	286.187	8.16081	0.0039852	0.113426	Up	0	0	0	0	30.1158	3.63823
TCONS_00016102	69.9976	3.54178	-6.72299	6.79307e-08	-23.8114	1.7803e-11	9.85812e-09	Down	7.1209e-07	92.534	0.000131262	5.63547e-06	1.87972e-05	1.53733e-05
TCONS_00016144	327.165	2.22625	-2.02236	0.0441242	-4.50229	0.0431387	0.4557	Down	77.9189	301.208	1.85204	4.83082e-22	22.0893	0.00889783
TCONS_00016361	292.374	0.909309	-2.66844	0.186024	-2.42644	0.00762044	0.178214	Down	88.0402	17.1271	94.8102	29.617	24.4633	17.6282
TCONS_00016479	24.1501	3.82027	-5.83999	1.92272e-07	-22.3103	5.22046e-09	9.21673e-07	Down	0.00116862	15.351	0.00461256	2.13564e-07	0.060486	1.01253e-11
TCONS_00016520	176.875	1.12732	-2.16399	0.184347	-2.4395	0.0304652	0.397867	Down	23.8568	23.3412	117.785	45.1457	13.933	15.2985
TCONS_00016585	21869.9	0.573002	-2.68212	0.344635	-1.53686	0.00731576	0.174285	Down	7159.04	4032.74	5043.13	3498.94	3821.32	2205.55
TCONS_00016678	8.82484	1.58427	2.13238	10.3982	3.37826	0.032976	0.412498	Up	0.0741603	0.224171	0.108936	0.547373	4.30917	3.62534
TCONS_00016799	140.504	2.5964	-4.17595	0.000544624	-10.8425	2.96742e-05	0.00197179	Down	147.003	10.2918	0	0	0	0
TCONS_00016800	17.6217	3.90979	-5.59249	2.61725e-07	-21.8654	2.23839e-08	2.99872e-06	Down	41.7007	0	0	0	0	0
TCONS_00016815	349.935	0.47027	4.56542	4.429	2.14698	4.98494e-06	0.000366415	Up	3.01039	2.11332	0.842855	17.0296	9.62625	12.7187
TCONS_00016824	79.5544	0.608906	2.19828	2.52896	1.33854	0.0279294	0.379682	Up	4.369	2.07505	1.37139	10.1076	6.83953	12.6081
TCONS_00016896	23.6139	1.07943	-2.22122	0.189772	-2.39766	0.026336	0.365797	Down	5.75329	10.9613	1.74642	0.883742	1.05069	3.05896
TCONS_00016976	25.3571	1.42468	-2.00397	0.138215	-2.85501	0.0450734	0.459567	Down	4.60226	0.363276	12.7076	1.83107	1.8306	1.8562
TCONS_00016984	14.6081	2.08792	3.40788	138.657	7.11538	0.0006547	0.0276037	Up	0	0	0	3.12964	21.8037	16.4932
TCONS_00017368	35.2727	2.40516	-2.60691	0.0129578	-6.27003	0.00913642	0.196091	Down	90.4262	9.64977	0	0	1.22857	0
TCONS_00017646	469.185	1.00941	-3.29336	0.0998319	-3.32436	0.000989966	0.0389699	Down	20.2202	68.1581	136.678	15.6139	16.446	17.1891
TCONS_00017652	168.675	1.34828	-3.43714	0.0402681	-4.63422	0.000587887	0.0253005	Down	23.1023	32.3359	40.1552	6.27091	1.80885	0.0436641
TCONS_00017704	27.2445	3.16576	2.53193	258.766	8.0155	0.0113435	0.225356	Up	1.6877e-11	0.0086879	1.94289e-15	0.263132	1.89256e-13	33.8769
TCONS_00017730	118.192	0.965139	-2.06884	0.25057	-1.99672	0.0385613	0.434292	Down	10.6769	29.3271	31.7929	15.4314	4.36242	16.5959
TCONS_00018037	249.623	0.756776	-1.98854	0.352359	-1.50488	0.0467515	0.468237	Down	41.9302	66.4182	21.0204	12.2963	17.3556	39.4473
TCONS_00018086	42.0825	1.1645	-2.13687	0.178206	-2.48839	0.0326086	0.411528	Down	27.3583	4.6588	7.59525	1.75219	0.784578	7.42475
TCONS_00018102	18.8987	2.87726	2.60262	179.573	7.48843	0.00925136	0.197135	Up	0	0	0	49.9539	0	11.2897
TCONS_00018140	445.248	0.913587	-2.13677	0.258435	-1.95213	0.0326167	0.411528	Down	90.8116	341.691	102.159	36.3377	138.098	46.8861
TCONS_00018148	66.9028	1.11028	2.71711	8.09347	3.01676	0.00658545	0.161353	Up	4.18792	0.0778574	1.53176	13.1026	21.9715	34.3707
TCONS_00018155	467.733	0.724707	2.00346	2.73572	1.45192	0.0451284	0.459567	Up	41.7736	6.59151	8.98649	63.1452	79.2037	72.7521
TCONS_00018199	326.045	0.565148	2.93405	3.15617	1.65817	0.00334568	0.099603	Up	4.54683	2.6121	3.23694	21.3676	19.7641	14.8103
TCONS_00018359	128.601	1.25818	-2.00417	0.174148	-2.52161	0.0450518	0.459567	Down	14.3081	191.583	8.52213	31.7018	21.7785	5.37288
TCONS_00018377	10.9902	1.32779	-1.96767	0.163498	-2.61266	0.0491062	0.47825	Down	4.4939	5.28441	0.234427	0.667765	0.942464	0.663093
TCONS_00018456	542.973	0.732979	-2.0679	0.349719	-1.51573	0.038649	0.434396	Down	38.3335	123.858	31.0159	45.102	24.429	40.862
TCONS_00018645	90.0191	2.55636	3.81006	855.067	9.73989	0.000138933	0.00774482	Up	0	0	0	132.757	0	154.904
TCONS_00018712	60.1933	1.12246	-2.12528	0.191374	-2.38553	0.0335634	0.416707	Down	62.8304	4.13768	26.7825	10.2362	3.28322	14.6893
TCONS_00018797	86.6272	0.698967	-3.91264	0.150225	-2.7348	9.12928e-05	0.00530265	Down	13.2797	11.9644	6.6911	4.74745	1.28839	1.99393
TCONS_00018798	16.1951	2.88746	-2.67573	0.00472299	-7.72608	0.00745661	0.176924	Down	1.60014	6.18248	0	0	0	3.34851e-18
TCONS_00018921	518.787	0.449869	-3.33154	0.353858	-1.49876	0.000863665	0.0348233	Down	47.8056	42.2401	26.2355	30.8237	17.2895	19.3942
TCONS_00018939	56.7458	0.657476	2.72169	3.45682	1.78944	0.00649493	0.159606	Up	1.22526	1.48958	1.10089	8.97669	6.34516	7.46478
TCONS_00018966	24.3547	1.71403	-2.06588	0.0859133	-3.54098	0.0388395	0.435044	Down	0.369827	19.3005	0.414553	1.34292	1.25604	0.0996301
TCONS_00018967	145.681	2.56815	-4.24187	0.000525596	-10.8938	2.21664e-05	0.00153428	Down	0	110.13	111.97	0	0	0
TCONS_00019041	19.8341	3.90863	5.36079	2.03043e+06	20.9534	8.28578e-08	8.19306e-06	Up	7.20428e-13	0	6.08085e-26	0.00099764	48.5973	5.16011e-11
TCONS_00019069	5.08202	2.63874	2.12026	48.329	5.59482	0.033984	0.416707	Up	0	0	0	11.2177	0.978572	4.90027
TCONS_00019092	32.4149	0.96016	2.51339	5.32675	2.41326	0.0119577	0.232058	Up	1.94077	4.21728	0.607144	18.0186	24.7367	10.0704
TCONS_00019202	29.6223	2.59506	-1.9633	0.029261	-5.09488	0.0496117	0.481959	Down	1.17486	23.8161	1.66043e-16	5.90657e-08	2.51898e-13	1.00561
TCONS_00019278	220.091	0.669123	-4.73191	0.111396	-3.16623	2.22417e-06	0.000174282	Down	145.342	72.589	60.6191	8.01035	21.1373	17.1846
TCONS_00019282	46.2355	0.774287	2.63651	4.1165	2.04142	0.00837629	0.187728	Up	3.70245	1.79104	1.41684	20.1937	18.266	6.74081
TCONS_00019287	230.889	0.747503	-3.21345	0.189194	-2.40206	0.00131151	0.0486313	Down	61.7024	152.059	24.3564	25.2831	16.9181	26.3276
TCONS_00019339	157.57	0.639734	2.73332	3.36032	1.7486	0.00626993	0.155457	Up	10.5889	4.5976	1.74018	27.6484	32.3983	17.8697
TCONS_00019716	35.013	1.75026	4.78606	332.418	8.37686	1.70091e-06	0.000135844	Up	0	0	0	16.2016	43.5255	10.4172
TCONS_00019732	70.6872	3.11947	-2.91746	0.00182117	-9.10092	0.00352896	0.103574	Down	0.000190219	49.5922	1.07112e-09	0.0763572	5.48139e-12	1.2583e-09
TCONS_00019740	67.556	0.922112	-2.02724	0.273698	-1.86934	0.0426378	0.455462	Down	9.57077	41.1135	7.3651	9.65023	10.7158	5.09301
TCONS_00019778	34.2733	2.5386	-1.99313	0.0299823	-5.05975	0.0462478	0.465617	Down	0	53.0422	4.25022	3.06968	0	0
TCONS_00019792	296.301	0.630699	-2.07537	0.403618	-1.30894	0.037952	0.432312	Down	31.0413	52.7962	35.3313	39.4097	25.1915	21.4587
TCONS_00019798	16.4145	3.91001	-5.58714	2.65315e-07	-21.8458	2.30841e-08	3.04344e-06	Down	0	34.9218	0	0	0	0
TCONS_00019824	255.124	0.944728	-2.53726	0.189856	-2.39702	0.0111723	0.224147	Down	47.217	46.3468	136.963	50.5006	20.7177	25.7755
TCONS_00019880	88.8932	0.931848	-3.17476	0.128658	-2.95839	0.00149962	0.0537523	Down	28.7885	32.8654	13.2892	1.72634	2.55502	10.1936
TCONS_00020005	240.537	0.852017	-2.05878	0.296455	-1.75412	0.0395152	0.440555	Down	32.3374	75.7164	13.3676	31.044	19.6857	6.23882
TCONS_00020233	313.932	1.18321	-2.28434	0.15359	-2.70284	0.0223518	0.335797	Down	77.761	323.205	4.2256	31.3716	22.735	34.7932
TCONS_00020236	91.6065	1.19439	-2.03947	0.184804	-2.43593	0.0414034	0.450126	Down	38.4581	64.4984	0.795486	9.72615	6.48722	9.93791
TCONS_00020693	96.4995	1.07522	-2.24667	0.18742	-2.41565	0.0246612	0.35153	Down	4.74539	7.17536	1.21464	0.719839	2.58017	0.223354
TCONS_00021242	1166.24	0.474848	-2.96742	0.376554	-1.40907	0.00300314	0.0910367	Down	495.104	260.642	224.898	246.778	204.358	136.748
TCONS_00021667	25.0935	3.80441	-5.89209	1.78708e-07	-22.4159	3.81345e-09	7.03879e-07	Down	0.0339982	17.567	0.000809127	8.53547e-05	0.000118943	0.000912552
TCONS_00022235	135.054	0.596722	-2.20051	0.402457	-1.31309	0.0277707	0.379381	Down	17.2076	12.1559	8.42295	13.4813	4.57374	6.86595
TCONS_00022240	118.534	1.66919	-2.19208	0.079165	-3.65899	0.0283739	0.380204	Down	39.3581	1.47092	1.20137	1.02528	2.68671	0
TCONS_00022250	15.6882	3.90912	5.28149	1.64081e+06	20.646	1.2814e-07	1.17905e-05	Up	0	0	0	44.8672	0	0
TCONS_00022319	80.223	2.63877	-3.80198	0.000954779	-10.0325	0.000143544	0.00794851	Down	1.92302e-12	10.7032	27.8218	1.34749e-09	6.40433e-08	5.00663e-17
TCONS_00022389	1412.32	0.449375	2.56856	2.22568	1.15425	0.0102122	0.213366	Up	62.5309	28.6918	22.2446	169.742	102.232	116.27
TCONS_00022489	51.1683	3.56103	-6.56748	9.11623e-08	-23.387	5.11748e-11	2.20424e-08	Down	143.544	0	0	0	0	0
TCONS_00022673	337.084	0.713971	1.9682	2.64862	1.40524	0.0490447	0.47825	Up	7.33327	3.73462	3.68064	8.95041	22.8363	28.1303
TCONS_00022749	28.0922	1.92746	2.04923	15.4529	3.94981	0.0404397	0.445197	Up	0	1.2895	0	2.83578	3.33554	23.2574
TCONS_00022759	13577.7	0.718313	-2.02477	0.364902	-1.45442	0.0428912	0.4557	Down	2051.14	2370.97	3460.9	1924.66	1453.79	2181.04
TCONS_00022760	13577.7	0.718313	-2.02477	0.364902	-1.45442	0.0428912	0.4557	Down	2051.14	2370.97	3460.9	1924.66	1453.79	2181.04
TCONS_00022797	199.967	0.823775	-2.92975	0.187706	-2.41345	0.00339235	0.100632	Down	258.587	64.9636	51.3217	30.9973	11.8814	53.8412
TCONS_00022965	291.822	0.587821	2.10388	2.35659	1.2367	0.0353893	0.424743	Up	29.8365	33.0698	6.77908	95.2776	63.5547	80.0599
TCONS_00022992	4.84712	2.6158	2.11138	45.98	5.52294	0.03474	0.420016	Up	0	0	0	1.10659	6.43535	2.33898
TCONS_00023022	77.8475	0.906617	-2.00309	0.283999	-1.81604	0.0451671	0.459567	Down	10.7713	12.6537	23.5845	12.7172	9.77539	5.10058
TCONS_00023076	32.3245	0.825245	3.62252	7.94179	2.98947	0.000291747	0.0144241	Up	0.44131	0.532551	0.153118	3.54502	4.28285	5.37759
TCONS_00023081	352.783	0.582071	2.53727	2.78344	1.47687	0.011172	0.224147	Up	39.3416	29.6459	31.9721	134.305	181.689	161.118
TCONS_00023256	8.63651	3.22994	1.96866	82.0623	6.35865	0.0489926	0.47825	Up	0	0	0	21.0898	6.78323	0
TCONS_00023257	25.0267	2.76906	2.85034	237.658	7.89274	0.0043673	0.120539	Up	0	0	0	0	31.8286	28.6874
TCONS_00023381	1028.3	0.5056	-2.12113	0.475513	-1.07244	0.0339109	0.416707	Down	71.7005	71.3765	50.9923	45.7208	46.3909	60.4148
TCONS_00023461	256.688	1.50492	-2.31879	0.0890281	-3.4896	0.0204062	0.324081	Down	80.4417	93.2241	192.1	49.8136	21.7339	0
TCONS_00023501	66.3932	0.761851	-2.0991	0.33006	-1.5992	0.0358084	0.426248	Down	30.2347	17.871	6.35979	12.8894	3.27438	9.86774
TCONS_00023564	107.166	3.5026	-6.96422	4.53967e-08	-24.3928	3.30236e-12	4.57157e-09	Down	0	228.422	0	0	0	0
TCONS_00023872	78.7704	2.50798	-3.99041	0.000971247	-10.0079	6.59585e-05	0.00402832	Down	151.862	49.1803	0	0	0	0
TCONS_00023997	45.3737	2.59113	-3.55548	0.00168541	-9.21268	0.000377295	0.0181145	Down	86.1581	17.739	0	0	0	0
TCONS_00024161	142.367	0.669162	-2.03461	0.389182	-1.36148	0.0418903	0.452585	Down	30.2361	13.4243	3.71768	7.70497	8.48433	8.26503
TCONS_00024170	135.908	0.568034	2.42336	2.59647	1.37655	0.0153777	0.270036	Up	5.72598	2.20538	1.28425	11.9707	12.4711	9.40733
TCONS_00024244	53.3989	3.63821	5.99845	3.71155e+06	21.8236	1.99211e-09	4.24269e-07	Up	0	0	0	0	0	149.983
TCONS_00024348	9.59333	1.87026	2.11454	15.5059	3.95474	0.0344689	0.418727	Up	0.919444	0	0	13.086	2.42468	4.98717
TCONS_00024686	24.5399	3.78107	-5.92046	1.82492e-07	-22.3857	3.21045e-09	6.34905e-07	Down	49.427	0	0	0	0	0
TCONS_00024755	23.0181	3.84102	-5.80658	1.93227e-07	-22.3032	6.37613e-09	1.08082e-06	Down	0	39.0628	0	0	0	0
TCONS_00025076	33.5691	2.79697	-3.13788	0.0022803	-8.77656	0.00170176	0.0586508	Down	0	62.0867	4.42876	0	0	0
TCONS_00025126	8.63276	3.114	-2.19026	0.00884784	-6.82046	0.0285054	0.380653	Down	6.39304	5.59334	0	0	0	0
TCONS_00025170	70.0834	0.777303	-2.01324	0.338002	-1.5649	0.0440897	0.457024	Down	6.49121	18.1174	4.1207	5.87735	4.91962	4.51823
TCONS_00025201	24.7697	2.76762	-3.01228	0.00309286	-8.33684	0.00259292	0.0818891	Down	1.01557e-15	15.0059	6.46383	3.01124e-20	0.000671336	7.04992e-09
TCONS_00025206	24.3609	2.31371	-3.17434	0.00615299	-7.3445	0.00150179	0.0537523	Down	0.384738	25.1689	0.282182	4.29942e-13	2.43548e-11	0.167739
TCONS_00025257	109.121	0.712162	-2.26944	0.326192	-1.61621	0.0232418	0.340046	Down	6.31421	9.49522	3.94093	5.91389	1.61152	3.29557
TCONS_00025303	53.062	1.8348	4.8927	503.941	8.97711	9.94622e-07	8.26133e-05	Up	0	0	0	8.26985	27.4467	83.7635
TCONS_00025558	121.312	0.637218	2.3603	2.83634	1.50403	0.01826	0.301844	Up	7.16717	3.14409	4.47912	33.3468	18.9038	18.9906
TCONS_00025677	87.2408	0.834469	-2.23779	0.274073	-1.86737	0.0252345	0.355854	Down	52.8841	47.7692	5.6075	12.0901	8.77996	18.2233
TCONS_00025816	47.2659	0.861308	1.99455	3.28963	1.71792	0.0460916	0.464608	Up	8.78566	12.6401	1.43313	55.624	33.2548	22.3566
TCONS_00025831	196.06	0.518193	-1.9888	0.489513	-1.03058	0.0467237	0.468237	Down	27.5381	18.6437	6.81317	11.0383	11.7392	14.1832
TCONS_00025873	43.2204	1.64322	-2.16571	0.0848613	-3.55875	0.0303331	0.397277	Down	12.7516	5.85504	0.778493	2.27916	0.0929959	8.80521e-05
TCONS_00025934	308.904	0.58623	2.39962	2.65135	1.40673	0.0164122	0.281347	Up	6.50869	10.2288	4.65331	28.1968	38.854	25.0334
TCONS_00025987	25.1622	1.76641	-4.73491	0.00303563	-8.36379	2.19149e-06	0.000173358	Down	9.34135	2.02753	1.55292	4.90092e-05	1.46829e-12	0.0429446
TCONS_00026007	867.183	0.522767	-2.46201	0.409786	-1.28706	0.013816	0.257299	Down	110.622	166.203	65.3239	92.4315	55.6777	78.5492
TCONS_00026096	875.578	0.932771	-2.05085	0.265544	-1.91297	0.0402814	0.445197	Down	180.565	748.113	79.3624	249.441	58.6132	118.86
TCONS_00026154	13.7688	1.23202	-2.27015	0.143898	-2.79688	0.0231982	0.340046	Down	5.70505	3.10544	4.87289	0.263774	1.42464	1.51076
TCONS_00026174	21.2414	1.81165	2.6219	26.9081	4.74997	0.00874409	0.192453	Up	0	0.775083	0	22.934	11.3476	1.72944
TCONS_00026328	6178.41	0.486014	-2.10193	0.492582	-1.02157	0.0355596	0.425588	Down	1614.32	2321.31	1067.86	1497.49	1167.4	1363.38
TCONS_00026557	16.0588	3.90907	5.29033	1.68025e+06	20.6802	1.22099e-07	1.1395e-05	Up	0	0	0	38.3567	0	0
TCONS_00026569	328.047	1.13713	-2.07557	0.194765	-2.36019	0.0379335	0.432312	Down	13.1757	260.336	21.6153	33.538	21.6605	35.4737
TCONS_00026575	5202.84	0.68612	-2.04579	0.377969	-1.40366	0.0407766	0.446822	Down	1077.89	2760.88	871.165	841.22	715.384	1317.29
TCONS_00026663	134.237	0.50773	-3.04846	0.342032	-1.5478	0.00230016	0.0751098	Down	43.117	26.1206	16.0314	21.595	10.8611	12.8017
TCONS_00026919	78.8429	0.656487	-3.00186	0.255132	-1.97069	0.00268333	0.0837886	Down	34.9177	31.8809	10.2204	13.9839	10.358	5.17917
TCONS_00026972	26.522	1.68566	2.56816	20.099	4.32905	0.0102239	0.213366	Up	1.90343	0	0	32.7344	7.29772	6.36021
TCONS_00027272	45.7964	1.73471	2.01287	11.2491	3.49174	0.0441288	0.457024	Up	7.30071	0	0	46.7254	28.36	16.9812
TCONS_00027369	39.3773	1.98923	4.29697	374.197	8.54765	1.73145e-05	0.00122918	Up	0	0	0	84.8019	3.04954	17.9239
TCONS_00027371	44.9041	3.6203	-6.41109	1.03056e-07	-23.2101	1.44485e-10	5.00039e-08	Down	1.17324e-14	68.6911	1.10573e-13	0.00047828	4.7398e-13	0.0165582
TCONS_00027457	67.0133	0.530775	2.00275	2.08929	1.06301	0.0452043	0.459567	Up	5.65308	3.46302	1.90261	13.5094	10.3582	10.6416
TCONS_00027501	12.1648	1.97458	3.47071	115.615	6.85319	0.000519078	0.0229893	Up	0	0	0	21.6756	8.67041	6.56655
TCONS_00027544	26.6453	2.82892	2.82196	253.021	7.98311	0.00477312	0.127069	Up	0	0	0	11.5476	61.0232	0
TCONS_00027684	39.7333	0.91862	-2.09279	0.2638	-1.92248	0.0363676	0.426731	Down	19.1206	27.1647	13.8509	17.8422	2.9161	6.96061
TCONS_00027728	67.8765	2.59671	3.594	644.75	9.3326	0.000325637	0.0159102	Up	0	0	0	83.5102	33.0297	0
TCONS_00027758	432.646	0.570347	2.56205	2.75349	1.46126	0.0104056	0.215268	Up	39.5715	11.6426	8.63162	89.4215	63.5617	79.5863
TCONS_00027765	31.8997	1.34627	-1.99515	0.155392	-2.68601	0.0460261	0.464512	Down	13.8345	5.41081	3.85954	3.70823	1.95961	0
TCONS_00027867	43.9862	3.65829	-6.33422	1.0578e-07	-23.1724	2.38551e-10	7.92563e-08	Down	0	0	48.8521	0	0	0
TCONS_00028007	123.286	1.49819	2.17525	9.57282	3.25894	0.0296114	0.3904	Up	1.0776	0	5.91842	59.0619	37.7399	67.5409
TCONS_00028219	7010.86	1.12964	-2.77641	0.113728	-3.13634	0.00549635	0.139611	Down	348.975	6032.43	334.815	399.173	382.251	390.374
TCONS_00028221	2582.22	1.44577	-3.14104	0.0429498	-4.54121	0.00168349	0.0582629	Down	51.4402	3159.97	30.8709	69.9423	62.9468	75.6001
TCONS_00028222	2319.18	1.5136	-2.85766	0.0498814	-4.32536	0.00426776	0.119354	Down	36.1803	1479.96	19.6785	11.5804	13.6378	85.0459
TCONS_00028223	37055.2	1.60917	-4.38317	0.00752931	-7.05327	1.16964e-05	0.000844782	Down	266.606	48209.1	201.362	204.227	124.633	223.393
TCONS_00028300	40.1403	0.956123	-2.08032	0.251906	-1.98904	0.0374963	0.432312	Down	24.1499	17.3883	4.01434	5.4006	8.98383	1.51498
TCONS_00028470	131.53	1.12729	-3.14679	0.0855353	-3.54734	0.00165072	0.0573679	Down	28.0897	162.007	5.24011	9.31058	7.68559	7.4857
TCONS_00028515	1559.27	0.726004	2.01623	2.75832	1.46379	0.0437764	0.457024	Up	133.511	34.3376	76.4701	275.421	318.914	502.041
TCONS_00028516	1559.27	0.726004	2.01623	2.75832	1.46379	0.0437764	0.457024	Up	133.511	34.3376	76.4701	275.421	318.914	502.041
TCONS_00028555	46.6892	2.16253	-2.11287	0.0421258	-4.56915	0.0346118	0.419076	Down	0	63.9542	3.15348	0	1.78675	2.56914
TCONS_00028693	48.0355	3.57424	-6.51862	9.68881e-08	-23.2991	7.09575e-11	2.80654e-08	Down	139.006	0	0	0	0	0
TCONS_00028705	865.887	0.581091	2.50846	2.74659	1.45764	0.0121259	0.234227	Up	12.5829	8.87479	5.70259	26.7255	29.636	57.7693
TCONS_00028828	788.622	0.500095	-2.78834	0.380394	-1.39444	0.0052979	0.137776	Down	356.69	310.729	216.113	204.015	123.226	223.643
TCONS_00028956	255.643	0.479977	2.19496	2.0756	1.05353	0.0281668	0.379682	Up	12.0013	10.0202	3.53705	34.4663	24.973	20.203
TCONS_00028959	104.645	0.480435	2.6733	2.43572	1.28435	0.00751086	0.176924	Up	15.2187	10.3838	5.6385	48.5524	34.9364	33.1862
TCONS_00029258	118.88	1.02945	-2.44603	0.174576	-2.51808	0.0144438	0.259731	Down	9.93727	17.0544	31.1907	13.0337	6.82533	2.16328
TCONS_00029326	20.9903	2.80092	-2.89094	0.00365154	-8.09728	0.00384095	0.110774	Down	15.9682	0	17.8155	0	0	0
TCONS_00029387	155.18	1.08018	2.04003	4.60626	2.20359	0.0413474	0.450107	Up	6.96132	2.91373	0.444213	21.8578	3.07888	36.1097
TCONS_00029483	303.626	0.663856	-3.14874	0.23483	-2.09031	0.00163977	0.0572266	Down	65.8305	60.6837	25.9378	31.8429	17.8944	7.31413
TCONS_00029572	112.232	0.833529	-3.1948	0.157895	-2.66296	0.00139927	0.0511655	Down	17.6141	17.7935	27.1527	7.34704	3.17564	8.42376
TCONS_00029846	25.2096	1.49853	2.15076	9.33712	3.22298	0.031495	0.403888	Up	1.50436	0	0.336509	12.5103	1.16947	10.3229
TCONS_00030009	73.9863	2.45183	-2.28486	0.0205876	-5.60208	0.0223211	0.335797	Down	14.8771	105.245	0	4.08261	0	0
TCONS_00030688	699.461	0.633794	-2.52686	0.329532	-1.60151	0.0115087	0.226775	Down	46.1997	22.9367	18.009	21.7733	6.01665	17.4495
TCONS_00030812	120.561	1.27402	2.32349	7.78223	2.96018	0.0201527	0.321575	Up	0.736795	0.836171	0.00081762	9.44221	3.13866	4.07418
TCONS_00030814	211.296	0.869969	3.46721	8.09129	3.01637	0.000525882	0.0229893	Up	1.78152	0.93945	0.151878	12.3894	3.59044	14.8552
TCONS_00030815	733.716	0.82084	2.78543	4.87836	2.2864	0.0053456	0.137881	Up	1.11755	5.62253	1.3945	17.396	22.5338	24.5843
TCONS_00030817	105.191	1.06256	3.24138	10.8841	3.44415	0.00118951	0.0456375	Up	0.408404	0.584978	0.0255944	2.7002	2.54417	9.97083
TCONS_00030822	51.8523	0.968562	2.07584	4.02944	2.01058	0.0379086	0.432312	Up	5.15285	2.45996	1.09038	6.14424	9.74662	31.9021
TCONS_00030892	284.373	0.744741	-2.60148	0.261081	-1.93743	0.00928221	0.197182	Down	17.4841	39.8464	10.4005	13.3928	4.18893	11.0472
TCONS_00030906	226.258	0.650836	-2.08064	0.391163	-1.35416	0.0374667	0.432312	Down	20.5106	25.72	21.525	11.5338	18.8586	15.4516
TCONS_00031048	196.644	0.993992	-2.08419	0.237884	-2.07167	0.037143	0.43088	Down	203.885	16.9443	31.3916	45.7192	27.7661	8.65484
TCONS_00031073	79.7665	0.537341	3.23323	3.33422	1.73735	0.00122399	0.0462111	Up	4.32713	2.51898	1.33176	14.9486	11.3696	14.4813
TCONS_00031138	116.756	0.822747	2.16584	3.43887	1.78193	0.0303238	0.397277	Up	2.94849	1.90906	0.887092	4.11375	6.30972	17.749
TCONS_00031149	89358.8	0.843006	-2.13333	0.287491	-1.79841	0.0328974	0.412498	Down	45155.9	90634	5983.96	18347.6	20533.3	18493.5
TCONS_00031165	196.317	0.668576	-3.28009	0.218697	-2.19299	0.00103773	0.0406573	Down	46.9029	76.6542	39.7642	21.8357	11.1621	27.3398
TCONS_00031185	49.6423	1.07741	-2.97529	0.108397	-3.20561	0.0029271	0.0890566	Down	17.428	31.4542	4.00785	5.56876	0.604592	2.68526
TCONS_00031527	241.442	0.648356	1.97325	2.42733	1.27937	0.0484668	0.475845	Up	5.18243	4.99764	5.77764	20.0937	22.6205	26.4892
TCONS_00031528	55.9481	2.80938	-3.38641	0.00136802	-9.5137	0.000708135	0.0294088	Down	0.977446	37.6545	1.3097e-07	0.000355469	1.88698e-06	1.86904e-07
TCONS_00031579	54.7891	2.63813	3.42047	520.458	9.02364	0.000625138	0.0266277	Up	0.024674	0.00620097	3.55966e-26	125.155	33.2049	1.04784e-20
TCONS_00031592	25.0805	1.80066	-2.65497	0.0363799	-4.78071	0.00793145	0.181985	Down	36.7343	19.4075	1.54682	2.81674	0	0
TCONS_00031896	18.3551	1.43651	2.15058	8.51095	3.08932	0.0315097	0.403888	Up	0	0.692529	0.302457	2.86516	7.65899	5.11206
TCONS_00031957	165.5	0.65811	3.12801	4.16575	2.05858	0.00175992	0.060153	Up	16.2599	3.86278	3.3968	57.0219	34.6401	46.135
TCONS_00032018	15.777	1.83482	2.34443	19.7203	4.30161	0.019056	0.310352	Up	0	0.739212	0	2.48776	5.09046	13.102
TCONS_00032046	1252.34	0.474995	-3.53569	0.312205	-1.67943	0.000406716	0.0191942	Down	216.45	293.078	121.007	121.823	104.067	89.4926
TCONS_00032048	1252.34	0.474995	-3.53569	0.312205	-1.67943	0.000406716	0.0191942	Down	216.45	293.078	121.007	121.823	104.067	89.4926
TCONS_00032197	17.3579	3.90984	-5.60444	2.53334e-07	-21.9125	2.08926e-08	2.91709e-06	Down	0	35.4246	0	0	0	0
TCONS_00032290	125.958	0.822269	-2.28356	0.272117	-1.8777	0.0223973	0.335797	Down	15.6394	27.733	33.491	16.9247	8.95873	15.3562
TCONS_00032326	247.613	0.957487	-3.76317	0.0822872	-3.60319	0.000167773	0.00916789	Down	51.0583	32.3921	94.8223	16.2469	3.31365	11.3957
TCONS_00032540	640.354	0.542683	-3.0432	0.318311	-1.65149	0.00234079	0.0753591	Down	140.649	204.927	87.5116	69.6705	60.002	91.1739
TCONS_00032948	326.203	1.66586	-2.19136	0.0796334	-3.65048	0.028426	0.380204	Down	11.8712	324.764	94.063	44.4015	20.0756	0
TCONS_00033110	51.7805	1.77518	5.03731	491.868	8.94213	4.72131e-07	4.00155e-05	Up	0	0	0	37.1399	11.8333	94.4708
TCONS_00033371	62.3054	2.60674	3.5327	591.741	9.20882	0.000411347	0.0193031	Up	0	0	0	0	71.8207	96.3507
TCONS_00033539	118.778	0.643397	-2.03059	0.404308	-1.30647	0.0422969	0.453965	Down	7.30784	10.6832	2.45861	3.83494	3.61708	4.82946
TCONS_00033686	37.8708	0.924582	-2.15524	0.251269	-1.99269	0.0311434	0.402297	Down	4.11756	12.2963	7.76283	5.76863	2.78046	2.91892
TCONS_00033753	23.8167	2.83162	2.76206	226.147	7.82112	0.00574371	0.144985	Up	0	0	0	0	34.8195	9.37567
TCONS_00033841	651.442	0.529477	-2.0911	0.464199	-1.10719	0.0365195	0.426731	Down	42.4841	57.7123	22.1567	44.5895	25.1785	22.1532
TCONS_00033892	65.8778	0.735583	2.07453	2.87984	1.52599	0.0380301	0.432312	Up	8.38551	6.69486	4.93065	16.2384	34.4199	39.509
TCONS_00033917	300.333	0.492999	2.12284	2.0656	1.04656	0.0337671	0.416707	Up	5.49005	5.40344	1.81254	11.8755	13.2223	13.8575
TCONS_00034214	2735.03	0.616544	-2.84749	0.29615	-1.7556	0.00440658	0.120539	Down	494.102	351.883	436.774	268.711	266.763	138.33
TCONS_00034237	70.2966	1.53552	2.19701	10.3643	3.37355	0.02802	0.379682	Up	3.35312	0.259781	1.02013	0.554228	6.38249	60.133
TCONS_00034286	947.623	1.17295	-2.79665	0.102924	-3.28034	0.00516355	0.135522	Down	97.6192	1169.04	49.3824	66.7385	105.408	31.4491
TCONS_00034287	947.623	1.17295	-2.79665	0.102924	-3.28034	0.00516355	0.135522	Down	97.6192	1169.04	49.3824	66.7385	105.408	31.4491
TCONS_00034358	25.9968	3.84652	5.49616	2.31259e+06	21.1411	3.8816e-08	4.47786e-06	Up	0	0	0	0	0	77.6107
TCONS_00034382	201.691	0.587489	2.82909	3.16468	1.66206	0.00466803	0.125478	Up	8.68649	3.05684	3.6774	31.1146	18.0302	27.6765
TCONS_00034722	56.4033	0.809884	2.77766	4.75546	2.24958	0.00547514	0.139499	Up	3.91441	2.77172	1.79602	8.98053	22.9281	28.5111
TCONS_00034731	126.826	0.994478	-2.01905	0.248635	-2.0079	0.043482	0.457024	Down	32.1859	62.5413	2.46536	12.8631	8.14917	12.7803
TCONS_00034732	12.5369	3.29063	2.0958	119.14	6.89651	0.0360996	0.426248	Up	4.1827e-08	0.00109795	0	25.7325	0.516203	0.000209467
TCONS_00034878	191.76	0.659001	-2.59317	0.305893	-1.7089	0.00950959	0.201497	Down	61.4964	20.8606	26.5078	25.7615	9.45632	18.194
TCONS_00034893	161.106	0.532996	2.03053	2.11735	1.08226	0.042303	0.453965	Up	7.93499	3.26973	2.42017	13.9208	12.2015	16.3607
TCONS_00034928	20.0194	3.90943	-5.63595	2.3297e-07	-22.0334	1.74099e-08	2.58227e-06	Down	0	0	23.1401	0	0	0
TCONS_00034958	226.01	0.631547	-3.98128	0.175026	-2.51436	6.85464e-05	0.00415581	Down	34.5562	36.7014	18.7874	9.70685	3.93387	11.6832
TCONS_00034959	59.2094	2.01913	-4.27321	0.00252733	-8.62817	1.92683e-05	0.00135629	Down	0.796626	19.0425	38.658	0.202868	5.2394e-17	7.83637e-14
TCONS_00035018	81.7553	0.77425	-3.19373	0.180149	-2.47274	0.0014045	0.0511655	Down	3.08731	8.44443	4.58411	1.93056	1.65721	1.57415
TCONS_00035120	641.797	0.959165	-2.20863	0.230296	-2.11844	0.0272004	0.37405	Down	136.141	129.869	377.557	189.998	92.4811	48.2315
TCONS_00035235	187.621	0.722917	-2.29916	0.315979	-1.6621	0.0214961	0.333109	Down	39.7218	71.9775	13.0834	28.5443	20.2967	11.3444
TCONS_00035297	15.6924	1.50865	2.0865	8.86301	3.1478	0.036933	0.429043	Up	0	1.63747	0.283933	13.0524	5.9497	8.58537
TCONS_00035304	56.1911	0.875908	2.36828	4.21167	2.07439	0.017871	0.298666	Up	2.2064	1.05217	0.193318	8.27022	7.61321	3.35419
TCONS_00035306	39.822	3.71217	5.91185	4.03966e+06	21.9458	3.38281e-09	6.53432e-07	Up	0	0	0	0	120.162	0
TCONS_00035794	2000.34	0.57108	3.19673	3.54452	1.82559	0.00138996	0.051084	Up	43.7059	18.0693	20.3507	148.623	201.825	107.318
TCONS_00035970	38.2135	1.0556	-2.53982	0.155929	-2.68104	0.011091	0.22414	Down	14.7462	22.5675	1.66754	1.84788	1.86782	4.62348
TCONS_00036047	99.611	1.62777	-4.17668	0.00898239	-6.79869	2.95793e-05	0.00197179	Down	5.32541	47.2829	29.6457	1.53552	0	0
TCONS_00036049	12.4024	1.17047	-2.1138	0.179973	-2.47415	0.0345326	0.418727	Down	2.54485	5.54076	0.80539	1.16556	0.521456	0.61692
TCONS_00036054	6.36545	2.79115	-2.28784	0.0119595	-6.3857	0.022147	0.335797	Down	7.29137	0.219694	0.34478	5.19365e-23	0	7.09169e-21
TCONS_00036087	295.813	1.25057	-2.68223	0.0977804	-3.35431	0.00731321	0.174285	Down	36.2344	9.26435	172.536	11.7864	13.5282	24.6776
TCONS_00036106	33.8124	2.03028	-2.0758	0.0538665	-4.21447	0.0379122	0.432312	Down	37.2918	5.97614	0	2.01948	0.857646	0
TCONS_00036123	9.50144	3.09501	-2.24873	0.00803314	-6.95982	0.0245299	0.350681	Down	19.8083	5.11374	0	0	0	0
TCONS_00036228	55.6959	0.945335	2.22681	4.30223	2.10509	0.0259597	0.36316	Up	4.11898	0.444339	1.75992	20.7895	15.9542	7.58861
TCONS_00036319	36.0955	2.79929	3.00829	342.762	8.42106	0.00262723	0.0826584	Up	0	0	0	0	56.0565	6.47352
TCONS_00036382	11.6851	2.0687	-3.50735	0.00654387	-7.25564	0.000452593	0.0208552	Down	9.65201	1.52081	2.69066	0	0	0
TCONS_00036405	5.1508	2.62433	2.13941	48.9939	5.61453	0.0324022	0.410263	Up	0	0	0	13.1061	1.32129	3.09119
TCONS_00036640	29227.3	0.418764	-2.52178	0.480953	-1.05603	0.0116761	0.229272	Down	11034.5	7660.16	5854.54	6779.66	6842.57	5350.34
TCONS_00036698	16.039	2.93184	2.47313	152.306	7.25083	0.0133934	0.252257	Up	0	0	0	12.6329	29.1693	0
TCONS_00036803	8.92172	1.6697	2.22223	13.0906	3.71045	0.026268	0.365797	Up	0.376743	0	0.724455	14.8151	3.17496	8.50534
TCONS_00036819	61.1057	1.36314	-2.32645	0.111006	-3.17128	0.0199946	0.320608	Down	18.1392	30.495	28.5455	8.08486	8.32285	0
TCONS_00036823	89.0622	0.644002	-2.7021	0.299337	-1.74016	0.0068903	0.166854	Down	22.5262	27.3383	7.87439	13.5321	5.9878	7.24412
TCONS_00036840	26.4999	1.95285	4.08441	251.82	7.97625	4.41888e-05	0.00282996	Up	0	0	0	57.6267	17.7259	4.0162
TCONS_00036895	64.8142	0.696417	2.62424	3.54938	1.82757	0.00868422	0.19235	Up	1.15776	0.854657	1.02042	9.14346	4.90861	5.20583
TCONS_00037050	10.6485	3.18659	2.09032	101.194	6.66098	0.0365892	0.426731	Up	0	0	0	30.3341	3.51094	0
TCONS_00037116	72.2921	0.687946	2.00706	2.60403	1.38075	0.0447434	0.458918	Up	3.62987	1.05503	0.733881	6.02171	5.80032	7.54617
TCONS_00037167	28.3939	1.28987	-2.84571	0.0785307	-3.6706	0.00443125	0.120675	Down	2.19779	1.73283	1.46461	0.00114059	0.416612	0.232235
TCONS_00037171	7.85481	1.76773	2.33791	17.5426	4.13279	0.0193921	0.313244	Up	0	0.479008	0.347655	3.90375	12.2518	5.57412
TCONS_00037177	36.4983	0.947828	-2.01751	0.265677	-1.91226	0.0436418	0.457024	Down	9.14313	5.70922	13.8245	7.27017	3.76626	3.99679
TCONS_00037210	15.6513	3.02622	2.38424	148.594	7.21524	0.0171142	0.288925	Up	0	0	0	0	33.1852	4.98639
TCONS_00037350	152.927	0.819162	-2.67293	0.219217	-2.18957	0.00751915	0.176924	Down	75.7856	80.828	37.567	47.1478	18.3029	6.04864
TCONS_00037366	19.484	1.44332	-2.84785	0.0578978	-4.11035	0.00440159	0.120539	Down	3.12672	10.3835	1.12833	0.655425	1.08659e-16	0.622732
TCONS_00037521	42.1437	1.83907	4.7011	400.5	8.64566	2.5876e-06	0.000199005	Up	0	0	0	110.915	10.5694	21.6645
TCONS_00037539	580.511	0.629815	2.22161	2.63756	1.3992	0.0263096	0.365797	Up	6.10657	4.80682	4.85607	17.9978	18.0421	34.0373
TCONS_00037710	41.3139	3.69504	5.95303	4.18479e+06	21.9967	2.63215e-09	5.33236e-07	Up	0	0	0	0	0	110.606
TCONS_00037780	73.9799	2.20849	-2.88414	0.0120937	-6.3696	0.00392487	0.112477	Down	0.896641	24.1978	1.04201e-06	0.0755277	0.352664	3.21252e-05
TCONS_00037814	105.595	1.86108	-2.04124	0.071848	-3.79891	0.0412269	0.450107	Down	4.54139	0	82.8808	4.8464	7.71518	3.63602
TCONS_00037897	310.606	0.458384	-1.98448	0.532313	-0.909654	0.0472024	0.471229	Down	18.0898	15.061	8.8292	11.0156	13.673	10.2708
TCONS_00037944	79.4996	0.678578	-1.97742	0.394518	-1.34184	0.0479938	0.475133	Down	17.8344	14.5213	4.58062	4.72204	9.51293	6.47625
TCONS_00037965	15.0938	3.9103	-5.55735	2.87309e-07	-21.7309	2.73901e-08	3.39555e-06	Down	0	32.0763	0	0	0	0
TCONS_00038063	13.9805	1.40022	2.40124	10.2835	3.36226	0.0163396	0.281347	Up	0.844751	0.343595	0	2.85979	4.00554	8.48011
TCONS_00038069	29.5001	3.71061	-6.10162	1.52916e-07	-22.6408	1.04997e-09	2.55814e-07	Down	88.0006	0	0	0	0	0
TCONS_00038099	33.4763	0.935274	2.1966	4.15378	2.05442	0.028049	0.379682	Up	2.41622	0.939466	0.315334	13.7797	4.45981	3.79012
TCONS_00038147	97.6303	1.42814	2.65634	13.8673	3.79362	0.00789941	0.181752	Up	1.25332	0.691702	0.00214182	1.25222	19.1256	11.8167
TCONS_00038234	32.2435	2.79158	2.95828	306.189	8.25828	0.00309365	0.0934394	Up	0	0	0	9.30413	54.885	0
TCONS_00038369	1138.58	1.26643	-2.11389	0.156355	-2.6771	0.0345243	0.418727	Down	95.073	1782.16	42.9957	111.66	223.82	106.986
TCONS_00038383	63.8415	2.34751	-3.38748	0.00403801	-7.95214	0.000705367	0.0294088	Down	3.84753e-14	18.1505	5.37536	0.22944	1.01046e-07	2.91738e-09
TCONS_00038477	143.057	0.626008	2.40091	2.83429	1.50299	0.0163545	0.281347	Up	3.00983	0.954421	1.0989	5.91789	7.23008	8.41726
TCONS_00038478	356.428	0.702817	-2.30398	0.325499	-1.61927	0.021224	0.331488	Down	25.4399	48.6973	15.0801	9.57653	13.08	22.2977
TCONS_00038837	38.5388	0.860197	2.06649	3.42854	1.77759	0.0387818	0.435044	Up	6.33119	1.95012	0.662438	12.3929	10.4498	17.2971
TCONS_00039099	19.6994	1.88291	4.00834	187.059	7.54735	6.11471e-05	0.00379021	Up	0	0	0	3.80583	7.37456	15.1934
TCONS_00039120	20.7019	1.99121	-2.87807	0.0188299	-5.73083	0.00400117	0.113426	Down	19.7823	1.11359	0.435011	0.505033	0	0
TCONS_00039125	17.7523	3.90977	-5.61367	2.47147e-07	-21.9481	1.98082e-08	2.88644e-06	Down	50.2457	0	0	0	0	0
TCONS_00039128	277.958	1.00095	-2.66891	0.156968	-2.67146	0.00760979	0.178214	Down	12.8227	33.542	36.4593	10.9746	1.98217	13.1532
TCONS_00039197	133.376	2.31652	-1.9621	0.04283	-4.54524	0.0497511	0.482748	Down	211.416	0.199948	9.35413	7.46894e-05	2.91418e-09	10.1324
TCONS_00039394	270.882	1.77246	-6.65126	0.000282566	-11.7891	2.90587e-11	1.50851e-08	Down	51.4443	385.74	26.6365	0	0	0
TCONS_00039575	77.6937	0.760253	2.63848	4.01642	2.00591	0.00832788	0.187638	Up	2.94712	0.538805	0.623606	6.78334	7.32701	8.63292
TCONS_00039704	59.8128	0.855797	-2.55903	0.21915	-2.19001	0.0104964	0.215268	Down	14.3823	14.0947	18.9363	4.32146	9.59939	5.01778
TCONS_00039811	27.0529	3.81998	5.60296	2.7733e+06	21.4032	2.10721e-08	2.91709e-06	Up	2.45352e-10	0.0179106	1.4733e-11	59.8666	3.03199e-23	5.89084e-09
TCONS_00039861	29.2046	2.70727	2.99789	277.452	8.1161	0.00271853	0.0845697	Up	0	0	0	61.6079	0	33.5623
TCONS_00039921	22.5495	1.22715	-2.07264	0.171532	-2.54345	0.0382057	0.432506	Down	1.78844	23.1601	4.7179	3.65386	2.77119	2.23966
TCONS_00039956	77.0865	0.568852	2.32315	2.49931	1.32153	0.020171	0.321575	Up	4.63528	2.89774	1.1939	10.1875	9.35425	11.866
TCONS_00040027	16.8	3.90897	5.30737	1.75903e+06	20.7463	1.11216e-07	1.04972e-05	Up	0	0	0	43.9319	0	0
TCONS_00040168	250.504	1.50794	-7.74276	0.000305687	-11.6757	9.72814e-15	8.08019e-11	Down	117.298	38.1397	81.0212	0.000304726	2.05567e-07	2.47537e-15
TCONS_00040174	15.7902	1.82398	2.10515	14.318	3.83976	0.0352778	0.424655	Up	1.25433	0.119431	0	0.835272	20.1805	2.70594
TCONS_00040302	13.9669	3.91058	-5.53088	3.08352e-07	-21.6289	3.18635e-08	3.72758e-06	Down	30.2187	0	0	0	0	0
TCONS_00040400	30.5703	1.82829	-3.04138	0.0211893	-5.56052	0.00235493	0.0755214	Down	9.61284	0.300026	3.28242	0.44155	9.58896e-05	0.000469128
TCONS_00040450	8340.42	0.821622	-2.5414	0.235194	-2.08807	0.0110408	0.223965	Down	1504.99	7618.14	1346.58	1532.56	1007.36	1421.98
TCONS_00040451	8340.42	0.821622	-2.5414	0.235194	-2.08807	0.0110408	0.223965	Down	1504.99	7618.14	1346.58	1532.56	1007.36	1421.98
TCONS_00040845	40.6658	2.67993	3.20651	386.207	8.59323	0.00134356	0.0495982	Up	0	0	0	30.4461	72.0314	0
TCONS_00040919	19.8111	2.97389	2.54094	188.247	7.55648	0.0110554	0.223965	Up	0	0	0	48.1679	0	2.87075
TCONS_00041132	11.2827	3.1951	-2.25319	0.00680512	-7.19916	0.0242471	0.348437	Down	0	1.84631	8.77935	0	0	0
TCONS_00041267	612.006	0.628212	-2.39805	0.351968	-1.50648	0.0164827	0.281347	Down	454.637	183.37	172.619	238.554	142.023	70.3875
TCONS_00041340	57.6027	1.09364	-2.16078	0.194373	-2.3631	0.0307127	0.399843	Down	4.4876	24.6178	27.1981	10.3843	8.41818	3.9906
TCONS_00041386	1105.95	0.61177	-2.97819	0.282835	-1.82197	0.00289953	0.088869	Down	92.6111	122.148	107.662	78.1871	43.0014	45.9447
TCONS_00041602	40.8378	1.57713	3.62548	52.6312	5.71785	0.000288426	0.0144241	Up	0	0.830374	0	9.75877	15.9583	43.9255
TCONS_00041672	6.9585	2.78718	-1.98105	0.0217692	-5.52157	0.0475851	0.472789	Down	0.393949	1.32699	0.00377629	0.0252205	0.0113651	0.00841783
TCONS_00041676	55.1165	2.42494	-2.33507	0.0197445	-5.6624	0.0195399	0.314532	Down	5.34716e-12	7.88852	5.12144	3.01912e-09	0.476434	4.72425e-05
TCONS_00041692	15.2722	3.91025	-5.56125	2.84335e-07	-21.7459	2.67844e-08	3.37465e-06	Down	40.7439	0	0	0	0	0
TCONS_00041713	9712.23	0.560673	2.12388	2.28279	1.1908	0.0336803	0.416707	Up	937.858	1411.95	336.04	2995.55	2901.12	3297.61
TCONS_00041810	578.639	1.62479	-2.66282	0.0498415	-4.32651	0.00774893	0.179283	Down	113.751	75.0245	428.065	0	29.1126	36.2872
TCONS_00041811	184.615	0.90962	-2.08985	0.267763	-1.90097	0.0366312	0.426731	Down	36.9954	86.0122	29.9629	9.73826	43.2133	11.6015
TCONS_00041843	317.444	1.55429	-3.65956	0.0193968	-5.68804	0.000252647	0.0128742	Down	40.0816	582.748	26.805	10.7173	8.97521	0
TCONS_00042060	105.172	3.53432	-6.83912	5.29185e-08	-24.1717	7.96824e-12	6.61842e-09	Down	0	0	105.159	0	0	0
TCONS_00042168	269.075	0.898843	-2.04009	0.280541	-1.83372	0.0413418	0.450107	Down	64.813	84.8969	79.0213	10.5062	63.1233	36.6106
TCONS_00042279	5896.12	0.6351	-3.74308	0.192479	-2.37723	0.000181777	0.00967845	Down	1122.58	2261.61	904.851	590.346	259.665	533.975
TCONS_00042300	17593.9	0.687802	-2.72876	0.272278	-1.87685	0.0063573	0.156688	Down	2704.3	6428.64	2400.38	1234.99	1461.71	2403.82
TCONS_00042315	292.983	0.958879	-3.43003	0.10231	-3.28898	0.000603521	0.0258394	Down	35.6661	78.562	106.019	13.7507	6.07648	25.4748
TCONS_00042317	7234.13	0.501034	-2.43754	0.428898	-1.22129	0.0147874	0.263572	Down	1913.66	2067.93	1544.51	1290.04	1317.31	1397.87
TCONS_00042353	34.0146	0.945857	2.0229	3.76688	1.91337	0.0430839	0.4557	Up	3.07959	1.18417	0.188874	8.61693	5.45992	7.48489
TCONS_00042354	494.05	0.532125	-3.18728	0.308634	-1.69603	0.00143617	0.0518645	Down	158.76	215.246	70.5127	100.012	52.3654	64.3143
TCONS_00042393	269.911	1.22042	-2.28275	0.144996	-2.78592	0.0224453	0.335911	Down	22.4116	11.7962	75.3931	4.18971	25.0203	5.18893
TCONS_00042400	1438.12	0.524867	-2.43981	0.411631	-1.28058	0.014695	0.263053	Down	256.433	307.046	224.358	182.077	175.059	196.537
TCONS_00042406	21.8893	0.915306	2.27971	4.24756	2.08663	0.0226248	0.337382	Up	1.90077	1.27924	0.7407	8.05657	13.123	4.63133
TCONS_00042567	56.8694	0.782477	-2.76112	0.223676	-2.16052	0.00576031	0.144985	Down	33.224	25.4251	4.62639	9.60378	4.08536	6.45683
TCONS_00042633	1295.74	0.860187	-2.92167	0.175169	-2.51318	0.00348164	0.102548	Down	383.625	303.285	29.6611	79.7724	21.7039	69.0791
TCONS_00042793	19.8881	2.85071	2.6524	188.865	7.56121	0.00799217	0.182873	Up	0	0	0	9.70775	20.8688	0
TCONS_00042853	145.446	2.74313	-3.97059	0.00052629	-10.8919	7.16947e-05	0.00431519	Down	0.000680527	198.782	4.44582	0.0707912	2.44924e-12	0.0742397
TCONS_00042938	18.6786	3.90962	-5.60775	2.51282e-07	-21.9242	2.04969e-08	2.91709e-06	Down	2.5854e-05	18.0249	1.20466e-17	5.95999e-16	7.88291e-08	5.50073e-07
TCONS_00042996	67.4193	0.777914	2.42373	3.69469	1.88546	0.015362	0.270036	Up	7.32242	4.12563	0.742574	22.1098	14.5519	23.0369
TCONS_00043004	129.749	0.634939	2.01297	2.42521	1.27811	0.044118	0.457024	Up	14.9362	3.99368	3.06418	30.4757	21.9748	22.6458
TCONS_00043011	1343.59	0.49512	3.15557	2.95342	1.56238	0.00160187	0.0566175	Up	65.9169	37.4636	21.6359	239.068	110.003	210.916
TCONS_00043012	7691.7	0.781197	-2.98267	0.198877	-2.33005	0.00285749	0.0882316	Down	237.659	853.273	324.23	278.511	89.134	134.378
TCONS_00043013	283.339	1.31266	-2.45496	0.107132	-3.22254	0.0140898	0.257465	Down	2.45608	56.2573	1.12759	4.92547	2.14348	2.82892
TCONS_00043015	144.074	1.54389	-2.8025	0.0498332	-4.32675	0.00507084	0.134135	Down	0.460871	32.7157	0.279941	1.12061	0.716579	0.687239
TCONS_00043016	1811.5	0.74215	-2.55974	0.267997	-1.89971	0.010475	0.215268	Down	66.3525	105.599	106.877	82.8384	33.009	30.3218
TCONS_00043017	125.151	1.51723	-2.95282	0.0448081	-4.4801	0.00314883	0.0944748	Down	0.421437	28.3792	0.289176	0.845174	0.65349	0.54784
TCONS_00043020	15401.1	0.812351	-2.78044	0.208961	-2.25869	0.00542855	0.138764	Down	745.805	598.005	1513.84	540.419	344.703	356.964
TCONS_00043025	16984.1	0.520874	2.14178	2.16684	1.1156	0.0322113	0.408469	Up	997.346	325.788	221.983	1908.83	1431.74	1415
TCONS_00043230	1090.22	0.879829	-2.93867	0.166601	-2.58553	0.00329625	0.0984844	Down	229.404	299.191	28.3043	22.8381	71.5172	30.1113
TCONS_00043335	77.4483	3.11398	-2.60244	0.00363467	-8.10396	0.00925626	0.197135	Down	1.82894e-11	133.817	3.08063e-17	1.07532e-09	0.00173208	0.744187
TCONS_00043357	971.099	1.04917	-1.98104	0.236768	-2.07845	0.0475862	0.472789	Down	64.6364	889.596	118.875	219.492	126.986	76.185
TCONS_00043374	200.726	1.00919	2.24915	4.82264	2.26982	0.0245031	0.350681	Up	15.7816	1.80375	15.7404	89.1413	141.081	67.4817
TCONS_00043435	38.4893	3.66098	-6.17221	1.57697e-07	-22.5963	6.73435e-10	1.9977e-07	Down	0.00219909	13.5691	9.7049e-05	0.00557768	0.010808	0.00370589
TCONS_00043436	38.1119	3.66365	-6.13858	1.69803e-07	-22.4896	8.32604e-10	2.16113e-07	Down	0.00220747	13.4337	0.000142729	0.00945887	0.0166941	0.00398761
TCONS_00043437	38.1119	3.66365	-6.13858	1.69803e-07	-22.4896	8.32604e-10	2.16113e-07	Down	0.00220747	13.4337	0.000142729	0.00945887	0.0166941	0.00398761
TCONS_00043438	38.1119	3.66365	-6.13858	1.69803e-07	-22.4896	8.32604e-10	2.16113e-07	Down	0.00220747	13.4337	0.000142729	0.00945887	0.0166941	0.00398761
TCONS_00043439	1243.5	1.48694	2.04613	8.239	3.04247	0.0407437	0.446822	Up	1.27977	11.5679	19.5379	322.757	2.98863	290.999
TCONS_00043442	11.0496	2.17884	-2.18591	0.0368359	-4.76274	0.0288223	0.381815	Down	11.0493	2.83003	0.0465471	0.395454	0	0.279298
TCONS_00043444	40.9562	1.05724	-2.37869	0.174967	-2.51485	0.0173745	0.292723	Down	40.3465	12.8239	2.0934	1.88389	4.59752	5.08014
TCONS_00043451	101.874	1.02932	-2.78632	0.136974	-2.86803	0.00533102	0.137881	Down	3.33701	13.5688	1.90749	2.08635	0.308259	1.71221
TCONS_00043458	184.583	0.574568	2.26456	2.46424	1.30114	0.0235396	0.342417	Up	7.00277	2.89154	2.03769	22.8526	10.6344	10.9215
TCONS_00043459	184.583	0.574568	2.26456	2.46424	1.30114	0.0235396	0.342417	Up	7.00277	2.89154	2.03769	22.8526	10.6344	10.9215
TCONS_00043495	8.75331	2.24424	1.97658	21.6446	4.43594	0.0480887	0.475505	Up	3.14749e-06	0.24635	6.41548e-18	0.324118	1.20108	5.78753
TCONS_00043498	1278.71	0.941873	-2.06856	0.259118	-1.94832	0.0385875	0.434292	Down	311.798	142.936	383.655	210.685	31.6912	185.051
TCONS_00043506	28.1851	1.24162	-2.19499	0.151214	-2.72534	0.0281647	0.379682	Down	5.14802	2.435	0.14292	0.388722	0.189089	0.899499
TCONS_00043507	28.1851	1.24162	-2.19499	0.151214	-2.72534	0.0281647	0.379682	Down	5.14802	2.435	0.14292	0.388722	0.189089	0.899499
TCONS_00043630	20.0767	2.45451	-2.87868	0.00746447	-7.06574	0.00399343	0.113426	Down	2.33212	6.93593	0.000122537	0.0760723	3.16911e-05	3.41557e-06
TCONS_00043812	138.402	0.950265	-3.31903	0.112347	-3.15396	0.000903297	0.0360711	Down	69.6026	92.7301	64.9022	6.06438	5.33078	30.6455
TCONS_00044165	24.8818	2.80101	-2.97895	0.0030774	-8.34407	0.00289241	0.088869	Down	0	33.699	6.05679	0	0	0
TCONS_00044242	96.6839	0.758765	-2.83136	0.225573	-2.14834	0.00463509	0.124997	Down	27.7883	28.4104	34.7666	11.0383	9.10415	17.0125
TCONS_00044337	177.913	1.16282	-2.09548	0.18471	-2.43667	0.036128	0.426248	Down	6.21897	115.499	8.7097	16.3181	13.7945	7.98524
TCONS_00044611	41.2073	1.59253	5.40835	391.524	8.61296	6.36083e-08	6.71713e-06	Up	0	0	0	50.4769	24.105	16.9201
TCONS_00044623	79.4508	0.607518	-4.68216	0.139226	-2.8445	2.83865e-06	0.00021631	Down	14.5081	16.2731	5.20514	3.46347	2.14513	2.1154
TCONS_00044814	87.3296	1.377	-2.43184	0.0981658	-3.34864	0.0150223	0.266615	Down	9.17912	110.407	1.49034	6.08623	2.84215	8.4873
TCONS_00045032	79.6241	3.49705	-6.85971	6.00716e-08	-23.9887	6.8999e-12	6.61842e-09	Down	214.257	0	0	0	0	0
TCONS_00045051	11.1822	1.46443	-2.88396	0.0535354	-4.22336	0.00392707	0.112477	Down	3.20737	2.35759	1.52614	7.25909e-10	0.0990495	0.353345
TCONS_00045052	10.5576	1.65683	2.01316	10.0943	3.33546	0.0440982	0.457024	Up	0.0342712	0.114748	0.342252	6.62788	1.39979	3.07235
TCONS_00045102	26.1294	0.823278	2.48039	4.11831	2.04205	0.0131238	0.248306	Up	1.28691	0.641388	0.567359	8.3414	4.55266	3.27641
TCONS_00045335	122.814	0.491346	1.99904	1.97551	0.982222	0.0456036	0.461915	Up	9.27021	5.30839	2.97648	16.6686	16.4564	18.4257
TCONS_00045366	150.66	1.35214	-2.51965	0.09428	-3.4069	0.0117473	0.230125	Down	144.881	45.1559	38.5342	20.077	12.6281	0
TCONS_00045516	32.0263	1.52027	-2.42092	0.0779955	-3.68046	0.0154813	0.27071	Down	3.24892	5.81071	0.0446496	0.308857	0.0528872	0.583451
TCONS_00045661	19.056	3.90956	-5.63939	2.30688e-07	-22.0476	1.70654e-08	2.57718e-06	Down	1.02956e-14	12.0273	0.0140525	4.56136e-16	0.000763235	0.00902774
TCONS_00045778	226.615	0.670868	-2.24581	0.35193	-1.50664	0.0247163	0.35153	Down	24.1289	39.1323	26.4062	30.338	12.7266	14.1309
TCONS_00045782	8232.3	0.948419	-2.53756	0.18859	-2.40667	0.0111627	0.224147	Down	2461.18	1122.11	1443.1	249.197	132.534	1131.36
TCONS_00045948	28.6783	3.75292	-6.02218	1.5721e-07	-22.6008	1.72079e-09	3.76128e-07	Down	1.76412e-05	9.43017	3.70989e-08	5.92761e-05	3.48814e-05	1.21917e-05
TCONS_00046233	40.413	2.65092	-3.41207	0.00189301	-9.0451	0.000644724	0.0273218	Down	42.6876	0	5.40556	0	0	0
TCONS_00046236	325.639	2.04109	-3.32215	0.00909451	-6.78079	0.000893278	0.0358433	Down	56.9184	0	14.9217	0	0.433253	0.428275
TCONS_00046355	26.44	2.50134	2.00332	32.2446	5.01099	0.0451427	0.459567	Up	0	0	0.559777	30.2177	13.118	0
TCONS_00046380	130.158	1.12495	-2.30214	0.16611	-2.58979	0.0213274	0.331733	Down	18.1428	6.60755	1.65889	4.17808	1.71375	0.17594
TCONS_00046455	4.75598	2.16335	-2.29525	0.0320081	-4.96542	0.0217189	0.334151	Down	2.17332	1.29344	0.289682	0.146267	0.0586384	0
TCONS_00046584	66935.6	0.766844	-2.48783	0.266503	-1.90778	0.0128525	0.244845	Down	7280.9	32499.3	11751.6	10498.1	6280.92	7267.55
TCONS_00046640	211.158	0.636606	2.18725	2.62519	1.39242	0.028724	0.381121	Up	4.02586	2.87393	2.68697	24.9081	9.94734	8.87891
TCONS_00046646	804.394	1.04433	-2.12128	0.215339	-2.21532	0.0338982	0.416707	Down	107.335	893.526	76.7866	216.77	102.608	55.3941
TCONS_00046723	36.8541	1.79186	-2.00793	0.0825876	-3.59793	0.0446512	0.458918	Down	6.1948	60.5719	0	3.99341	0.783975	3.38344
TCONS_00046764	15.1507	1.61918	2.42741	15.2466	3.93041	0.0152072	0.268176	Up	0.241214	0	0.151548	8.43229	0.70468	1.45259
TCONS_00046966	29.2416	1.36765	2.19803	8.03404	3.00613	0.0279472	0.379682	Up	1.27063	0	1.47634	13.8296	21.4381	7.66534
TCONS_00047017	102.673	0.725865	2.62173	3.73997	1.90302	0.00874841	0.192453	Up	11.2764	8.64899	10.3402	62.4205	94.3317	40.905
TCONS_00047103	250.406	0.552428	2.63534	2.74315	1.45583	0.00840537	0.187728	Up	34.5471	24.2735	8.13682	91.8565	109.926	61.7304
TCONS_00047202	45.8694	1.02767	-2.02701	0.236007	-2.0831	0.0426619	0.455462	Down	4.7677	36.7152	7.99626	8.37976	4.99597	6.00922
TCONS_00047295	185.825	0.509702	2.39122	2.32755	1.21881	0.0167924	0.284649	Up	4.05104	2.73507	1.40735	13.0567	9.97917	6.18936
TCONS_00047308	372.191	1.16515	-2.71349	0.111753	-3.16161	0.0066579	0.162649	Down	22.6874	156.764	3.12477	12.3262	9.00309	8.8564
TCONS_00047317	104.044	3.53501	-6.81506	5.59499e-08	-24.0913	9.42233e-12	7.11472e-09	Down	0	0	111.099	0	0	0
TCONS_00047532	50.0716	1.70674	-2.2799	0.0673964	-3.89119	0.0226136	0.337382	Down	2.69193	7.7992	42.7914	7.13653	2.50255	0
TCONS_00047646	384.411	0.799582	-2.24598	0.288004	-1.79584	0.0247055	0.35153	Down	50.6302	56.6403	91.9113	39.7446	50.2175	22.4295
TCONS_00047698	27.7185	1.25119	-2.03341	0.171445	-2.54418	0.042011	0.452585	Down	0.431224	1.7952	1.04919	0.139164	0.107376	0.754323
TCONS_00047701	58.0716	0.934277	-3.30943	0.117284	-3.09193	0.000934853	0.0369756	Down	1.41775	3.44024	2.92048	0.33197	0.547504	0.78271
TCONS_00047993	212.502	0.493875	-2.69835	0.397039	-1.33265	0.00696841	0.168255	Down	33.2433	22.9443	12.2914	21.2246	10.4484	10.7933
TCONS_00048000	240.125	0.590571	-2.39775	0.374739	-1.41604	0.016496	0.281347	Down	61.6677	50.7966	18.8124	20.5384	16.3587	35.132
TCONS_00048027	654.84	0.496111	2.36401	2.25451	1.17281	0.0180784	0.300757	Up	21.07	17.5558	15.375	88.9081	56.0202	63.3862
TCONS_00048124	63.7655	1.97219	-2.61197	0.0281384	-5.15131	0.00900209	0.19513	Down	65.6793	58.8939	3.40687e-13	1.08027	3.16543	2.73706e-08
TCONS_00048216	107.146	3.53319	-6.84121	5.2933e-08	-24.1713	7.85291e-12	6.61842e-09	Down	0	0	104.539	0	0	0
TCONS_00048219	20.7772	2.87708	2.65014	197.354	7.62464	0.00804592	0.183094	Up	0	0	0	6.6105	0	29.3808
TCONS_00048323	97.9208	1.22161	-2.26106	0.147407	-2.76213	0.0237555	0.344953	Down	12.8978	99.6711	25.0173	28.868	1.61285	6.74673
TCONS_00048552	384.934	1.46451	-3.67893	0.0238836	-5.38783	0.000234215	0.0121587	Down	62.208	464.783	61.1488	0	7.28789	13.5683
TCONS_00048950	55.7302	2.52152	-3.771	0.00137282	-9.50864	0.000162595	0.00894381	Down	22.5383	23.6572	0	0	0	0
TCONS_00049026	58.8263	0.925115	-2.32484	0.225196	-2.15075	0.0200803	0.321362	Down	5.94069	25.5962	7.54312	8.30887	4.16633	2.9486
TCONS_00049042	83.9481	1.398	-3.96603	0.0214258	-5.54451	7.30797e-05	0.00436691	Down	18.3512	36.673	1.19743	1.11222	0.636453	0
TCONS_00049045	248.672	0.843131	2.5153	4.34914	2.12073	0.011893	0.231885	Up	3.6491	0.626378	0.60616	6.84184	5.36922	15.7726
TCONS_00049141	485.755	0.90483	-1.96762	0.291109	-1.78037	0.0491113	0.47825	Down	268.798	212.311	194.033	20.2794	152.69	141.24
TCONS_00049340	256.279	0.867346	2.03128	3.39126	1.76182	0.0422267	0.453965	Up	2.7848	2.85798	3.16902	24.399	4.44187	26.3227
TCONS_00049348	24.7164	1.10736	2.45743	6.59449	2.72126	0.0139936	0.257465	Up	1.97348	0.674011	1.20375	18.4105	3.48792	22.3981
TCONS_00049376	79.1435	0.878443	2.44638	4.43523	2.14901	0.0144297	0.259731	Up	1.3211	0.933002	0.41785	13.1273	4.01282	1.78395
TCONS_00049377	14.3585	3.91047	-5.54005	3.00901e-07	-21.6642	3.02391e-08	3.58808e-06	Down	3.69567	0.00385737	0.00167312	0.00269835	0.000290661	1.06551e-07
TCONS_00049393	28.6848	1.88185	-4.03003	0.00521214	-7.58391	5.577e-05	0.0034829	Down	10.516	11.3559	0.310205	1.57835e-14	2.4105e-12	0.17075
TCONS_00049410	55.0925	3.5791	-6.56204	8.51032e-08	-23.4862	5.30758e-11	2.20424e-08	Down	0.000319467	14.9273	5.34139e-08	0.000408673	0.00622966	9.05136e-05
TCONS_00049509	135.429	0.63948	2.07979	2.514	1.32999	0.0375447	0.432312	Up	25.9424	10.388	4.22101	41.3544	57.1177	39.5456
TCONS_00049668	142.328	0.699367	-4.1569	0.133305	-2.9072	3.22595e-05	0.00209334	Down	106.687	84.4209	14.8878	16.8068	12.5138	9.01786
TCONS_00049875	497.958	3.90687	-6.76371	1.10994e-08	-26.4249	1.34503e-11	8.47662e-09	Down	32.0033	961.362	0	0	0	0
TCONS_00049904	24.7748	2.74354	-3.0401	0.00308471	-8.34065	0.00236496	0.0755515	Down	47.003	6.82058	0	0	0	0
TCONS_00049958	461.962	0.629853	-2.11871	0.396536	-1.33447	0.0341152	0.416707	Down	144.721	309.315	109.945	109.9	105.96	146.08
TCONS_00050028	175.578	0.745155	-2.39148	0.290775	-1.78203	0.0167804	0.284649	Down	51.3122	135.057	25.1239	32.6664	37.2759	25.0362
TCONS_00050100	334210	0.561532	-3.17252	0.290887	-1.78147	0.00151123	0.0537523	Down	115009	149268	108011	64131	47224.1	75652.9
TCONS_00050101	163875	0.847748	-3.61313	0.119657	-3.06302	0.000302524	0.0148684	Down	37139.1	178372	58443.6	24392.6	8412.14	24050.7
TCONS_00050205	267.154	1.17017	-3.23621	0.0724482	-3.78691	0.00121127	0.0459397	Down	8.22155	90.0324	35.7139	10.6357	0.786572	6.96281
TCONS_00050267	590.429	0.781865	-3.86609	0.123043	-3.02276	0.000110593	0.00629169	Down	23.8257	57.5471	8.30247	7.14966	6.69823	2.93738
TCONS_00050268	590.429	0.781865	-3.86609	0.123043	-3.02276	0.000110593	0.00629169	Down	23.8257	57.5471	8.30247	7.14966	6.69823	2.93738
TCONS_00050702	194.198	0.638025	-2.05552	0.40291	-1.31147	0.039829	0.443097	Down	18.135	8.78649	5.72839	3.65492	8.60843	6.66536
TCONS_00050972	26.3241	2.41996	2.15108	36.8994	5.20552	0.0314701	0.403888	Up	0.389876	0	0.0141412	0.0400372	6.29253	8.63883
TCONS_00051052	13.6192	3.11899	-2.39776	0.0056069	-7.47858	0.0164956	0.281347	Down	21.0606	0.55743	2.278e-24	3.21676e-06	2.50876e-16	3.03354e-22
TCONS_00051058	46.8619	1.71471	-2.85084	0.0337642	-4.88836	0.00436036	0.120539	Down	4.71583	3.67128	0.0223462	0.326397	0.0140277	0.0723619
TCONS_00051080	242.084	0.59235	2.53211	2.82822	1.49989	0.011338	0.225356	Up	5.75857	3.13751	0.867747	12.1883	12.6452	12.7352
TCONS_00051102	150.609	2.3615	-4.2255	0.000991206	-9.97853	2.38416e-05	0.00162318	Down	0.000137433	44.57	50.1961	0.0078551	7.90531e-07	0.140245
TCONS_00051103	150.609	2.3615	-4.2255	0.000991206	-9.97853	2.38416e-05	0.00162318	Down	0.000137433	44.57	50.1961	0.0078551	7.90531e-07	0.140245
TCONS_00051108	23.3704	3.89872	5.43774	2.40938e+06	21.2002	5.39597e-08	5.97586e-06	Up	0	0	0	0	52.1867	0
TCONS_00051125	75.8398	0.661745	-2.45499	0.324305	-1.62457	0.014089	0.257465	Down	14.6319	22.6755	7.64091	7.00946	9.62468	6.12953
TCONS_00051168	89.7586	0.638771	2.51679	3.04756	1.60766	0.0118428	0.23145	Up	7.77774	2.42155	1.60524	18.6714	18.3065	13.8179
TCONS_00051502	73.7711	3.53518	-6.75582	6.46381e-08	-23.883	1.42034e-11	8.47662e-09	Down	0	139.972	0	0	0	0
TCONS_00051676	16.2615	1.53921	-2.04985	0.112255	-3.15515	0.0403793	0.445197	Down	3.5327	15.2983	4.33242	1.28662	0	3.01488
TCONS_00051882	438.295	0.570387	2.07488	2.27125	1.18348	0.0379977	0.432312	Up	25.2235	39.1878	15.9163	144.831	66.2122	90.1878
TCONS_00052020	308.714	1.13454	-2.29994	0.16387	-2.60938	0.0214515	0.33304	Down	10.9074	115.149	4.83419	13.0603	7.14922	12.4427
TCONS_00052198	41.1353	3.6857	5.96654	4.16798e+06	21.9909	2.4233e-09	5.03198e-07	Up	0	0	0	152.003	0	0
TCONS_00052376	42.6904	1.98663	-4.59243	0.00179292	-9.12347	4.38122e-06	0.000324914	Down	5.19225	65.9032	5.81388	0	0	0
TCONS_00052484	31.6976	1.41938	-2.44439	0.0902764	-3.46951	0.0145097	0.260297	Down	26.011	3.49097	14.291	4.20238	0	2.49765
TCONS_00052750	72.6483	0.763008	-2.73472	0.235433	-2.08661	0.00624333	0.155261	Down	26.0048	19.9384	17.0033	4.35573	6.76643	12.6274
TCONS_00052809	9.99087	3.13134	2.09767	94.9131	6.56853	0.035934	0.426248	Up	0	0	0	10.1412	0	19.3453
TCONS_00052817	418.118	0.65308	2.82239	3.58817	1.84325	0.00476667	0.127069	Up	7.994	2.18336	2.72895	37.5565	19.9264	14.4757
TCONS_00053031	35.9071	1.21289	-3.47274	0.0539566	-4.21206	0.000515174	0.0229893	Down	7.21876	10.9866	4.343	0.697001	1.18549	0.000798445
TCONS_00053032	35.9071	1.21289	-3.47274	0.0539566	-4.21206	0.000515174	0.0229893	Down	7.21876	10.9866	4.343	0.697001	1.18549	0.000798445
TCONS_00053034	54.9487	0.9337	2.70504	5.75853	2.5257	0.00682955	0.166252	Up	0.217272	0.68842	0.657551	4.2619	6.71791	5.81345
TCONS_00053036	42.2273	0.87527	2.14719	3.67914	1.87937	0.0317785	0.405457	Up	0.336255	0.892779	0.590958	4.38316	2.56681	5.26489
TCONS_00053052	35.2453	3.71988	-6.15075	1.29548e-07	-22.88	7.71192e-10	2.16113e-07	Down	0	0	37.2713	0	0	0
TCONS_00053237	379.822	0.470411	2.28531	2.10677	1.07503	0.0222949	0.335797	Up	21.9085	17.2696	5.51698	52.9143	40.4744	43.961
TCONS_00053707	104.879	1.1059	-3.50114	0.0683023	-3.87192	0.000463267	0.0211423	Down	10.982	114.803	10.0034	4.84036	5.55736	4.0687
TCONS_00053774	38.2105	0.712312	2.29669	3.10794	1.63596	0.0216365	0.334151	Up	2.8964	1.50635	1.49958	8.46978	8.47337	11.8242
TCONS_00053908	69.3669	1.19523	-3.45634	0.0570698	-4.13113	0.000547556	0.0237178	Down	47.813	39.0518	15.3713	7.0305	0	2.52627
TCONS_00054093	42.4655	1.73952	-2.10332	0.0791775	-3.65877	0.0354379	0.424743	Down	7.86472	74.836	0	2.76601	4.56024	2.3338
TCONS_00054280	13.3574	1.27777	2.35597	8.05777	3.01038	0.0184743	0.303256	Up	0.911862	0.665103	0	6.34667	3.83117	7.00887
TCONS_00054424	9.46906	2.26321	2.86864	90.0313	6.49236	0.00412236	0.115677	Up	0	0	0	23.4637	4.84599	2.60093
TCONS_00054519	50.0253	1.23382	2.60462	9.27689	3.21364	0.00919758	0.196895	Up	4.22788	0	1.38246	26.1487	18.8161	34.0754
TCONS_00054707	804.584	0.631592	-3.34493	0.231225	-2.11263	0.000823037	0.0336756	Down	547.207	212.011	160.035	139.679	129.548	47.4374
TCONS_00054713	86.3297	2.61766	-3.87373	0.000886195	-10.1401	0.000107183	0.0061824	Down	191.177	12.9139	0	0	0	0
TCONS_00054800	88.1878	0.81834	-2.01362	0.31912	-1.64783	0.0440492	0.457024	Down	17.1576	38.6423	24.5986	22.0833	17.5272	7.18803
TCONS_00054814	88.2684	0.736806	2.09649	2.91745	1.54471	0.0360383	0.426248	Up	5.08037	5.71898	2.21157	12.7459	31.2373	13.0508
TCONS_00054859	242.489	0.636614	-3.21812	0.241702	-2.0487	0.00129034	0.0480608	Down	55.22	69.0698	60.1029	22.0249	25.1686	30.8425
TCONS_00054880	13846.7	0.745427	-2.56029	0.266368	-1.90851	0.0104584	0.215268	Down	2878.46	8412.04	4382.87	1762.97	3322.86	2134.13
TCONS_00054968	61.6595	0.686023	-3.15228	0.223363	-2.16254	0.00162002	0.0570163	Down	17.3212	9.32142	10.2472	7.12695	3.37532	3.41583
TCONS_00054972	20.0029	1.15827	2.44647	7.12888	2.83367	0.0144262	0.259731	Up	0.0574661	0.156973	0.0743772	0.564514	0.832653	1.91647
TCONS_00054974	59.6412	0.949458	-3.00378	0.138508	-2.85196	0.00266652	0.0835776	Down	27.6527	16.355	3.33564	1.4133	5.32823	1.73135
TCONS_00055019	35.5764	3.72774	5.84475	3.6203e+06	21.7877	5.07331e-09	9.16064e-07	Up	0	0	0	106.936	0	0
TCONS_00055694	34.8165	1.72062	2.15866	13.1249	3.71423	0.0308764	0.400718	Up	0.000532164	1.24234	6.06841e-08	7.84339	9.38457	6.50592
TCONS_00055772	113.179	0.8499	-1.98257	0.311006	-1.68498	0.047416	0.472227	Down	66.5142	20.8265	64.1928	20.8262	31.3826	32.1474
TCONS_00055785	792.096	0.62996	2.35511	2.7965	1.48362	0.0185174	0.303364	Up	49.6661	25.4293	16.4007	73.5113	105.621	192.008
TCONS_00055786	222.079	0.877097	-2.41085	0.230918	-2.11455	0.0159156	0.277138	Down	57.2448	8.76032	17.1061	17.8686	8.18635	3.44267
TCONS_00056009	636.85	1.17704	-3.8261	0.0440885	-4.50346	0.00013019	0.00735616	Down	97.9627	188.899	422.344	7.54506	7.21041	50.3817
TCONS_00056118	22.5819	3.81634	-5.83664	1.9709e-07	-22.2746	5.3263e-09	9.21673e-07	Down	50.5897	0	0	0	0	0
TCONS_00056143	65.9104	0.715467	-3.25551	0.198993	-2.32921	0.00113188	0.0439316	Down	43.0433	21.6308	11.6213	3.95171	8.74682	8.65128
TCONS_00056167	4496.63	0.62333	-2.05001	0.412414	-1.27784	0.0403631	0.445197	Down	1158.78	2028.14	410.578	776.809	580.34	875.281
TCONS_00056302	9560.54	0.645063	-2.32054	0.354315	-1.4969	0.0203116	0.323196	Down	2278.79	2976.26	3282.66	2024.45	1783.04	1836.06
TCONS_00056335	5164.25	0.575769	-2.1652	0.421424	-1.24666	0.0303722	0.397277	Down	2212.57	2142.6	589.63	1037.46	630.31	1369.82
TCONS_00056462	169.686	0.496601	2.01965	2.00411	1.00296	0.0434193	0.457024	Up	7.36337	3.54431	3.08138	16.3444	12.0767	15.1778
TCONS_00056603	15.8485	3.91013	-5.57469	2.743e-07	-21.7977	2.47978e-08	3.21829e-06	Down	0	31.6213	0	0	0	0
TCONS_00056647	118.912	0.599749	-2.13635	0.411432	-1.28127	0.0326507	0.411528	Down	55.4193	31.924	14.3423	33.7829	13.9898	14.9455
TCONS_00056689	368.47	0.609619	2.45154	2.81767	1.4945	0.0142248	0.257972	Up	11.637	16.4579	6.24181	34.307	49.7237	65.6673
TCONS_00056705	59.9072	0.691727	-1.96759	0.389302	-1.36104	0.0491148	0.47825	Down	10.978	15.9915	3.92687	5.32236	6.34454	6.25192
TCONS_00056815	65.0779	1.47267	-2.02145	0.127015	-2.97693	0.0432328	0.4557	Down	13.8674	22.6758	14.0216	1.41611	1.40991e-13	9.22178
TCONS_00056816	10.5923	2.0293	-3.50625	0.00721275	-7.11523	0.000454465	0.0208552	Down	5.92072	6.10263	1.37388	0	1.46175e-16	1.98374e-05
TCONS_00056892	45.9461	2.62795	3.33703	436.411	8.76954	0.000846776	0.0344771	Up	0	0	0	63.0277	52.177	0
TCONS_00057199	42.9571	0.701153	2.60859	3.55296	1.82902	0.00909156	0.196091	Up	3.02082	1.31156	0.722576	9.63784	10.2612	6.07793
TCONS_00057200	22.6754	2.81509	-2.91583	0.00338098	-8.20834	0.00354741	0.103749	Down	2.2157e-16	4.31671	5.77181	0.00916597	4.70614e-17	0.00312572
TCONS_00057211	33.1533	2.59899	-3.37046	0.00230695	-8.7598	0.000750434	0.0310105	Down	15.3492	15.0157	2.41854e-20	2.1559e-28	6.53525e-20	2.31597e-26
TCONS_00057266	12.1658	1.31756	2.15348	7.147	2.83734	0.0312808	0.403444	Up	0.304957	0.231122	0.491585	4.29214	2.2203	7.06895
TCONS_00057534	88.3892	3.5673	6.41775	7.79465e+06	22.8941	1.38303e-10	4.99455e-08	Up	0	0	0	0	0	258.752
TCONS_00057595	91.6426	0.552329	3.31122	3.55262	1.82888	0.000928906	0.0369162	Up	6.5026	4.55671	3.1683	35.4904	26.5552	19.0424
TCONS_00057622	130.034	1.02034	-2.04078	0.236139	-2.08229	0.0412731	0.450107	Down	10.5877	39.3855	2.09574	9.96555	3.87645	4.88233
TCONS_00057642	15.6241	2.01012	3.5883	148.356	7.21292	0.00033284	0.0161671	Up	0	0	0	2.89533	6.80399	15.707
TCONS_00057786	60.8033	1.70571	-2.0291	0.0908066	-3.46106	0.0424482	0.454349	Down	9.92375	62.157	0	3.14608	1.37502	4.87458
TCONS_00057820	231.382	0.730523	-2.40661	0.295641	-1.75808	0.0161015	0.279789	Down	112.679	61.8642	25.5909	55.359	22.5857	10.9826
TCONS_00057886	262.902	1.40869	-2.6152	0.077804	-3.68401	0.00891745	0.194917	Down	6.27096	8.63908	111.97	15.9428	2.15141	8.61896
TCONS_00057887	494.176	1.13612	-2.47138	0.142815	-2.80778	0.0134592	0.252349	Down	243.572	489.688	18.3955	90.8066	57.2045	8.24013
TCONS_00058101	2440.83	1.20432	-2.28365	0.148627	-2.75023	0.0223924	0.335797	Down	596.089	77.6549	1988.79	388.753	235.323	310.319
TCONS_00058240	17.5632	1.38573	-2.57956	0.0839351	-3.57458	0.00989252	0.208018	Down	5.90017	11.1294	2.72361	0.897881	0	1.73384
TCONS_00058394	57.7348	0.907167	2.02341	3.56913	1.83557	0.0430306	0.4557	Up	14.5424	1.74709	2.80927	31.6367	42.6155	18.8543
TCONS_00058419	94.374	0.71933	-2.03372	0.36276	-1.46291	0.0419801	0.452585	Down	4.82	4.3403	2.68847	4.436	1.78536	1.03881
TCONS_00058493	366.795	3.76408	-2.2649	0.0027142	-8.52526	0.0235191	0.342417	Down	2.51125	717.956	0	3.50068	0	0
TCONS_00058541	25.8812	1.99292	-2.01488	0.0618323	-4.0155	0.0439176	0.457024	Down	24.8118	8.68895	0	1.33253	1.18814	0
TCONS_00058582	51.7814	0.803648	2.3631	3.7298	1.8991	0.0181229	0.300757	Up	4.08805	10.0582	4.98504	51.497	44.0606	26.478
TCONS_00058600	298.564	0.627931	2.64366	3.16025	1.66004	0.0082014	0.185615	Up	9.10942	3.66137	1.75966	15.8167	28.6405	18.0642
TCONS_00058604	48.5693	2.4625	-2.14275	0.0257991	-5.27654	0.0321328	0.408097	Down	0.00141563	6.85181	6.57142	1.23749e-05	0.646611	1.56765e-08
TCONS_00058677	32.8578	1.47469	3.13655	24.6827	4.62543	0.00170951	0.0586742	Up	2.46227	0	0	29.5624	22.742	20.2753
TCONS_00058687	21.1235	3.90851	5.38906	2.19107e+06	21.0632	7.08289e-08	7.26302e-06	Up	0	0	0	78.3922	0	0
TCONS_00058763	195.411	0.512435	-2.11894	0.471125	-1.08582	0.0340959	0.416707	Down	16.9272	12.6625	11.4022	13.1509	8.97888	10.4262
TCONS_00058893	40.5189	1.71824	-2.56327	0.0472243	-4.40433	0.0103691	0.215268	Down	9.06338	11.8392	6.54298	0	1.93467	0
TCONS_00058910	1716.33	0.517401	2.30384	2.2847	1.19201	0.0212319	0.331488	Up	23.4751	10.2856	11.0986	49.5485	48.9299	62.7017
TCONS_00058980	416.314	0.696313	2.01188	2.64066	1.4009	0.0442323	0.457526	Up	39.0642	16.9169	5.0555	52.2142	56.8571	102.131
TCONS_00059061	200.706	1.117	-2.35431	0.161569	-2.62977	0.0185572	0.303418	Down	35.8435	252.272	8.49584	25.4758	24.4567	21.2707
TCONS_00059125	109.181	2.5839	-4.05518	0.000701059	-10.4782	5.00964e-05	0.00315228	Down	0.0614642	29.1208	0.0694096	3.91896e-05	0.0106129	3.08614e-05
TCONS_00059127	16.9794	2.92228	-2.66712	0.00450563	-7.79405	0.00765047	0.178214	Down	1.08588	7.10077	5.74739e-06	1.3772e-06	2.57381e-08	0.0325658
TCONS_00059141	39.1465	0.851123	-1.97147	0.312523	-1.67797	0.0486698	0.476712	Down	7.3983	17.8338	5.65822	7.83634	2.82031	5.23126
TCONS_00059145	126.943	0.852527	-2.64807	0.209127	-2.25755	0.00809539	0.183717	Down	38.9746	85.732	10.5682	8.32304	15.0629	17.3965
TCONS_00059530	729.517	0.92563	-2.2302	0.239096	-2.06434	0.0257344	0.361676	Down	154.802	110.61	416.961	148.904	118.719	89.1801
TCONS_00059917	21339.9	0.445487	-2.00199	0.538918	-0.891861	0.0452855	0.45983	Down	2479.68	2960.25	1582.65	2521.19	1896.89	1814.02
TCONS_00059929	3070.43	0.965918	-3.74965	0.0812293	-3.62186	0.000177079	0.00948916	Down	256.651	1383.84	805.52	83.3048	219.26	57.9361
TCONS_00059945	178.846	0.763282	-2.09081	0.330821	-1.59588	0.0365453	0.426731	Down	26.2211	66.2536	15.3926	28.8829	18.9839	9.76893
TCONS_00059972	424.445	0.697193	-2.79166	0.259476	-1.94633	0.00524384	0.136966	Down	38.4186	16.2207	33.6179	12.5907	12.0439	15.9324
TCONS_00060034	70.1679	2.70447	3.46841	666.389	9.38022	0.00052354	0.0229893	Up	0	0	0	19.0849	162.573	0
TCONS_00060043	20.7009	2.73705	-2.95264	0.0036916	-8.08154	0.00315068	0.0944748	Down	19.5211	6.69509	0	0	0	0
TCONS_00060318	37.5679	0.736243	2.17182	3.0293	1.59898	0.0298695	0.393179	Up	1.25117	1.98565	1.12786	8.26433	6.32007	7.74065
TCONS_00060410	46.013	0.717242	-4.15881	0.126493	-2.98287	3.19916e-05	0.0020923	Down	14.238	13.7445	3.97879	1.62526	1.99965	2.2186
TCONS_00060423	108.072	0.935769	-2.29516	0.225667	-2.14774	0.0217242	0.334151	Down	24.3111	35.4892	36.8485	5.5687	24.5583	8.81553
TCONS_00060498	21.5892	2.42787	-1.97542	0.0359944	-4.79608	0.04822	0.475839	Down	26.2244	16.3571	0	2.10507	0	0
TCONS_00060501	68.6278	1.31578	2.19166	7.38061	2.88374	0.0284038	0.380204	Up	9.86515	5.2463	0	15.3938	57.5338	59.2638
TCONS_00060653	9.13063	3.20153	2.0112	86.7582	6.43893	0.0443038	0.457696	Up	0	0	0	20.4354	6.3489	0
TCONS_00060683	16.0233	3.06865	2.36273	152.26	7.25039	0.018141	0.300757	Up	0	0	0	53.2176	2.93523	0
TCONS_00060908	246.481	0.587806	2.10464	2.35727	1.23712	0.0353231	0.424655	Up	3.91667	2.7088	0.63507	7.87427	8.0776	7.66599
TCONS_00060927	104.29	0.734312	2.29265	3.21212	1.68352	0.0218679	0.335739	Up	2.4411	6.61061	2.12731	21.8779	22.276	14.4454
TCONS_00061550	59.1829	1.46744	-2.03506	0.12619	-2.98633	0.0418444	0.452585	Down	54.0997	35.2764	3.87313	4.48542	10.5187	0
TCONS_00061574	42.5473	0.791064	2.72936	4.46636	2.1591	0.00634567	0.156688	Up	3.70947	1.41535	0.671081	19.2874	9.77054	7.59542
TCONS_00061581	101.441	0.699263	1.97917	2.60984	1.38396	0.0477966	0.473746	Up	4.28437	4.69842	4.04001	30.2153	19.5824	10.6245
TCONS_00061602	29.2443	3.74587	-6.04081	1.54266e-07	-22.6281	1.53343e-09	3.53796e-07	Down	0	47.4152	0	0	0	0
TCONS_00061623	109.914	0.672487	1.97447	2.5102	1.3278	0.0483288	0.475845	Up	3.2914	2.66327	2.99917	9.69941	13.5412	15.1696
TCONS_00061718	151.257	0.583681	-2.2423	0.40366	-1.30879	0.024942	0.352927	Down	37.6077	39.969	9.82	23.4691	15.6251	13.3861
TCONS_00061748	18.927	3.9004	-5.65054	2.32005e-07	-22.0393	1.59947e-08	2.46022e-06	Down	34.6325	0	0	0	0	0
TCONS_00061861	511.068	0.998744	-3.69192	0.0776279	-3.68728	0.00022257	0.0117004	Down	37.0832	224.586	55.338	29.8229	9.50247	4.36871
TCONS_00061862	47.0184	2.65033	-3.49475	0.00162851	-9.26223	0.000474508	0.021537	Down	1.72206e-11	23.947	6.07989	3.73196e-07	5.22875e-11	0.0129415
TCONS_00061872	72.7566	0.864761	-2.45551	0.2295	-2.12343	0.0140684	0.257465	Down	50.204	25.9329	4.5515	11.6415	3.62606	9.544
TCONS_00062118	20.2954	3.90859	5.37494	2.10943e+06	21.0084	7.6608e-08	7.71836e-06	Up	0	0	0	0	49.0367	0
TCONS_00062182	30.2782	0.782643	2.36343	3.60431	1.84972	0.0181065	0.300757	Up	1.09992	0.615827	0.462724	3.09329	5.25637	3.64025
TCONS_00062312	273.474	0.692899	-4.08387	0.140661	-2.8297	4.42926e-05	0.00282996	Down	238.933	68.7576	65.4624	45.2384	13.6532	20.5483
TCONS_00062318	111.669	1.20975	2.18782	6.26243	2.64672	0.0286824	0.381121	Up	29.8014	3.12825	2.95957	253.058	15.7286	42.5438
TCONS_00062443	191.663	0.752145	-2.09706	0.33511	-1.57729	0.0359883	0.426248	Down	66.1217	135.249	21.4269	46.2816	44.1577	22.4124
TCONS_00062570	55.4143	1.25266	3.35063	18.3433	4.19718	0.00080629	0.0331537	Up	0.766618	1.15749	2.06691e-11	22.5243	3.92557	24.2974
TCONS_00062737	6278.18	0.411992	-2.03473	0.559305	-0.838292	0.0418781	0.452585	Down	471.623	429.828	219.814	358.307	256.769	369.474
TCONS_00062776	381.929	0.479311	-2.02155	0.510877	-0.968952	0.0432225	0.4557	Down	22.296	23.5639	12.465	14.3773	17.9731	14.9461
TCONS_00062873	111.512	0.751772	-2.18835	0.319716	-1.64514	0.0286444	0.381121	Down	13.9426	40.5249	11.2946	15.0063	8.18803	11.5571
TCONS_00062913	301.764	1.84436	-3.54413	0.0107714	-6.53665	0.000393914	0.0188037	Down	0.317592	115.147	0.351313	1.58758	0.0472049	0.373238
TCONS_00062935	1008.18	1.4178	-2.24398	0.110223	-3.18151	0.0248336	0.352594	Down	19.9264	323.917	1.66947	19.7466	8.76889	27.8967
TCONS_00062966	5.54817	2.3793	2.40426	52.7263	5.72045	0.0162051	0.281001	Up	0	0	0	4.38849	1.73952	3.66136
TCONS_00062967	11.285	3.12793	2.15608	107.193	6.74407	0.0310774	0.40207	Up	0	0	0	4.86166	0	22.3307
TCONS_00062990	62.5956	1.74469	-5.54418	0.00122511	-9.67287	2.9533e-08	3.55627e-06	Down	26.2778	13.2419	45.5766	9.42913e-06	1.2293e-12	1.01467e-08
TCONS_00063041	24.908	3.87153	5.48947	2.49851e+06	21.2526	4.03147e-08	4.58704e-06	Up	0	0	0	0	56.9936	0
TCONS_00063055	54.6039	1.83104	2.11958	14.7337	3.88104	0.0340415	0.416707	Up	7.2998	0	0	83.7932	36.1437	6.44958
TCONS_00063221	20.4267	1.51331	-2.0006	0.122638	-3.02753	0.045436	0.460795	Down	14.2835	12.3945	0.21208	0.572613	0.601653	3.09078
TCONS_00063239	100.435	1.7187	-6.0266	0.000761986	-10.3579	1.67442e-09	3.75885e-07	Down	36.9411	149.22	13.5043	0	0	0
TCONS_00063277	300.976	0.656795	-4.31382	0.140312	-2.83329	1.60459e-05	0.00114894	Down	96.7056	201.576	58.8373	28.5458	32.629	18.592
TCONS_00063311	48.4152	0.992413	-3.75835	0.0753715	-3.72984	0.000171036	0.00928512	Down	35.0988	9.59885	2.51642	2.50855	1.55769	0.70983
TCONS_00063313	850.466	0.574817	-2.81051	0.326346	-1.61553	0.00494637	0.13126	Down	82.5834	118.031	52.5248	73.643	32.2031	32.7513
TCONS_00063391	129.009	0.841755	-2.73781	0.202421	-2.30457	0.00618497	0.154271	Down	15.0703	30.1611	21.2574	15.2522	3.22536	6.98017
TCONS_00063553	8.86876	2.41086	-2.43822	0.0170012	-5.87822	0.0147597	0.263572	Down	5.77923	0.100891	0.174811	4.83513e-16	0.137252	0.00023159
TCONS_00063803	577.533	0.652219	-2.14967	0.37839	-1.40205	0.0315814	0.404184	Down	94.381	120.619	126.997	108.602	71.3491	62.7727
TCONS_00063857	149.419	0.951838	-2.43577	0.200481	-2.31846	0.0148601	0.264301	Down	5.00235	29.4318	4.98145	3.50894	2.6944	6.27872
TCONS_00064060	13.18	1.91549	-2.84978	0.0227384	-5.45873	0.00437496	0.120539	Down	14.5237	6.87508	0.624629	0	0.602633	0
TCONS_00064066	272.855	0.661806	-3.91405	0.166046	-2.59034	9.0759e-05	0.00530265	Down	20.2393	45.0803	25.384	9.78043	8.88573	7.69782
TCONS_00064078	5.01173	2.46787	2.25814	47.5974	5.57281	0.0239368	0.346374	Up	8.32558e-22	0.000759548	5.83274e-25	1.88383	1.67397	3.74954
TCONS_00064169	39642.5	0.865029	-3.66687	0.110955	-3.17195	0.000245536	0.0126672	Down	3847.36	20279	3196.64	1290.14	2119.21	1313.93
TCONS_00064178	11689	0.899697	-1.98366	0.290238	-1.78469	0.0472941	0.471579	Down	515.959	2140.76	447.147	409.992	192.646	829.644
TCONS_00064179	711.604	1.60189	-4.07621	0.0108239	-6.52964	4.57763e-05	0.00290243	Down	0.308062	200.847	32.6953	1.99703	0.190818	2.22833
TCONS_00064181	970.802	1.5583	-3.82274	0.016098	-5.95698	0.000131978	0.00740683	Down	3.61371	414.087	2.87406	4.39646	4.17483	1.75954
TCONS_00064290	551.34	0.731002	-2.26924	0.316699	-1.65882	0.0232538	0.340046	Down	90.2341	284.231	103.646	105.06	52.5078	100.742
TCONS_00064291	192.933	0.83332	-2.29111	0.266235	-1.90923	0.0219572	0.335797	Down	42.1145	124.302	21.4185	15.8893	22.9494	36.4197
TCONS_00064294	4090.71	0.952131	-2.20227	0.233768	-2.09685	0.0276462	0.378302	Down	393.923	1471.17	349.991	226.317	75.9613	525.74
TCONS_00064305	9.48536	2.76771	-2.15681	0.0159597	-5.96942	0.0310204	0.401959	Down	0.272226	2.84011	0.00331028	0.00337197	0.0627779	0.00758793
TCONS_00064374	222.984	1.1241	-2.55931	0.136132	-2.87692	0.0104882	0.215268	Down	25.3936	314.834	17.1263	31.7147	20.4404	23.3441
TCONS_00064385	10.8127	2.92715	-2.10458	0.0139808	-6.1604	0.0353283	0.424655	Down	0.0140669	5.23599	0.0602495	0.0400042	0.0874346	0.0146155
TCONS_00064420	249.195	0.763046	-4.00412	0.120297	-3.05533	6.22483e-05	0.00382988	Down	94.7064	177.014	90.2033	46.6961	10.3743	20.8354
TCONS_00064621	14.7189	1.48847	-2.54896	0.0720902	-3.79405	0.0108045	0.220497	Down	8.496	7.06448	2.08691	0	0.333071	1.35187
TCONS_00064761	62.2688	0.64454	-3.11044	0.249169	-2.0048	0.0018681	0.0628194	Down	28.6701	19.1695	14.6758	13.6266	5.79168	6.23011
TCONS_00065103	29.1634	2.82328	2.87372	276.923	8.11334	0.00405663	0.114317	Up	0	0	0	0	75.4829	11.3695
TCONS_00065111	91.8892	0.574973	-2.97626	0.305391	-1.71127	0.00291788	0.0890566	Down	21.6566	13.7336	9.74545	11.1097	4.69033	6.37203
TCONS_00065223	250.476	0.599838	-3.1879	0.265682	-1.91222	0.0014331	0.0518645	Down	86.5097	56.3657	31.8713	18.5656	35.2227	15.3246
TCONS_00065311	14.2421	0.974539	-2.08999	0.243708	-2.03677	0.036619	0.426731	Down	2.36764	3.35113	1.05136	0.84106	1.03756	0.605218
TCONS_00065315	37.9604	1.59483	-2.42898	0.0682128	-3.87381	0.0151413	0.267583	Down	24.2053	26.0921	2.79963	0.0771894	4.27651	0.283187
TCONS_00065320	38.1652	1.47952	-2.25872	0.0986309	-3.34182	0.0239011	0.346374	Down	43.8055	13.5402	1.89427	5.51439	2.02955	4.2425e-31
TCONS_00065335	70.1904	0.998998	-2.22321	0.214495	-2.22099	0.0262014	0.365763	Down	17.8999	15.1853	9.84666	2.18258	1.34617	10.7668
TCONS_00065343	244.434	0.553051	-2.75289	0.348085	-1.52249	0.00590721	0.147787	Down	24.8424	8.42205	6.84763	6.49081	6.19233	7.47899
TCONS_00065374	249.727	2.01386	-2.45792	0.0323545	-4.94989	0.0139745	0.257465	Down	117.245	250.017	6.82712	0	15.7148	0
TCONS_00065438	92869.5	1.10796	-4.61317	0.0289312	-5.11123	3.96573e-06	0.000299448	Down	4064.55	97383.6	10993.4	2319.06	1524.98	1461.02
TCONS_00065439	233307	1.15017	-5.32195	0.0143663	-6.12116	1.02661e-07	9.91515e-06	Down	5781.41	241826	56752.1	2500.84	2554.97	2440
TCONS_00065440	1.02205e+06	1.21705	-5.69273	0.00821029	-6.92835	1.25023e-08	1.95932e-06	Down	10921.6	691826	108425	4535.6	3689.5	2929.5
TCONS_00065573	66.4669	1.05613	3.94615	17.9716	4.16765	7.94177e-05	0.00467832	Up	5.03761	1.91458	0	45.7416	60.0012	51.835
TCONS_00065944	474.719	0.661881	-3.46959	0.203562	-2.29646	0.000521252	0.0229893	Down	44.5798	99.9406	31.7245	28.5498	18.6393	12.2737
TCONS_00065945	101.841	0.876018	-2.1449	0.271878	-1.87897	0.0319611	0.406538	Down	24.6561	47.4377	3.84191	13.6487	9.57454	7.04612
TCONS_00066230	12.8075	3.02234	2.29167	121.618	6.92621	0.0219247	0.335797	Up	0	0	0	9.66336	20.1791	0
TCONS_00066255	27.1167	0.991899	-2.42973	0.18815	-2.41004	0.0151102	0.267583	Down	27.3436	10.4638	3.2547	2.33404	2.04551	5.72673
TCONS_00066394	2.99767e+06	1.31425	-5.37372	0.00748179	-7.0624	7.71279e-08	7.71836e-06	Down	52622.1	4211762	230886	21280.3	13559	18045.1
TCONS_00066503	138.774	0.950335	-2.10129	0.250533	-1.99693	0.0356158	0.425647	Down	64.7892	18.355	7.42479	4.6224	4.61487	19.3734
TCONS_00066548	1.30731e+06	1.00387	-4.94156	0.0321139	-4.96066	7.75007e-07	6.50223e-05	Down	93787.5	1329068	331686	44412.2	34319.2	19454.3
